# Supplementary material for: Crystal structure of 1,3-dihy­droxy-2-(hy­droxy­meth­yl)propan-2-aminium 2-(4-iso­butyl­phen­yl)propano­ate: a simple organic salt of racemic ibuprofen
Source: Acta Crystallogr E Crystallogr Commun. 2015 Jul 11;71(Pt 8):923–5. doi: 10.1107/S2056989015012979 (PMC4571357; doi:10.1107/S2056989015012979)
Supplement: Supplementary file 1 [file e-71-00923-sup1.cif]

##############################################################################
#                                                                            #
# This CIF contains the data in a paper accepted for publication in          #
# Acta Crystallographica Section E. It conforms to the requirements of       #
# Notes for Authors for Acta Crystallographica Section E, and has been       #
# peer reviewed under the auspices of the IUCr Commission on Journals.       #
#                                                                            #
# Full details of the Crystallographic Information File format               #
# are given in the paper "The Crystallographic Information File (CIF):       #
# a New Standard Archive File for Crystallography" by S. R. Hall, F. H.      #
# Allen and I. D. Brown [Acta Cryst. (1991), A47, 655-685].                  #
#                                                                            #
# The current version of the core CIF dictionary is obtainable from          #
# ftp://ftp.iucr.org/pub/cif_core.dic.                                       #
#                                                                            #
# Software is freely available for graphical display of the structure(s)     #
# in this CIF. For information consult the CIF software page                 #
# http://www.iucr.org/resources/cif/software.                                #
#                                                                            #
# This file may be used for bona fide research purposes within the           #
# scientific community so long as proper attribution is given to the journal # 
# article from which it was obtained.                                        #
#                                                                            #
##############################################################################
data_I
_database_code_depnum_ccdc_archive 'CCDC 1410786'
_audit_creation_method     SHELXL-2014/6
_chemical_name_systematic
;
1,3-Dihydroxy-2-(hydroxymethyl)propan-2-aminium
2-(4-isobutylphenyl)propanoate
;
_chemical_name_common     ?
_chemical_formula_moiety     'C4 H12 N O3 +, C13 H17 O2 -'
_chemical_formula_sum     'C17 H29 N O5'
_chemical_formula_iupac     'C4 H12 N O3 +, C13 H17 O2 -'
_chemical_formula_weight     327.41
_chemical_melting_point     ?
_shelx_space_group_comment
;
The symmetry employed for this shelxl refinement is uniquely defined
by the following loop, which should always be used as a source of
symmetry information in preference to the above space-group names.
They are only intended as comments.
;
_space_group_crystal_system     monoclinic
_space_group_name_H-M_alt     'P 21/c'
_space_group_name_Hall     '-P 2ybc'
loop_
    _space_group_symop_operation_xyz
    'x, y, z'
    '-x, y+1/2, -z+1/2'
    '-x, -y, -z'
    'x, -y-1/2, z-1/2'
_cell_length_a     17.523(7)
_cell_length_b     10.400(4)
_cell_length_c     9.976(4)
_cell_angle_alpha     90
_cell_angle_beta     97.032(7)
_cell_angle_gamma     90
_cell_volume     1804.3(12)
_cell_formula_units_Z     4
_cell_measurement_reflns_used     4551
_cell_measurement_theta_min     2.8393
_cell_measurement_theta_max     27.4778
_cell_measurement_temperature     173(2)
_exptl_crystal_description     plate
_exptl_crystal_colour     colorless
_exptl_crystal_size_max     0.29
_exptl_crystal_size_mid     0.22
_exptl_crystal_size_min     0.04
_exptl_crystal_density_diffrn     1.205
_exptl_crystal_density_meas     ?
_exptl_crystal_density_method     ?
_exptl_crystal_F_000     712
_exptl_absorpt_coefficient_mu     0.088
_exptl_absorpt_correction_type     multi-scan
_exptl_absorpt_process_details
;
(CrystalClear; Rigaku, 2000)
;
_shelx_estimated_absorpt_T_min     ?
_shelx_estimated_absorpt_T_max     ?
_exptl_absorpt_correction_T_min     0.9137
_exptl_absorpt_correction_T_max     1.0000
_diffrn_ambient_temperature     173(2)
_diffrn_radiation_type     MoK\a
_diffrn_radiation_wavelength     0.71073
_diffrn_radiation_source     'fine-focus sealed tube'
_diffrn_radiation_monochromator     graphite
_diffrn_measurement_device_type     'Rigaku Mercury CCD'
_diffrn_measurement_method     'CCD_Profile_fitting'
_diffrn_detector_area_resol_mean     28.5714
_diffrn_reflns_number     13747
_diffrn_reflns_av_R_equivalents     0.0277
_diffrn_reflns_theta_min     2.282
_diffrn_reflns_theta_max     27.483
_diffrn_reflns_theta_full     25.242
_diffrn_measured_fraction_theta_max     0.988
_diffrn_measured_fraction_theta_full     0.996
_diffrn_reflns_limit_h_min     -22
_diffrn_reflns_limit_h_max     22
_diffrn_reflns_limit_k_min     -13
_diffrn_reflns_limit_k_max     13
_diffrn_reflns_limit_l_min     -12
_diffrn_reflns_limit_l_max     12
_refine_special_details     ?
_reflns_number_total     4096
_reflns_number_gt     3391
_reflns_threshold_expression     I>2\s(I)
_refine_ls_structure_factor_coef     Fsqd
_refine_ls_matrix_type     full
_refine_ls_R_factor_all     0.0738
_refine_ls_R_factor_gt     0.0580
_refine_ls_wR_factor_gt     0.1373
_refine_ls_wR_factor_ref     0.1477
_refine_ls_goodness_of_fit_ref     1.106
_refine_ls_restrained_S_all     1.106
_refine_ls_number_reflns     4096
_refine_ls_number_parameters     260
_refine_ls_number_restraints     6
_refine_ls_hydrogen_treatment     mixed
_refine_ls_weighting_scheme     calc
_refine_ls_weighting_details
              'w=1/[\s^2^(Fo^2^)+(0.0646P)^2^+0.4122P] where P=(Fo^2^+2Fc^2^)/3'
_atom_sites_solution_hydrogens     mixed
_atom_sites_solution_primary     ?
_atom_sites_solution_secondary     ?
_refine_ls_shift/su_max     0.001
_refine_ls_shift/su_mean     0.000
_refine_diff_density_max     0.216
_refine_diff_density_min     -0.228
_refine_ls_extinction_method     none
_refine_ls_extinction_coef     .
loop_
    _atom_type_symbol
    _atom_type_description
    _atom_type_scat_dispersion_real
    _atom_type_scat_dispersion_imag
    _atom_type_scat_source
    'C' 'C' 0.0033 0.0016
                         'International Tables Vol C Tables 4.2.6.8 and 6.1.1.4'
    'H' 'H' 0.0000 0.0000
                         'International Tables Vol C Tables 4.2.6.8 and 6.1.1.4'
    'N' 'N' 0.0061 0.0033
                         'International Tables Vol C Tables 4.2.6.8 and 6.1.1.4'
    'O' 'O' 0.0106 0.0060
                         'International Tables Vol C Tables 4.2.6.8 and 6.1.1.4'
_computing_data_collection
;
CrystalClear (Rigaku, 2000)
;
_computing_cell_refinement
;
CrystalClear (Rigaku, 2000)
;
_computing_data_reduction
;
CrystalClear (Rigaku, 2000)
;
_computing_structure_solution
;
SHELXS97 (Sheldrick, 2008)
;
_computing_structure_refinement
;
SHELXL2014 (Sheldrick, 2015)
;
_computing_molecular_graphics
;
X-SEED (Barbour, 2001)
;
_computing_publication_material
;
SHELXL97 (Sheldrick, 2008)
;
loop_
    _atom_site_type_symbol
    _atom_site_label
    _atom_site_fract_x
    _atom_site_fract_y
    _atom_site_fract_z
    _atom_site_U_iso_or_equiv
    _atom_site_adp_type
    _atom_site_calc_flag
    _atom_site_occupancy
    _atom_site_disorder_assembly
    _atom_site_disorder_group
    O O1 0.11773(7) 0.77640(11) 0.78429(13) 0.0439(3) Uani d 1 . .
    O O2 0.13430(7) 0.58002(12) 0.71039(15) 0.0544(4) Uani d 1 . .
    C C1 0.15768(10) 0.67741(15) 0.7767(2) 0.0422(4) Uani d 1 . .
    C C2 0.23375(17) 0.6782(3) 0.8754(4) 0.0408(6) Uani d 0.7 A 1
    H H2 0.2182(17) 0.670(3) 0.966(2) 0.049 Uiso d 0.7 B 1
    C C3 0.28440(19) 0.5630(3) 0.8537(4) 0.0610(9) Uani d 0.7 A 1
    H H3A 0.2992 0.5660 0.7622 0.091 Uiso calc 0.7 A 1
    H H3B 0.2559 0.4835 0.8652 0.091 Uiso calc 0.7 A 1
    H H3C 0.3307 0.5654 0.9197 0.091 Uiso calc 0.7 A 1
    C C2' 0.2464(4) 0.6735(7) 0.8061(9) 0.0417(16) Uani d 0.3 A 2
    H H2' 0.271(3) 0.616(2) 0.746(6) 0.050 Uiso d 0.3 C 2
    C C3' 0.2585(5) 0.5894(9) 0.9312(11) 0.070(2) Uani d 0.3 A 2
    H H3'1 0.3115 0.5989 0.9744 0.105 Uiso calc 0.3 A 2
    H H3'2 0.2490 0.4993 0.9055 0.105 Uiso calc 0.3 A 2
    H H3'3 0.2228 0.6156 0.9945 0.105 Uiso calc 0.3 A 2
    C C4 0.27435(10) 0.80792(18) 0.8575(2) 0.0542(5) Uani d 1 . .
    C C5 0.26039(11) 0.9010(2) 0.9485(2) 0.0540(5) Uani d 1 . .
    H H5 0.2281 0.8817 1.0157 0.065 Uiso calc 1 . .
    C C6 0.29208(11) 1.0220(2) 0.9450(2) 0.0548(5) Uani d 1 . .
    H H6 0.2825 1.0830 1.0118 0.066 Uiso calc 1 . .
    C C7 0.32041(12) 0.8410(2) 0.7599(3) 0.0667(6) Uani d 1 . .
    H H7 0.3315 0.7785 0.6955 0.080 Uiso calc 1 . .
    C C8 0.35065(13) 0.9638(2) 0.7543(3) 0.0682(6) Uani d 1 . .
    H H8 0.3813 0.9843 0.6850 0.082 Uiso calc 1 . .
    C C9 0.33732(11) 1.05711(19) 0.8470(2) 0.0549(5) Uani d 1 . .
    C C10 0.37079(14) 1.1906(2) 0.8433(3) 0.0768(7) Uani d 1 . .
    H H10A 0.3344 1.2522 0.8768 0.092 Uiso calc 1 . .
    H H10B 0.3755 1.2131 0.7482 0.092 Uiso calc 1 . .
    C C11 0.44861(14) 1.2067(2) 0.9256(3) 0.0768(7) Uani d 1 . .
    H H11 0.4438 1.1754 1.0190 0.092 Uiso calc 1 . .
    C C12 0.4706(2) 1.3480(3) 0.9369(4) 0.1136(12) Uani d 1 . .
    H H12A 0.4710 1.3842 0.8463 0.170 Uiso calc 1 . .
    H H12B 0.5219 1.3565 0.9878 0.170 Uiso calc 1 . .
    H H12C 0.4331 1.3945 0.9839 0.170 Uiso calc 1 . .
    C C13 0.51137(16) 1.1303(3) 0.8743(4) 0.0991(10) Uani d 1 . .
    H H13A 0.5186 1.1600 0.7834 0.149 Uiso calc 1 . .
    H H13B 0.4973 1.0391 0.8708 0.149 Uiso calc 1 . .
    H H13C 0.5593 1.1419 0.9348 0.149 Uiso calc 1 . .
    O O3 -0.15157(8) 0.82574(12) 0.84440(14) 0.0511(4) Uani d 1 . .
    H H3 -0.1538(14) 0.910(2) 0.825(2) 0.081(8) Uiso d 1 . .
    O O4 -0.08544(7) 0.44727(12) 0.91701(13) 0.0419(3) Uani d 1 . .
    H H4 -0.0903(12) 0.387(2) 0.868(2) 0.066(7) Uiso d 1 . .
    O O5 -0.00842(7) 0.64538(11) 0.58848(12) 0.0397(3) Uani d 1 . .
    H H5A 0.0387(12) 0.6268(18) 0.616(2) 0.059(6) Uiso d 1 . .
    N N1 -0.01557(8) 0.68283(13) 0.87045(14) 0.0313(3) Uani d 1 . .
    H H1A 0.0234(12) 0.7199(19) 0.826(2) 0.049(5) Uiso d 1 . .
    H H1B 0.0080(11) 0.6126(19) 0.9193(19) 0.044(5) Uiso d 1 . .
    H H1C -0.0290(11) 0.745(2) 0.927(2) 0.046(5) Uiso d 1 . .
    C C14 -0.13080(10) 0.75903(15) 0.73082(18) 0.0411(4) Uani d 1 . .
    H H14A -0.0997 0.8157 0.6790 0.049 Uiso calc 1 . .
    H H14B -0.1776 0.7335 0.6710 0.049 Uiso calc 1 . .
    C C15 -0.13077(9) 0.55121(15) 0.85901(17) 0.0367(4) Uani d 1 . .
    H H15A -0.1507 0.6012 0.9317 0.044 Uiso calc 1 . .
    H H15B -0.1753 0.5168 0.7991 0.044 Uiso calc 1 . .
    C C16 -0.05760(10) 0.56874(15) 0.65824(17) 0.0370(4) Uani d 1 . .
    H H16A -0.0300 0.4895 0.6910 0.044 Uiso calc 1 . .
    H H16B -0.1030 0.5430 0.5950 0.044 Uiso calc 1 . .
    C C17 -0.08440(9) 0.63973(14) 0.77797(16) 0.0310(3) Uani d 1 . .
loop_
    _atom_site_aniso_label
    _atom_site_aniso_U_11
    _atom_site_aniso_U_22
    _atom_site_aniso_U_33
    _atom_site_aniso_U_12
    _atom_site_aniso_U_13
    _atom_site_aniso_U_23
    O1 0.0357(6) 0.0295(6) 0.0647(8) -0.0003(5) -0.0012(6) 0.0038(6)
    O2 0.0452(7) 0.0361(7) 0.0795(10) 0.0024(5) -0.0018(7) -0.0067(6)
    C1 0.0332(8) 0.0296(8) 0.0625(12) -0.0022(6) 0.0010(8) 0.0099(8)
    C2 0.0370(15) 0.0368(14) 0.047(2) 0.0024(11) 0.0000(14) 0.0053(15)
    C3 0.0481(18) 0.0458(16) 0.084(3) 0.0132(13) -0.0108(17) 0.0029(18)
    C2' 0.038(3) 0.042(3) 0.046(4) 0.001(2) 0.007(3) 0.006(3)
    C3' 0.054(5) 0.063(5) 0.087(7) 0.001(4) -0.009(4) 0.022(5)
    C4 0.0293(8) 0.0450(10) 0.0838(15) -0.0027(7) -0.0115(9) 0.0023(10)
    C5 0.0395(10) 0.0578(12) 0.0636(13) -0.0034(8) 0.0025(9) 0.0059(10)
    C6 0.0416(10) 0.0551(11) 0.0667(14) -0.0019(9) 0.0028(9) -0.0108(10)
    C7 0.0480(12) 0.0656(13) 0.0859(17) -0.0039(10) 0.0058(11) -0.0294(12)
    C8 0.0493(12) 0.0800(16) 0.0777(16) -0.0129(11) 0.0180(11) -0.0067(13)
    C9 0.0368(9) 0.0496(11) 0.0763(15) -0.0067(8) -0.0007(9) -0.0016(10)
    C10 0.0570(13) 0.0523(13) 0.119(2) -0.0110(10) 0.0007(13) 0.0100(13)
    C11 0.0639(15) 0.0552(13) 0.112(2) -0.0196(11) 0.0132(14) -0.0071(13)
    C12 0.097(2) 0.0659(17) 0.177(4) -0.0342(16) 0.015(2) -0.016(2)
    C13 0.0588(16) 0.094(2) 0.143(3) -0.0092(14) 0.0058(17) -0.006(2)
    O3 0.0624(9) 0.0323(6) 0.0598(9) 0.0120(6) 0.0124(7) 0.0012(6)
    O4 0.0542(8) 0.0286(6) 0.0411(7) -0.0050(5) -0.0013(6) 0.0064(5)
    O5 0.0401(7) 0.0417(6) 0.0372(7) -0.0026(5) 0.0048(5) 0.0080(5)
    N1 0.0359(7) 0.0243(6) 0.0330(8) -0.0003(5) 0.0014(6) -0.0004(6)
    C14 0.0453(10) 0.0324(8) 0.0439(10) 0.0046(7) -0.0021(8) 0.0023(7)
    C15 0.0387(8) 0.0306(8) 0.0406(10) -0.0046(6) 0.0043(7) 0.0025(7)
    C16 0.0453(9) 0.0310(8) 0.0344(9) -0.0065(7) 0.0041(7) -0.0010(7)
    C17 0.0331(8) 0.0258(7) 0.0331(8) -0.0017(6) -0.0006(6) 0.0005(6)
_geom_special_details
;
 All esds (except the esd in the dihedral angle between two l.s. planes)
 are estimated using the full covariance matrix.  The cell esds are taken
 into account individually in the estimation of esds in distances, angles
 and torsion angles; correlations between esds in cell parameters are only
 used when they are defined by crystal symmetry.  An approximate (isotropic)
 treatment of cell esds is used for estimating esds involving l.s. planes.
;
loop_
    _geom_bond_atom_site_label_1
    _geom_bond_atom_site_label_2
    _geom_bond_site_symmetry_2
    _geom_bond_distance
    _geom_bond_publ_flag
    O1 C1 . 1.252(2) ?
    O2 C1 . 1.251(2) ?
    C1 C2' . 1.547(7) ?
    C1 C2 . 1.558(4) ?
    C2 C3 . 1.522(4) ?
    C2 C4 . 1.546(4) ?
    C2 H2 . 0.983(17) ?
    C3 H3A . 0.9800 ?
    C3 H3B . 0.9800 ?
    C3 H3C . 0.9800 ?
    C2' C3' . 1.518(11) ?
    C2' C4 . 1.548(8) ?
    C2' H2' . 0.98(2) ?
    C3' H3'1 . 0.9800 ?
    C3' H3'2 . 0.9800 ?
    C3' H3'3 . 0.9800 ?
    C4 C5 . 1.369(3) ?
    C4 C7 . 1.383(3) ?
    C5 C6 . 1.377(3) ?
    C5 H5 . 0.9500 ?
    C6 C9 . 1.381(3) ?
    C6 H6 . 0.9500 ?
    C7 C8 . 1.387(3) ?
    C7 H7 . 0.9500 ?
    C8 C9 . 1.380(3) ?
    C8 H8 . 0.9500 ?
    C9 C10 . 1.509(3) ?
    C10 C11 . 1.513(4) ?
    C10 H10A . 0.9900 ?
    C10 H10B . 0.9900 ?
    C11 C13 . 1.497(4) ?
    C11 C12 . 1.520(3) ?
    C11 H11 . 1.0000 ?
    C12 H12A . 0.9800 ?
    C12 H12B . 0.9800 ?
    C12 H12C . 0.9800 ?
    C13 H13A . 0.9800 ?
    C13 H13B . 0.9800 ?
    C13 H13C . 0.9800 ?
    O3 C14 . 1.414(2) ?
    O3 H3 . 0.90(3) ?
    O4 C15 . 1.422(2) ?
    O4 H4 . 0.79(2) ?
    O5 C16 . 1.4174(19) ?
    O5 H5A . 0.86(2) ?
    N1 C17 . 1.495(2) ?
    N1 H1A . 0.94(2) ?
    N1 H1B . 0.94(2) ?
    N1 H1C . 0.91(2) ?
    C14 C17 . 1.526(2) ?
    C14 H14A . 0.9900 ?
    C14 H14B . 0.9900 ?
    C15 C17 . 1.524(2) ?
    C15 H15A . 0.9900 ?
    C15 H15B . 0.9900 ?
    C16 C17 . 1.526(2) ?
    C16 H16A . 0.9900 ?
    C16 H16B . 0.9900 ?
loop_
    _geom_angle_atom_site_label_1
    _geom_angle_atom_site_label_2
    _geom_angle_atom_site_label_3
    _geom_angle_site_symmetry_1
    _geom_angle_site_symmetry_3
    _geom_angle
    _geom_angle_publ_flag
    O2 C1 O1 . . 123.26(16) ?
    O2 C1 C2' . . 109.6(3) ?
    O1 C1 C2' . . 124.5(3) ?
    O2 C1 C2 . . 122.54(17) ?
    O1 C1 C2 . . 113.51(18) ?
    C3 C2 C4 . . 112.7(3) ?
    C3 C2 C1 . . 112.0(3) ?
    C4 C2 C1 . . 107.6(2) ?
    C3 C2 H2 . . 107.2(18) ?
    C4 C2 H2 . . 111.5(17) ?
    C1 C2 H2 . . 105.7(18) ?
    C2 C3 H3A . . 109.5 ?
    C2 C3 H3B . . 109.5 ?
    H3A C3 H3B . . 109.5 ?
    C2 C3 H3C . . 109.5 ?
    H3A C3 H3C . . 109.5 ?
    H3B C3 H3C . . 109.5 ?
    C3' C2' C1 . . 101.9(6) ?
    C3' C2' C4 . . 103.9(7) ?
    C1 C2' C4 . . 108.0(4) ?
    C3' C2' H2' . . 97(3) ?
    C1 C2' H2' . . 114(4) ?
    C4 C2' H2' . . 127.3(18) ?
    C2' C3' H3'1 . . 109.5 ?
    C2' C3' H3'2 . . 109.5 ?
    H3'1 C3' H3'2 . . 109.5 ?
    C2' C3' H3'3 . . 109.5 ?
    H3'1 C3' H3'3 . . 109.5 ?
    H3'2 C3' H3'3 . . 109.5 ?
    C5 C4 C7 . . 117.28(18) ?
    C5 C4 C2 . . 114.7(2) ?
    C7 C4 C2 . . 128.0(2) ?
    C5 C4 C2' . . 141.6(3) ?
    C7 C4 C2' . . 100.3(3) ?
    C4 C5 C6 . . 121.6(2) ?
    C4 C5 H5 . . 119.2 ?
    C6 C5 H5 . . 119.2 ?
    C5 C6 C9 . . 121.9(2) ?
    C5 C6 H6 . . 119.1 ?
    C9 C6 H6 . . 119.1 ?
    C4 C7 C8 . . 121.1(2) ?
    C4 C7 H7 . . 119.5 ?
    C8 C7 H7 . . 119.5 ?
    C9 C8 C7 . . 121.6(2) ?
    C9 C8 H8 . . 119.2 ?
    C7 C8 H8 . . 119.2 ?
    C8 C9 C6 . . 116.57(19) ?
    C8 C9 C10 . . 122.1(2) ?
    C6 C9 C10 . . 121.3(2) ?
    C9 C10 C11 . . 114.6(2) ?
    C9 C10 H10A . . 108.6 ?
    C11 C10 H10A . . 108.6 ?
    C9 C10 H10B . . 108.6 ?
    C11 C10 H10B . . 108.6 ?
    H10A C10 H10B . . 107.6 ?
    C13 C11 C10 . . 114.0(2) ?
    C13 C11 C12 . . 110.4(2) ?
    C10 C11 C12 . . 110.5(2) ?
    C13 C11 H11 . . 107.2 ?
    C10 C11 H11 . . 107.2 ?
    C12 C11 H11 . . 107.2 ?
    C11 C12 H12A . . 109.5 ?
    C11 C12 H12B . . 109.5 ?
    H12A C12 H12B . . 109.5 ?
    C11 C12 H12C . . 109.5 ?
    H12A C12 H12C . . 109.5 ?
    H12B C12 H12C . . 109.5 ?
    C11 C13 H13A . . 109.5 ?
    C11 C13 H13B . . 109.5 ?
    H13A C13 H13B . . 109.5 ?
    C11 C13 H13C . . 109.5 ?
    H13A C13 H13C . . 109.5 ?
    H13B C13 H13C . . 109.5 ?
    C14 O3 H3 . . 108.7(12) ?
    C15 O4 H4 . . 109.7(13) ?
    C16 O5 H5A . . 109.7(11) ?
    C17 N1 H1A . . 114.1(12) ?
    C17 N1 H1B . . 110.8(12) ?
    H1A N1 H1B . . 105.3(16) ?
    C17 N1 H1C . . 110.3(13) ?
    H1A N1 H1C . . 104.9(17) ?
    H1B N1 H1C . . 111.3(17) ?
    O3 C14 C17 . . 109.37(14) ?
    O3 C14 H14A . . 109.8 ?
    C17 C14 H14A . . 109.8 ?
    O3 C14 H14B . . 109.8 ?
    C17 C14 H14B . . 109.8 ?
    H14A C14 H14B . . 108.2 ?
    O4 C15 C17 . . 111.56(13) ?
    O4 C15 H15A . . 109.3 ?
    C17 C15 H15A . . 109.3 ?
    O4 C15 H15B . . 109.3 ?
    C17 C15 H15B . . 109.3 ?
    H15A C15 H15B . . 108.0 ?
    O5 C16 C17 . . 112.09(12) ?
    O5 C16 H16A . . 109.2 ?
    C17 C16 H16A . . 109.2 ?
    O5 C16 H16B . . 109.2 ?
    C17 C16 H16B . . 109.2 ?
    H16A C16 H16B . . 107.9 ?
    N1 C17 C15 . . 107.22(13) ?
    N1 C17 C14 . . 107.80(12) ?
    C15 C17 C14 . . 110.87(13) ?
    N1 C17 C16 . . 109.01(13) ?
    C15 C17 C16 . . 110.98(12) ?
    C14 C17 C16 . . 110.83(14) ?
loop_
    _geom_torsion_atom_site_label_1
    _geom_torsion_atom_site_label_2
    _geom_torsion_atom_site_label_3
    _geom_torsion_atom_site_label_4
    _geom_torsion_site_symmetry_1
    _geom_torsion_site_symmetry_2
    _geom_torsion_site_symmetry_3
    _geom_torsion_site_symmetry_4
    _geom_torsion
    _geom_torsion_publ_flag
    O2 C1 C2 C3 . . . . 14.9(4) ?
    O1 C1 C2 C3 . . . . -174.3(3) ?
    O2 C1 C2 C4 . . . . 139.3(2) ?
    O1 C1 C2 C4 . . . . -50.0(3) ?
    O2 C1 C2' C3' . . . . -83.9(6) ?
    O1 C1 C2' C3' . . . . 114.1(6) ?
    O2 C1 C2' C4 . . . . 167.0(4) ?
    O1 C1 C2' C4 . . . . 5.0(7) ?
    C3 C2 C4 C5 . . . . -140.2(3) ?
    C1 C2 C4 C5 . . . . 95.8(3) ?
    C3 C2 C4 C7 . . . . 41.7(4) ?
    C1 C2 C4 C7 . . . . -82.2(3) ?
    C3' C2' C4 C5 . . . . -59.3(7) ?
    C1 C2' C4 C5 . . . . 48.5(8) ?
    C3' C2' C4 C7 . . . . 132.5(5) ?
    C1 C2' C4 C7 . . . . -119.7(4) ?
    C7 C4 C5 C6 . . . . -1.3(3) ?
    C2 C4 C5 C6 . . . . -179.6(2) ?
    C2' C4 C5 C6 . . . . -168.2(5) ?
    C4 C5 C6 C9 . . . . 2.3(3) ?
    C5 C4 C7 C8 . . . . -0.4(3) ?
    C2 C4 C7 C8 . . . . 177.6(2) ?
    C2' C4 C7 C8 . . . . 171.4(3) ?
    C4 C7 C8 C9 . . . . 1.2(4) ?
    C7 C8 C9 C6 . . . . -0.3(3) ?
    C7 C8 C9 C10 . . . . 179.1(2) ?
    C5 C6 C9 C8 . . . . -1.4(3) ?
    C5 C6 C9 C10 . . . . 179.2(2) ?
    C8 C9 C10 C11 . . . . -90.4(3) ?
    C6 C9 C10 C11 . . . . 89.0(3) ?
    C9 C10 C11 C13 . . . . 65.5(3) ?
    C9 C10 C11 C12 . . . . -169.5(3) ?
    O4 C15 C17 N1 . . . . -55.72(17) ?
    O4 C15 C17 C14 . . . . -173.15(14) ?
    O4 C15 C17 C16 . . . . 63.24(18) ?
    O3 C14 C17 N1 . . . . -58.01(17) ?
    O3 C14 C17 C15 . . . . 59.06(18) ?
    O3 C14 C17 C16 . . . . -177.23(13) ?
    O5 C16 C17 N1 . . . . -56.68(17) ?
    O5 C16 C17 C15 . . . . -174.56(13) ?
    O5 C16 C17 C14 . . . . 61.80(18) ?
loop_
    _geom_hbond_atom_site_label_D
    _geom_hbond_atom_site_label_H
    _geom_hbond_atom_site_label_A
    _geom_hbond_site_symmetry_A
    _geom_hbond_distance_DH
    _geom_hbond_distance_HA
    _geom_hbond_distance_DA
    _geom_hbond_angle_DHA
    O3 H3 O2 2_556 0.90(3) 1.84(3) 2.725(2) 167(2)
    O4 H4 O1 2_546 0.79(2) 1.92(3) 2.689(2) 163.7(18)
    O5 H5A O1 . 0.86(2) 2.57(2) 3.0825(19) 119.5(17)
    O5 H5A O2 . 0.86(2) 1.88(2) 2.730(2) 168.1(18)
    N1 H1A O1 . 0.94(2) 1.85(2) 2.763(2) 162.9(18)
    N1 H1B O4 3_567 0.94(2) 2.09(2) 2.9224(19) 146.7(16)
    N1 H1C O5 4_576 0.91(2) 1.97(2) 2.806(2) 152.1(18)
_shelx_hkl_file
;
   2   0   0   30.99    0.87
  -2   0   0   28.43    0.74
  -2   0   0   29.99    0.62
   3   0   0    1.70    0.65
  -3   0   0    0.94    0.74
  -3   0   0    1.05    0.65
   3   0   0    0.38    0.17
   4   0   0  328.99    3.47
  -4   0   0  331.47    3.28
   5   0   0 4401.48   28.60
  -5   0   0 4409.51   10.39
   6   0   0  872.10    8.23
  -6   0   0  884.75    7.18
   7   0   0 1637.55   13.33
  -7   0   0 1712.22   12.45
   8   0   0 2166.43   17.94
  -8   0   0 2243.76   15.24
   9   0   0  169.36    5.06
  -9   0   0  171.24    4.38
  10   0   0  182.44    4.35
 -10   0   0  171.03    3.30
  11   0   0   58.50    3.01
 -11   0   0   48.49    3.28
  12   0   0   22.45    2.24
 -12   0   0   24.10    1.95
  13   0   0   23.58    2.33
 -13   0   0   27.87    1.96
  14   0   0  181.92    6.02
 -14   0   0  218.13    5.09
  15   0   0   93.81    4.62
 -15   0   0  100.35    5.05
  16   0   0    0.91    1.78
 -16   0   0    2.36    1.55
  17   0   0    2.84    1.77
 -17   0   0    2.82    1.93
  18   0   0    2.09    1.83
 -18   0   0    0.84    0.92
  19   0   0   18.27    2.70
 -19   0   0   15.58    5.73
  20   0   0    5.94    2.60
 -20   0   0    3.53    1.85
  21   0   0    2.28    2.24
 -21   0   0    0.86    1.10
  22   0   0    1.27    1.76
 -22   0   0    1.46    0.95
   1  -1   0  484.23    3.41
   1   1   0  493.55    3.69
  -1  -1   0  489.08    3.71
   1   1   0  464.14    3.81
  -1  -1   0  480.78    3.27
  -1   1   0  492.88    3.36
   2  -1   0   14.43    0.58
  -2   1   0   15.03    0.72
   2   1   0   17.51    0.93
  -2  -1   0   15.30    0.69
  -2  -1   0   16.41    0.79
   2   1   0   15.48    0.71
   3  -1   0 3726.81   23.22
   3   1   0 3814.09   24.09
   3  -1   0 3740.74   23.78
  -3  -1   0 3801.81   23.54
   4  -1   0  349.13    3.79
   4   1   0  341.48    4.11
  -4   1   0  350.72    3.39
  -4  -1   0  344.33    3.54
   5   1   0   23.83    1.59
  -5   1   0   21.85    1.43
  -5  -1   0   21.10    1.07
   6  -1   0  360.58    4.64
   6   1   0  356.39    4.83
  -6   1   0  361.95    3.84
   7  -1   0  852.92    8.35
   7   1   0  818.27    8.39
  -7   1   0  823.33    7.32
  -7  -1   0  836.03    8.07
   8  -1   0   23.43    1.54
   8   1   0   29.62    1.91
  -8   1   0   26.80    1.40
  -8  -1   0   27.40    1.55
   9  -1   0   59.04    2.59
   9   1   0   64.37    3.25
  -9   1   0   63.85    5.87
  -9  -1   0   58.16    2.18
  10  -1   0    0.74    1.24
  10   1   0   -0.73    1.35
 -10   1   0    0.88    0.84
 -10  -1   0    0.60    0.65
  11  -1   0    7.85    1.37
  11   1   0   10.44    1.70
 -11   1   0    9.18    2.61
 -11  -1   0    7.48    1.49
  12  -1   0    9.67    1.95
  12   1   0    5.93    1.23
 -12   1   0    8.15    1.88
 -12  -1   0    8.14    2.03
  13  -1   0   12.05    1.86
  13   1   0    9.40    1.86
 -13   1   0    8.57    3.18
 -13  -1   0    9.06    2.27
  14  -1   0  151.78    5.28
  14   1   0  148.58    5.18
 -14   1   0  143.08    6.49
 -14  -1   0  144.77    4.62
  15  -1   0   40.40    3.72
  15   1   0   37.18    2.93
 -15   1   0   40.38    2.62
 -15  -1   0   46.74    6.39
  16  -1   0   68.37    4.81
  16   1   0   66.32    3.87
 -16   1   0   61.26    3.75
 -16  -1   0   67.18    9.06
  17  -1   0   29.76    3.50
  17   1   0   30.68    2.80
 -17   1   0   29.06    5.33
 -17  -1   0   30.57    4.30
  18  -1   0   25.34    3.71
  18   1   0   23.51    2.68
 -18   1   0   16.47    7.45
 -18  -1   0   20.98    6.55
  19  -1   0    3.42    1.61
  19   1   0    6.11    2.33
 -19  -1   0    2.27    0.78
  20  -1   0    1.16    1.41
  20   1   0    3.98    2.43
 -20   1   0    0.16    0.51
 -20  -1   0    0.46    0.65
  21  -1   0    2.13    1.71
  21   1   0    1.16    1.53
 -21   1   0    0.81    1.08
 -21  -1   0    2.18    1.24
  22  -1   0    7.44    2.54
  22   1   0    7.08    2.51
 -22   1   0    1.99    1.23
   0  -2   0  559.92    4.27
   0  -2   0  561.34    4.83
   0   2   0  556.27    3.97
  -1  -2   0   20.70    0.91
   1  -2   0   21.84    0.78
   1  -2   0   21.89    0.94
   1   2   0   21.65    0.75
  -1  -2   0   21.33    0.61
  -1   2   0   21.06    0.55
   1  -2   0   21.25    0.56
   2  -2   0  433.72    3.74
   2   2   0  438.28    4.13
  -2  -2   0  440.69    4.29
  -2  -2   0  431.98    3.51
  -2   2   0  436.51    3.43
   3  -2   0  861.64    7.47
   3   2   0  874.49    7.21
  -3  -2   0  850.34    6.95
  -3   2   0  864.81    6.15
   4  -2   0   17.23    1.01
   4   2   0   18.89    1.29
  -4  -2   0   19.76    1.14
   5  -2   0  618.66    5.92
   5   2   0  605.81    6.46
  -5  -2   0  609.65    6.00
   6  -2   0  227.19    3.47
   6   2   0  230.36    3.96
  -6  -2   0  223.67    3.44
   7  -2   0  505.20    6.85
   7   2   0  488.23    6.05
  -7  -2   0  501.25    5.22
   8  -2   0  373.06    5.06
   8   2   0  369.05    5.66
  -8  -2   0  369.98    4.75
   9  -2   0  154.19    4.66
   9   2   0  156.04    4.79
  -9   2   0  162.77    4.15
  -9  -2   0  156.77    4.29
  10  -2   0    0.99    1.43
  10   2   0    0.46    1.25
 -10   2   0    0.89    0.80
 -10  -2   0    1.40    0.89
  11  -2   0    1.41    0.92
  11   2   0    1.81    1.27
 -11   2   0    0.74    0.70
 -11  -2   0    0.61    0.62
  12  -2   0    3.09    1.29
  12   2   0    6.54    2.18
 -12   2   0    3.81    1.01
 -12  -2   0    4.93    1.07
  13  -2   0   23.20    2.39
  13   2   0   24.06    2.38
 -13   2   0   22.87    4.71
 -13  -2   0   23.69    4.99
  14  -2   0   34.36    2.86
  14   2   0   35.90    3.12
 -14   2   0   33.87    3.55
 -14  -2   0   34.50    7.22
  15  -2   0   12.89    3.63
  15   2   0   13.88    2.21
 -15   2   0    9.85    3.63
 -15  -2   0   11.51    3.03
  16   2   0   14.20    2.23
 -16   2   0   14.74    1.56
 -16  -2   0   16.49    5.93
  17  -2   0    6.80    2.97
  17   2   0    4.14    2.00
 -17  -2   0    5.95    1.40
  18  -2   0   15.62    2.34
  18   2   0   16.27    2.85
  19  -2   0   20.90    3.16
  19   2   0   22.54    2.83
 -19  -2   0   16.96    5.21
  20  -2   0   10.18    2.62
  20   2   0   14.05    2.46
 -20  -2   0    7.68    3.05
  21  -2   0   12.47    2.30
  21   2   0   10.67    2.42
  22  -2   0    0.38    1.54
  22   2   0    0.14    1.74
 -22  -2   0    0.50    0.80
   0  -3   0    0.77    0.38
   0  -3   0    1.25    1.11
   0   3   0    0.72    0.46
  -1  -3   0  307.52    3.00
   1  -3   0  302.72    2.92
  -1  -3   0  311.71    5.80
   1  -3   0  311.76    3.78
   1   3   0  310.12    2.84
  -1   3   0  305.45    2.61
  -2  -3   0   42.08    1.85
   2  -3   0   40.34    1.24
  -2  -3   0   40.19    2.15
   2  -3   0   38.37    1.51
   2   3   0   41.46    1.44
  -2   3   0   36.62    0.94
   3  -3   0    1.10    0.59
   3   3   0    1.03    0.92
  -3  -3   0    0.47    1.13
  -3   3   0   -0.07    0.54
   4  -3   0   66.12    1.81
   4   3   0   68.12    2.10
  -4  -3   0   64.06    1.93
  -4   3   0   64.83    1.75
   5  -3   0    1.85    0.88
   5   3   0    2.00    0.84
  -5  -3   0    0.19    0.97
  -5   3   0    0.44    0.58
   6  -3   0   23.61    1.34
   6   3   0   21.59    1.52
  -6  -3   0   20.05    1.38
   7  -3   0   37.73    1.87
   7   3   0   37.37    2.10
  -7  -3   0   35.79    1.86
   8  -3   0    5.86    1.01
   8   3   0    3.21    1.18
  -8  -3   0    5.66    1.08
   9  -3   0   83.46    2.57
   9   3   0   77.57    3.15
  -9  -3   0   82.48    2.57
  10  -3   0   36.47    2.05
  10   3   0   41.16    2.51
 -10  -3   0   36.99    1.82
  11  -3   0    6.64    1.35
  11   3   0    8.12    1.66
 -11  -3   0    5.03    1.13
  12  -3   0    2.50    1.26
  12   3   0    3.98    2.14
 -12  -3   0    4.02    1.63
  13  -3   0    0.30    1.23
  13   3   0    2.61    1.50
 -13  -3   0    2.36    1.34
  14  -3   0   20.35    2.28
  14   3   0   16.13    2.18
 -14  -3   0   20.43    4.23
  15  -3   0   16.54    2.06
  15   3   0   12.03    2.06
 -15  -3   0   15.19    2.92
  16  -3   0   21.89    4.57
  16   3   0   20.15    2.39
 -16  -3   0   22.96    6.10
  17  -3   0   35.07    4.07
  17   3   0   35.47    3.14
 -17  -3   0   42.14    2.72
  18  -3   0   10.69    2.29
  18   3   0   11.08    2.86
 -18  -3   0    9.86    5.22
  19  -3   0   22.16    2.76
  19   3   0   19.08    2.66
 -19  -3   0   17.19    6.60
  20  -3   0    2.90    2.23
  20   3   0    5.31    2.55
 -20  -3   0    2.16    1.09
  21  -3   0    2.83    1.63
  21   3   0    3.21    2.01
 -21  -3   0    1.65    1.30
  22  -3   0    9.72    2.92
  22   3   0   12.40    3.03
   0  -4   0  356.57    4.69
   0  -4   0  353.54    4.69
   0   4   0  354.63    3.55
  -1  -4   0    7.55    2.00
   1  -4   0    7.87    1.64
  -1  -4   0    5.55    1.02
   1  -4   0    6.22    0.82
   1   4   0    7.53    0.74
  -1   4   0    8.88    0.62
  -2  -4   0  333.81    3.81
   2  -4   0  323.90    3.51
  -2  -4   0  332.36    4.79
   2  -4   0  325.71    4.29
   2   4   0  326.57    3.06
  -2   4   0  324.33    3.51
   3  -4   0   11.77    1.08
   3   4   0   12.98    1.57
  -3  -4   0   11.29    1.24
   3  -4   0   11.17    1.22
  -3   4   0    9.31    0.68
   4   4   0 1171.27    9.04
  -4  -4   0 1146.82    9.59
   5  -4   0   51.31    2.14
   5   4   0   52.06    2.29
  -5  -4   0   43.41    2.07
  -5   4   0   49.82    1.81
   6  -4   0   44.72    2.02
   6   4   0   35.61    1.94
  -6  -4   0   42.73    2.10
  -6   4   0   41.05    1.82
   7  -4   0    1.33    1.08
   7   4   0    0.73    1.03
  -7  -4   0    1.00    1.02
  -7   4   0    1.64    0.59
   8  -4   0   15.28    1.56
   8   4   0   11.97    1.41
  -8  -4   0   11.68    1.36
  -8   4   0   12.03    0.90
   9  -4   0   28.06    1.89
   9   4   0   23.03    2.16
  -9  -4   0   24.01    1.69
  -9   4   0   25.18    1.34
  10  -4   0    2.28    1.10
  10   4   0    2.74    1.87
 -10  -4   0    1.55    1.02
  11  -4   0    5.27    1.25
  11   4   0    6.26    1.65
 -11  -4   0    5.34    1.21
  12  -4   0  255.26    5.20
  12   4   0  252.70    6.04
 -12  -4   0  267.16    5.89
  13  -4   0  145.17    4.75
  13   4   0  149.94    5.44
 -13  -4   0  149.95    4.56
  14  -4   0    0.32    1.29
  14   4   0   -0.04    1.31
 -14  -4   0    1.87    1.16
  15  -4   0   12.46    2.31
  15   4   0   10.92    2.38
 -15  -4   0    8.54    2.57
  16  -4   0    2.18    2.00
  16   4   0    1.79    1.62
 -16  -4   0    1.73    1.27
  17  -4   0   39.12    4.01
  17   4   0   32.60    3.26
 -17  -4   0   34.40    5.71
  18  -4   0    5.14    2.03
  18   4   0    5.39    2.01
 -18  -4   0    3.77    2.37
  19  -4   0   18.25    2.40
  19   4   0   24.04    3.02
 -19  -4   0   19.62    6.53
  20  -4   0    2.44    1.87
  20   4   0    2.76    1.98
 -20  -4   0    3.10    1.78
 -20   4   0    0.80    1.02
  21  -4   0    0.73    1.49
  21   4   0   -0.51    1.74
 -21  -4   0    1.75    1.37
 -21   4   0    1.35    1.06
   0  -5   0    0.96    0.63
   0  -5   0    0.76    1.05
   0   5   0    1.06    0.31
  -1  -5   0    5.25    2.02
   1  -5   0    6.60    1.61
  -1  -5   0    5.76    1.28
   1  -5   0    7.18    1.47
   1   5   0    7.13    1.20
  -1   5   0    7.27    1.55
  -2  -5   0  271.28    3.74
   2  -5   0  266.33    3.55
  -2  -5   0  254.11    4.66
   2  -5   0  263.17    4.55
   2   5   0  273.25    3.03
  -2   5   0  266.91    2.99
  -3  -5   0  613.51    6.11
   3  -5   0  604.05    5.41
  -3  -5   0  606.29    6.84
   3  -5   0  618.05    6.57
  -3   5   0  600.95    5.41
   4  -5   0   28.49    1.99
   4   5   0   28.95    1.66
  -4  -5   0   27.42    1.87
   4  -5   0   29.67    2.15
  -4   5   0   30.98    1.34
   5  -5   0   18.32    2.80
   5   5   0   17.45    1.64
  -5  -5   0   18.43    1.72
  -5   5   0   16.06    0.97
   6  -5   0    0.15    0.74
   6   5   0   -0.53    0.98
  -6  -5   0    1.52    1.55
  -6   5   0    0.53    0.56
   7  -5   0  104.52    2.76
   7   5   0  103.15    3.21
  -7  -5   0  110.29    3.80
  -7   5   0  105.77    2.30
   8  -5   0   23.78    1.69
   8   5   0   24.47    1.91
  -8  -5   0   22.82    1.72
  -8   5   0   24.76    1.29
   9  -5   0    1.02    0.98
   9   5   0    1.42    1.32
  -9  -5   0    0.32    1.04
  -9   5   0    0.66    0.46
  10  -5   0   67.37    3.19
  10   5   0   72.22    3.79
 -10  -5   0   66.38    3.22
 -10   5   0   72.27    2.77
  11  -5   0   56.12    2.85
  11   5   0   58.73    3.44
 -11  -5   0   59.76    3.34
 -11   5   0   59.56    3.95
  12  -5   0  112.15    6.92
  12   5   0  120.80    5.03
 -12  -5   0  111.35    4.28
 -12   5   0  113.80    3.30
  13  -5   0   30.72    2.32
  13   5   0   29.02    2.92
 -13  -5   0   30.14    2.32
 -13   5   0   26.49    1.70
  14  -5   0   95.92    4.24
  14   5   0   93.55    4.27
 -14  -5   0   89.01    3.87
 -14   5   0   93.98    3.59
  15  -5   0   78.86    3.64
  15   5   0   81.96    4.09
 -15  -5   0   74.29    3.44
 -15   5   0   81.00    2.96
  16  -5   0   21.84    3.03
  16   5   0   26.78    3.16
 -16  -5   0   23.51    6.89
 -16   5   0   25.26    1.98
  17  -5   0   10.76    2.32
  17   5   0   15.45    3.53
 -17  -5   0   10.16    2.33
 -17   5   0   10.05    1.62
  18  -5   0    2.79    1.36
  18   5   0    3.50    1.80
 -18  -5   0    1.52    1.30
 -18   5   0    2.59    1.07
  19  -5   0    2.61    1.87
  19   5   0    3.56    1.90
 -19  -5   0    3.71    1.50
 -19   5   0    4.59    2.57
  20  -5   0    5.08    2.82
  20   5   0    4.47    1.72
 -20  -5   0    4.80    2.96
 -20   5   0    3.30    1.61
   0  -6   0  100.60    3.52
   0  -6   0  108.01    3.74
   0   6   0  111.19    2.16
  -1  -6   0   59.03    5.53
   1  -6   0   56.93    2.66
  -1  -6   0   54.30    2.50
   1  -6   0   53.30    2.73
   1   6   0   53.64    2.36
  -1   6   0   56.51    2.83
  -2  -6   0   19.40    3.67
   2  -6   0   21.68    3.81
  -2  -6   0   18.92    2.08
   2  -6   0   18.77    1.67
   2   6   0   19.85    1.42
  -2   6   0   19.14    1.50
  -3  -6   0   67.21    3.12
   3  -6   0   64.96    2.33
  -3  -6   0   68.23    2.98
   3  -6   0   68.07    2.79
  -3   6   0   65.57    2.97
   4  -6   0  453.97    5.94
   4   6   0  461.31    6.63
  -4  -6   0  452.49    7.43
   4  -6   0  472.90    7.13
  -4   6   0  461.56    5.47
   5  -6   0  330.04    5.02
   5   6   0  313.28    5.33
  -5  -6   0  321.38    7.06
  -5   6   0  315.61    4.25
   6  -6   0  311.98    5.03
   6   6   0  301.76    5.48
  -6  -6   0  314.16    5.85
   6  -6   0  324.37    5.77
  -6   6   0  316.54    4.49
   7  -6   0    3.44    0.96
  -7  -6   0    2.06    1.13
  -7   6   0    1.49    0.66
   8  -6   0    1.79    0.85
   8   6   0    0.98    1.23
  -8  -6   0    1.36    1.11
  -8   6   0    0.76    0.63
   9  -6   0    6.74    1.51
   9   6   0    7.28    1.64
  -9  -6   0    5.74    1.34
  -9   6   0    6.42    0.94
  10  -6   0   25.60    1.92
  10   6   0   21.31    2.09
 -10  -6   0   25.36    2.21
 -10   6   0   24.14    1.52
  11  -6   0   72.79    3.33
  11   6   0   81.00    4.25
 -11  -6   0   72.81    3.49
 -11   6   0   68.89    2.52
  12  -6   0   92.96    4.01
  12   6   0   96.00    4.96
 -12  -6   0   94.51    4.29
 -12   6   0   94.94    5.61
  13  -6   0  176.01    5.06
  13   6   0  189.23    5.93
 -13  -6   0  176.85    5.38
 -13   6   0  176.67    3.89
  14  -6   0    1.69    1.87
  14   6   0    1.65    1.41
 -14  -6   0    2.23    1.86
 -14   6   0    0.27    0.86
  15  -6   0   63.21    3.25
  15   6   0   68.07    4.19
 -15  -6   0   65.84    3.61
 -15   6   0   66.23    2.87
  16  -6   0   48.56    3.78
  16   6   0   37.42    3.63
 -16  -6   0   46.01    3.41
 -16   6   0   42.09    4.43
  17  -6   0    2.90    1.80
  17   6   0    6.37    2.69
 -17  -6   0    3.01    1.66
 -17   6   0    4.44    1.31
  18  -6   0    1.95    1.27
  18   6   0    3.03    1.91
 -18  -6   0    1.71    0.88
 -18   6   0    2.21    0.87
  19  -6   0   14.21    2.76
  19   6   0    8.84    2.42
 -19   6   0   13.79    4.32
  20  -6   0    3.26    2.05
  20   6   0    3.61    1.82
 -20  -6   0    1.83    1.19
 -20   6   0    1.76    1.05
   0  -7   0    0.77    0.50
   0  -7   0    1.87    1.22
   0   7   0    0.85    0.50
  -1  -7   0    2.03    0.56
   1  -7   0    2.33    0.55
  -1  -7   0    2.91    1.38
   1  -7   0    1.00    1.14
   1   7   0    2.89    0.87
  -1   7   0    1.92    0.66
  -2  -7   0    0.84    0.60
   2  -7   0    2.45    0.65
  -2  -7   0    1.80    1.29
   2  -7   0    1.49    1.24
   2   7   0    1.62    0.54
  -2   7   0    2.75    1.05
  -3  -7   0   27.80    1.55
   3  -7   0   27.65    2.99
  -3  -7   0   22.12    1.98
   3  -7   0   28.14    2.26
   3   7   0   30.37    1.38
  -3   7   0   31.06    2.04
   4  -7   0    5.09    1.41
   4   7   0    4.56    0.84
  -4  -7   0    6.19    1.54
   4  -7   0    5.84    1.53
  -4   7   0    7.92    1.87
   5  -7   0    8.05    1.02
   5   7   0    8.42    1.30
  -5  -7   0    6.97    1.42
   5  -7   0    8.47    1.62
  -5   7   0    8.09    0.88
   6  -7   0   10.49    1.07
   6   7   0   10.81    1.45
  -6  -7   0   14.29    4.03
   6  -7   0   11.80    1.81
  -6   7   0   13.55    1.06
   7  -7   0    9.70    1.14
   7   7   0   11.68    1.69
  -7  -7   0   12.10    1.70
   7  -7   0   10.37    1.53
  -7   7   0   11.11    1.14
   8  -7   0   45.25    2.33
   8   7   0   43.69    2.75
  -8  -7   0   46.54    3.12
   8  -7   0   44.55    2.81
  -8   7   0   45.52    1.87
   9  -7   0  110.28    4.29
   9   7   0  108.13    4.17
  -9  -7   0  102.71    4.29
  -9   7   0  113.87    3.24
  10  -7   0   10.78    1.86
  10   7   0   11.68    1.84
 -10  -7   0   10.30    1.90
 -10   7   0   11.78    1.46
  11  -7   0   83.54    4.11
  11   7   0   68.78    4.26
 -11  -7   0   72.16    3.98
 -11   7   0   70.85    6.11
  12  -7   0    2.94    1.23
  12   7   0    2.51    1.55
 -12  -7   0    3.43    2.05
 -12   7   0    2.36    1.00
  13  -7   0    2.07    1.76
  13   7   0    1.88    1.60
 -13  -7   0    2.63    1.40
 -13   7   0    2.33    1.53
  14  -7   0    4.61    1.65
  14   7   0    2.77    1.63
 -14  -7   0    3.34    1.57
 -14   7   0    4.19    1.22
  15  -7   0    2.57    1.58
  15   7   0   -0.42    1.36
 -15  -7   0    3.20    2.06
 -15   7   0    1.05    0.95
  16  -7   0    2.16    1.14
 -16  -7   0    2.39    1.43
 -16   7   0    2.54    1.13
  17  -7   0   15.63    2.24
  17   7   0   13.86    2.51
 -17  -7   0   21.25    2.43
 -17   7   0   18.03    1.84
  18  -7   0    3.68    1.86
  18   7   0    2.88    1.94
 -18  -7   0    2.78    1.84
 -18   7   0    2.02    1.26
  19  -7   0    1.91    1.31
  19   7   0    2.66    2.59
 -19  -7   0    0.91    0.95
 -19   7   0    2.23    1.31
   0  -8   0  597.48    9.08
   0  -8   0  591.20    8.87
   0   8   0  596.25    7.08
  -1  -8   0   55.04    1.91
   1  -8   0   52.88    5.05
  -1  -8   0   56.14    3.03
   1  -8   0   53.94    2.82
   1   8   0   55.54    1.96
  -1   8   0   58.67    2.81
  -2  -8   0   36.61    2.34
   2  -8   0   37.68    2.33
  -2  -8   0   38.64    2.65
   2  -8   0   35.47    2.59
   2   8   0   39.43    1.72
  -2   8   0   36.38    1.64
  -3  -8   0   -0.10    0.66
   3  -8   0    1.79    0.73
  -3  -8   0    1.06    1.57
   3  -8   0    1.62    1.82
  -3   8   0    1.53    0.75
   4  -8   0   38.04    1.79
   4   8   0   37.56    2.32
  -4  -8   0   38.82    3.36
   4  -8   0   32.60    2.20
  -4   8   0   39.75    1.87
   5  -8   0    1.47    0.62
   5   8   0    2.05    1.19
  -5  -8   0    0.92    1.01
   5  -8   0    1.31    1.20
  -5   8   0    0.82    0.44
   6  -8   0    5.80    1.02
   6   8   0    7.89    1.63
  -6  -8   0    5.33    1.68
   6  -8   0    4.82    1.27
  -6   8   0    5.17    0.92
   7  -8   0    7.65    1.10
   7   8   0    7.66    1.43
  -7  -8   0    7.98    1.80
   7  -8   0   10.45    1.99
  -7   8   0    8.04    1.24
   8  -8   0    1.64    0.92
   8   8   0    1.42    1.65
  -8  -8   0    1.77    2.20
   8  -8   0    1.84    1.25
  -8   8   0    2.92    1.51
   9  -8   0   18.42    4.69
   9   8   0   20.26    2.27
  -9  -8   0   24.67    3.11
   9  -8   0   17.41    2.50
  -9   8   0   19.13    1.48
  10  -8   0   84.67    3.55
  10   8   0   72.81    4.08
 -10  -8   0   72.80    3.69
  10  -8   0   82.42    4.10
 -10   8   0   80.62    2.70
  11  -8   0    1.04    1.09
  11   8   0    0.97    1.43
 -11  -8   0    1.89    2.14
  11  -8   0    2.52    2.29
 -11   8   0    1.06    1.42
  12  -8   0    0.85    1.09
  12   8   0    0.80    1.38
 -12  -8   0    2.54    2.19
  12  -8   0    3.27    1.80
 -12   8   0   -0.08    0.87
  13  -8   0    9.00    1.95
  13   8   0    8.13    1.95
 -13  -8   0    7.98    2.44
 -13   8   0   10.48    1.65
  14  -8   0   15.08    1.94
  14   8   0   12.40    2.65
 -14  -8   0   11.75    2.39
 -14   8   0    6.30    4.55
  15  -8   0    1.19    1.07
  15   8   0    2.36    1.60
 -15  -8   0    2.89    1.95
 -15   8   0    0.12    1.02
  16   8   0   10.57    2.99
 -16  -8   0    6.29    2.86
 -16   8   0    6.85    3.82
  17  -8   0    2.94    1.94
  17   8   0    0.40    1.49
 -17  -8   0    1.79    1.43
 -17   8   0    1.29    1.24
  18  -8   0    5.20    1.81
 -18  -8   0    3.86    1.57
 -18   8   0    5.00    2.31
   0  -9   0    0.15    0.38
   0  -9   0    0.65    2.27
   0   9   0    0.59    0.52
  -1  -9   0   82.03    4.11
   1  -9   0   81.17    4.32
  -1  -9   0   79.19    3.75
   1  -9   0   80.14    3.78
   1   9   0   76.62    2.46
  -1   9   0   84.84    2.69
  -2  -9   0   82.13    3.03
   2  -9   0   66.88    2.87
  -2  -9   0   73.17    4.15
   2  -9   0   66.26    3.48
   2   9   0   74.75    2.47
  -2   9   0   65.91    3.29
  -3  -9   0   21.77    1.41
   3  -9   0   23.17    4.17
  -3  -9   0   21.97    2.43
   3  -9   0   22.29    2.21
  -3   9   0   21.95    3.68
   4  -9   0    0.68    0.70
   4   9   0    2.02    1.53
  -4  -9   0   -0.55    1.67
   4  -9   0    3.54    2.10
  -4   9   0    1.45    0.99
   5  -9   0   -0.60    0.86
   5   9   0    1.66    1.45
  -5  -9   0   -0.14    1.50
   5  -9   0    2.05    2.11
  -5   9   0    0.88    0.79
   6   9   0  129.34    4.31
  -6  -9   0  136.45    4.91
   6  -9   0  129.70    4.35
  -6   9   0  135.09    3.56
   7  -9   0   47.34    2.33
   7   9   0   45.53    2.99
  -7  -9   0   45.34    3.13
   7  -9   0   44.67    3.86
  -7   9   0   50.04    2.52
   8  -9   0   20.20    2.08
  -8  -9   0   19.47    2.57
   8  -9   0   19.26    2.88
  -8   9   0   19.70    1.65
   9  -9   0    0.90    1.03
   9   9   0    5.36    2.32
   9  -9   0    2.86    1.61
  -9   9   0    0.82    0.84
  10  -9   0    2.37    1.53
  10   9   0   -0.08    1.27
 -10  -9   0    2.41    2.48
  10  -9   0    1.71    1.45
 -10   9   0    0.88    0.86
  11  -9   0    3.08    1.67
  11   9   0    0.02    1.14
 -11  -9   0    1.44    2.13
  11  -9   0    1.96    1.36
 -11   9   0    0.66    0.80
  12  -9   0    1.58    0.82
  12   9   0    1.46    1.42
 -12  -9   0    1.95    1.57
  12  -9   0    1.04    1.24
 -12   9   0    1.59    0.86
  13  -9   0    5.66    1.26
  13   9   0    5.42    2.20
 -13  -9   0    4.51    2.08
 -13   9   0    7.85    1.58
  14  -9   0    4.43    1.62
  14   9   0    4.03    2.10
 -14  -9   0    2.67    1.41
  14  -9   0    4.69    2.08
 -14   9   0    2.45    1.25
  15  -9   0    5.58    1.70
  15   9   0    3.75    1.68
 -15  -9   0    5.49    1.87
  15  -9   0    4.16    1.65
 -15   9   0    7.33    1.39
  16  -9   0    3.41    2.96
  16   9   0    6.69    2.48
 -16  -9   0    5.55    1.91
  16  -9   0    3.86    1.39
 -16   9   0    7.40    1.51
   0 -10   0   73.18    2.50
   0 -10   0   73.56    4.58
   0  10   0   76.98    2.63
  -1 -10   0   49.91    3.36
   1 -10   0   45.08    3.53
  -1 -10   0   52.26    4.44
   1 -10   0   55.09    4.03
  -1  10   0   56.39    2.29
  -2 -10   0   33.52    1.80
   2 -10   0   36.26    4.14
  -2 -10   0   27.03    2.93
   2 -10   0   38.72    3.40
  -2  10   0   36.09    2.46
   3 -10   0    0.67    0.84
   3  10   0    1.29    1.09
  -3 -10   0    2.05    2.37
   3 -10   0    1.27    1.56
  -3  10   0    0.59    0.39
   4 -10   0   33.88    6.67
  -4 -10   0   28.96    2.80
   4 -10   0   30.91    3.16
  -4  10   0   33.32    3.90
   5  10   0   46.71    3.07
  -5 -10   0   49.89    3.51
   5 -10   0   43.07    2.80
  -5  10   0   50.48    2.80
   6 -10   0    3.31    2.98
   6  10   0    3.42    1.66
  -6 -10   0    3.43    1.88
   6 -10   0    4.90    2.06
   7 -10   0    9.86    2.95
   7  10   0    8.85    1.72
  -7 -10   0   11.65    2.31
   7 -10   0   10.49    2.41
  -7  10   0   13.11    2.91
   8 -10   0    2.35    1.07
   8  10   0    0.11    1.16
  -8 -10   0    0.35    1.47
   8 -10   0    2.21    2.06
  -8  10   0    0.67    1.06
   9 -10   0   19.18    2.17
   9  10   0   15.51    2.44
  -9 -10   0   22.36    2.76
   9 -10   0   12.68    5.73
  -9  10   0   17.84    1.58
  10 -10   0    9.26    1.44
  10  10   0    6.15    1.90
 -10 -10   0    6.30    2.31
  10 -10   0    9.85    2.12
 -10  10   0    9.02    1.62
  11 -10   0    5.64    1.69
 -11 -10   0    4.15    2.30
  11 -10   0    5.32    1.74
 -11  10   0    5.42    1.14
  12 -10   0    6.73    1.72
  12  10   0    6.65    1.82
 -12 -10   0    4.62    1.81
  12 -10   0    5.89    1.94
 -12  10   0    3.14    1.05
  13 -10   0    2.78    2.69
  13  10   0    6.03    2.06
 -13 -10   0    3.10    1.51
  13 -10   0    5.49    2.40
 -13  10   0    6.00    1.82
  14 -10   0    3.71    3.66
  14  10   0    2.79    2.16
 -14 -10   0   10.02    2.33
  14 -10   0    5.40    2.07
 -14  10   0    4.87    4.41
  15 -10   0   10.24    1.82
  15  10   0   12.41    2.40
  15 -10   0   14.17    2.49
 -15  10   0   12.47    1.96
   0 -11   0    1.16    0.98
   0 -11   0    0.78    1.38
   0  11   0    0.03    0.63
  -1 -11   0    0.39    0.67
  -1 -11   0    1.33    1.38
   1 -11   0    0.49    1.33
   1  11   0    0.16    0.81
  -1  11   0    0.51    0.71
  -2 -11   0    8.69    4.40
   2 -11   0   10.44    3.03
  -2 -11   0   14.51    2.83
   2 -11   0   17.08    6.12
   2  11   0   12.79    2.03
  -2  11   0   12.06    4.33
   3 -11   0    7.42    3.40
   3  11   0    6.26    1.40
  -3 -11   0    8.61    2.29
   3 -11   0    7.55    1.93
  -3  11   0    5.62    2.20
   4 -11   0    1.27    0.92
   4  11   0    2.26    1.40
  -4 -11   0    1.97    1.53
   4 -11   0    4.12    2.65
  -4  11   0    1.32    1.17
   5 -11   0    0.77    0.58
   5  11   0    0.06    1.02
  -5 -11   0    1.21    1.93
  -5  11   0    0.70    0.93
   6 -11   0    0.48    0.67
   6  11   0    0.94    1.16
  -6 -11   0    0.23    1.54
   6 -11   0    2.75    2.19
  -6  11   0    0.35    0.67
   7 -11   0    0.98    0.75
   7  11   0    2.69    1.58
   7 -11   0    2.54    1.59
  -7  11   0   -0.68    0.63
   8 -11   0    1.60    0.97
   8  11   0    0.97    1.09
  -8 -11   0    5.33    2.32
   8 -11   0    1.21    2.17
  -8  11   0    1.16    0.80
   9 -11   0   16.10    1.88
   9  11   0   16.63    2.17
  -9 -11   0   15.80    2.79
   9 -11   0   21.28    2.71
  -9  11   0   15.58    3.66
  10 -11   0    1.78    1.19
  10  11   0    3.53    1.89
 -10 -11   0    1.75    2.01
  10 -11   0    1.20    1.30
 -10  11   0    1.22    1.00
  11 -11   0    1.57    0.98
  11  11   0    3.91    1.82
 -11 -11   0    0.91    1.52
  11 -11   0    2.45    2.14
 -11  11   0    2.01    1.25
  12  11   0    4.09    2.01
 -12 -11   0    2.20    1.62
  12 -11   0    4.55    1.89
 -12  11   0    1.32    0.86
  13 -11   0    1.95    1.38
  13  11   0    4.71    1.97
 -13 -11   0    1.75    1.54
  13 -11   0    2.15    1.93
 -13  11   0    2.88    1.29
   0 -12   0    4.90    2.75
   0 -12   0    7.85    2.27
   0  12   0    3.31    1.79
  -1 -12   0    5.14    3.32
   1 -12   0    5.32    2.97
  -1 -12   0    9.34    2.29
   1 -12   0    8.70    3.21
   1  12   0    7.57    1.48
  -1  12   0    5.01    3.64
   2 -12   0    5.75    2.50
   2  12   0    9.21    1.84
  -2 -12   0   10.34    2.17
   2 -12   0    9.90    2.51
  -2  12   0    8.54    4.17
   3  12   0    7.69    1.31
  -3 -12   0   15.77    2.43
   3 -12   0    9.36    4.85
  -3  12   0    8.26    4.01
   4 -12   0    0.69    0.50
   4  12   0    1.53    1.41
  -4 -12   0    1.81    1.69
   4 -12   0    1.61    1.56
  -4  12   0    0.64    0.79
   5 -12   0    3.93    2.81
  -5 -12   0    7.65    3.20
   5 -12   0    4.46    1.94
  -5  12   0    5.60    2.10
   6 -12   0   12.84    4.15
  -6 -12   0   18.69    2.85
   6 -12   0   17.83    2.72
  -6  12   0   15.34    4.72
   7 -12   0   13.47    5.22
  -7 -12   0   19.07    2.54
   7 -12   0   18.80    2.43
  -7  12   0   17.83    1.83
  -8 -12   0    3.45    2.50
   8 -12   0    7.28    2.41
  -8  12   0    3.26    1.86
  -9 -12   0    8.11    2.11
  -9  12   0    3.92    2.77
 -10 -12   0    9.88    2.39
  10 -12   0    8.98    2.12
 -10  12   0    6.76    4.43
   0 -13   0    0.76    1.65
  -1 -13   0    1.82    1.79
   1 -13   0    0.44    1.62
  -2 -13   0    5.22    3.20
   2 -13   0    2.71    1.65
  -3 -13   0    2.17    1.78
   3 -13   0    2.93    2.17
  -4 -13   0    3.17    2.26
   4 -13   0    0.46    1.68
  -5 -13   0    2.55    1.91
   5 -13   0    1.84    1.70
  -5  13   0    2.09    1.06
   6 -13   0    3.45    2.23
  -6  13   0    2.47    0.92
  22   0  -1    2.75    2.55
 -22   0   1    0.40    0.86
  21   0  -1    1.17    1.51
 -21   0   1    1.12    0.72
  20   0  -1    0.88    1.60
 -20   0   1   -0.05    0.69
  19   0  -1    5.13    2.98
 -19   0   1    1.15    1.01
  18   0  -1    1.00    1.71
 -18   0   1    0.74    0.97
  17   0  -1    2.65    2.33
 -17   0   1    0.65    1.48
  16   0  -1    0.43    1.74
 -16   0   1    0.10    0.58
  15   0  -1    2.24    1.74
 -15   0   1    0.46    0.50
  14   0  -1    3.38    2.30
 -14   0   1    1.24    0.83
  13   0  -1    1.49    1.55
 -13   0   1    0.34    0.82
  12   0  -1    0.66    1.88
 -12   0   1    0.76    0.47
  11   0  -1    0.22    1.23
 -11   0   1    0.52    0.67
  10   0  -1    2.34    1.47
 -10   0   1    1.07    0.82
   9   0  -1    2.24    1.36
  -9   0   1    0.43    0.55
   8   0  -1    2.28    1.79
  -8   0   1    0.57    0.69
   7   0  -1    0.85    1.25
  -7   0   1   -0.09    0.92
   6   0  -1    1.85    1.18
  -6   0   1   -0.16    0.80
   5   0  -1    2.00    1.72
  -5   0   1    0.21    0.49
   4   0  -1    1.88    1.02
  -4   0   1   -0.13    0.75
   3   0  -1    0.04    0.74
  -3   0   1    0.69    0.51
  -3   0   1    0.36    0.55
   2   0  -1    1.15    0.56
  -2   0   1    0.60    0.39
  -2   0   1    0.22    0.27
   2   0  -1    0.48    0.25
  -2   0   1    0.59    0.25
  -1   0   1    0.62    0.21
  -1   0   1    0.39    0.13
   1   0  -1    0.16    0.13
  -1   0   1    0.43    0.18
   1   0  -1    0.36    0.16
   0   0   1    0.23    0.21
   0   0  -1    0.37    0.20
   0   0   1    0.11    0.09
   0   0  -1    0.08    0.09
   0   0   1    0.09    0.10
   0   0  -1    0.00    0.13
   1   0   1    0.56    0.22
  -1   0  -1    0.39    0.30
   2   0   1    0.53    0.75
  -2   0  -1    0.73    0.66
  -2   0  -1    0.30    0.19
   2   0   1    0.18    0.16
   3   0   1   -0.50    0.83
  -3   0  -1    0.19    0.21
   3   0   1    0.39    0.27
   4   0   1    1.07    1.02
  -4   0  -1    0.34    0.26
   5   0   1    2.35    1.49
  -5   0  -1    1.44    0.47
   6   0   1    0.67    1.06
  -6   0  -1    0.30    0.44
   7   0   1    0.13    1.02
  -7   0  -1    1.05    0.84
   8   0   1    0.50    1.19
  -8   0  -1    0.14    0.49
   9   0   1    1.47    1.81
  -9   0  -1    0.51    0.90
  10   0   1    1.81    1.31
 -10   0  -1    0.77    0.53
  11   0   1    3.46    1.76
 -11   0  -1    0.30    0.89
  12   0   1    0.22    1.34
 -12   0  -1    0.34    0.46
  13   0   1    1.01    1.40
 -13   0  -1    1.30    0.53
  14   0   1    2.00    1.55
 -14   0  -1   -0.04    0.79
  15   0   1    2.22    2.15
 -15   0  -1    0.28    0.64
  16   0   1    0.93    1.57
 -16   0  -1    1.09    1.25
  17   0   1    1.25    1.45
 -17   0  -1    0.96    0.98
  18   0   1    3.85    1.99
 -18   0  -1    1.00    0.75
  19   0   1    0.98    1.40
 -19   0  -1   -0.06    0.82
  20   0   1    0.90    1.27
  21   0   1    3.25    1.62
 -21   0  -1    1.83    0.87
  22   0   1    3.26    2.51
 -22   0  -1    0.36    0.46
  22  -1  -1    4.02    2.11
  22   1  -1    3.43    2.84
 -22   1   1    0.65    1.24
 -22  -1   1    1.61    0.96
  21  -1  -1    0.83    1.56
  21   1  -1    1.30    1.68
 -21   1   1    0.44    0.87
 -21  -1   1    2.97    1.39
  20  -1  -1    4.12    1.84
  20   1  -1    7.17    2.65
 -20  -1   1    1.95    1.25
  19  -1  -1    1.11    1.55
  19   1  -1    2.88    2.64
 -19  -1   1    2.56    1.26
  18  -1  -1    6.15    2.46
  18   1  -1    1.91    1.88
 -18   1   1    2.37    1.39
 -18  -1   1    2.01    1.48
  17  -1  -1    1.63    1.59
  17   1  -1    1.05    1.82
 -17   1   1    2.17    1.42
 -17  -1   1    1.44    1.06
  16  -1  -1    1.36    1.50
  16   1  -1    1.78    2.43
 -16   1   1    1.29    1.16
 -16  -1   1    1.50    0.88
  15  -1  -1    2.40    1.54
  15   1  -1    3.60    2.53
 -15   1   1    1.82    0.71
 -15  -1   1    4.39    1.56
  14  -1  -1   12.41    1.83
  14   1  -1   11.34    2.20
 -14   1   1   12.40    3.76
 -14  -1   1   15.05    3.08
  13  -1  -1   67.78    3.72
  13   1  -1   50.74    3.33
 -13   1   1   64.10    7.15
 -13  -1   1   66.64    4.68
 -12   1   1  169.00    6.47
 -12  -1   1  181.49    3.93
  11  -1  -1    2.21    1.17
  11   1  -1    3.48    1.37
 -11   1   1    3.41    0.85
 -11  -1   1    2.92    0.81
  10  -1  -1    8.48    1.47
  10   1  -1    5.57    1.18
 -10   1   1    6.97    1.65
 -10  -1   1    7.89    1.89
   9  -1  -1    9.66    1.36
   9   1  -1    4.87    1.30
  -9   1   1    8.20    2.39
  -9  -1   1    8.25    2.02
   8  -1  -1  506.28    5.96
  -8   1   1  504.23    5.59
  -8  -1   1  505.25    5.56
   7  -1  -1   79.35    2.42
  -7   1   1   80.87    1.99
  -7  -1   1   83.10    2.64
   6  -1  -1   58.39    2.02
   6   1  -1   44.16    2.13
  -6   1   1   54.46    1.56
  -6  -1   1   52.98    1.73
   5  -1  -1    4.18    0.96
   5   1  -1    2.48    1.82
  -5   1   1    2.53    0.84
  -5  -1   1    2.49    0.76
   4  -1  -1 1167.65    8.90
  -4   1   1 1164.78    8.69
  -4  -1   1 1162.92    8.78
   3  -1  -1   80.73    1.51
  -3   1   1   76.27    1.45
   3   1  -1   75.90    1.86
  -3   1   1   80.48    1.45
  -3  -1   1   80.87    1.63
  -3   1   1   76.73    1.17
  -2  -1   1   71.05    1.22
   2  -1  -1   70.03    1.12
  -2   1   1   70.27    1.17
  -2  -1   1   69.04    1.30
   2   1  -1   67.57    1.26
  -2   1   1   70.37    1.03
   1   1  -1 1188.66    7.92
   1  -1  -1 1171.89    7.46
   0  -1   1  324.46    2.62
   0  -1   1  325.23    2.43
   0   1  -1  330.09    1.85
   0   1   1  326.36    1.82
   0  -1  -1  327.35    1.78
   1  -1   1   84.58    1.33
   1   1   1   84.87    1.05
  -1  -1  -1   85.45    1.04
  -1  -1  -1   85.06    1.23
   1  -1   1   84.45    1.05
  -1   1  -1   84.33    1.01
  -1  -1  -1   85.65    1.18
   2  -1   1  751.89    5.71
   2   1   1  747.28    5.59
  -2  -1  -1  740.42    5.50
  -2  -1  -1  754.90    5.45
   2   1   1  750.38    5.38
   3  -1   1 2244.19   14.91
   3   1   1 2190.19   14.58
   3  -1   1 2209.46   13.76
   4  -1   1 4173.37   26.57
   4   1   1 4186.07   26.90
  -4  -1  -1 4186.53   26.15
   5  -1   1   18.69    1.57
   5   1   1   17.02    1.51
  -5   1  -1   18.52    0.74
  -5  -1  -1   15.95    0.81
   6  -1   1 1448.20   11.54
   6   1   1 1373.89   11.28
  -6   1  -1 1410.50   10.33
   7  -1   1  233.78    4.02
   7   1   1  228.44    3.98
  -7   1  -1  229.48    3.06
  -7  -1  -1  233.37    3.21
   8  -1   1  227.69    4.00
   8   1   1  223.43    4.10
  -8   1  -1  227.73    3.71
  -8  -1  -1  237.39    4.43
   9  -1   1  262.60    4.64
   9   1   1  273.11    4.88
  -9   1  -1  275.43    3.69
  -9  -1  -1  272.11    3.78
  10  -1   1   24.24    2.12
  10   1   1   25.40    1.86
 -10   1  -1   25.52    1.60
 -10  -1  -1   24.61    1.63
  11  -1   1   21.52    2.67
  11   1   1   22.55    2.01
 -11   1  -1   19.26    4.27
 -11  -1  -1   20.22    3.15
  12  -1   1   73.17    3.65
  12   1   1   75.49    3.78
 -12   1  -1   74.67    3.34
 -12  -1  -1   71.67    2.81
  13  -1   1    2.31    2.00
  13   1   1    1.77    1.51
 -13   1  -1    0.44    1.17
 -13  -1  -1    1.09    0.80
  14  -1   1    3.13    1.61
  14   1   1    4.65    2.14
 -14   1  -1    3.76    1.43
 -14  -1  -1    4.31    1.37
  15  -1   1    5.60    2.83
  15   1   1    8.74    2.04
 -15   1  -1    4.62    1.55
 -15  -1  -1    3.67    0.97
  16  -1   1   30.29    3.58
  16   1   1   28.05    2.72
 -16  -1  -1   29.49    1.93
  17  -1   1    1.86    1.68
  17   1   1    5.69    2.05
 -17  -1  -1    5.18    1.66
  18  -1   1   44.45    4.33
  18   1   1   50.93    4.27
 -18   1  -1   40.13    4.35
 -18  -1  -1   42.21    7.93
  19  -1   1   11.43    2.34
  19   1   1   13.62    2.60
 -19   1  -1    9.59    2.18
 -19  -1  -1   10.65    3.00
  20  -1   1   12.31    2.35
  20   1   1   12.33    2.36
 -20   1  -1   14.26    1.48
 -20  -1  -1    5.47    2.14
  21  -1   1    1.22    1.60
  21   1   1    1.89    1.64
 -21   1  -1    1.16    1.01
 -21  -1  -1    0.91    0.87
  22  -1   1    2.43    2.36
  22   1   1    3.35    1.65
 -22  -1  -1    2.42    1.33
  22  -2  -1    9.08    2.32
 -22  -2   1    6.04    3.06
  21  -2  -1   23.29    2.80
  21   2  -1   20.90    2.94
 -21  -2   1   12.67    5.66
  20  -2  -1    1.52    1.20
 -20  -2   1    1.25    0.69
  19  -2  -1   22.84    3.18
  19   2  -1   24.21    3.30
 -19   2   1   21.93    2.15
 -19  -2   1   19.14    5.70
  18  -2  -1    4.35    2.25
  18   2  -1    4.30    1.74
 -18   2   1    5.49    1.57
 -18  -2   1    3.42    1.27
  17  -2  -1    2.66    1.59
  17   2  -1    0.69    1.63
 -17   2   1    1.78    1.45
 -17  -2   1    2.28    1.63
  16  -2  -1    3.11    1.59
  16   2  -1    1.69    1.77
 -16   2   1    2.09    1.51
 -16  -2   1    5.12    1.27
  15  -2  -1    3.38    1.48
  15   2  -1    9.64    2.41
 -15   2   1    5.25    1.41
 -15  -2   1    7.24    2.88
  14  -2  -1  318.89    7.38
  14   2  -1  310.82    7.96
 -14   2   1  287.20    5.89
 -14  -2   1  316.59   11.36
  13  -2  -1   16.19    1.88
  13   2  -1   17.07    2.78
 -13   2   1   18.06    2.89
 -13  -2   1   16.15    4.74
  12  -2  -1    1.62    1.18
  12   2  -1    2.18    1.44
 -12   2   1    0.62    0.49
  11  -2  -1   52.33    2.85
  11   2  -1   50.12    2.80
 -11   2   1   57.53    2.15
 -11  -2   1   51.97    2.34
  10  -2  -1    0.57    1.02
 -10   2   1    1.46    0.68
 -10  -2   1    2.26    0.75
   9  -2  -1   81.38    3.07
   9   2  -1   76.28    3.26
  -9   2   1   77.66    2.59
  -9  -2   1   82.00    2.92
   8  -2  -1  139.57    4.10
   8   2  -1  134.79    4.38
  -8   2   1  141.56    3.86
  -8  -2   1  131.62    3.79
   7  -2  -1   28.79    1.66
   7   2  -1   28.15    1.85
  -7   2   1   28.52    1.41
  -7  -2   1   29.33    1.65
   6  -2  -1  427.73    4.96
   6   2  -1  419.92    5.59
  -6  -2   1  437.70    5.08
  -6   2   1  429.65    4.30
   5  -2  -1   27.87    1.28
   5   2  -1   29.61    1.75
  -5  -2   1   26.83    1.45
  -5   2   1   28.63    1.06
   4  -2  -1  510.93    5.51
   4   2  -1  508.25    5.40
   3  -2  -1   89.78    1.52
   3   2  -1   86.42    2.08
  -3  -2   1   89.41    1.96
  -3   2   1   90.17    1.59
  -2  -2   1  791.56    6.56
  -2   2   1  777.57    5.51
  -2  -2   1  787.13    6.48
  -2  -2   1  791.26    5.07
  -2   2   1  805.21    5.84
  -1  -2   1 1467.02   10.06
   1  -2  -1 1470.52    9.10
  -1   2   1 1474.55    9.16
  -1  -2   1 1473.42   10.29
  -1   2   1 1523.71    9.95
  -1  -2   1 1477.41    8.87
   0  -2  -1 2243.78   13.48
   0  -2   1 2280.50   15.08
   0  -2  -1 2219.10   14.67
   0   2   1 2236.10   14.07
   1   2   1  243.30    1.95
   1  -2   1  238.38    2.66
   1  -2   1  241.49    2.59
  -1  -2  -1  248.30    2.85
   1   2   1  240.79    2.73
   2  -2   1  522.92    4.83
   2   2   1  514.31    4.39
  -2  -2  -1  503.64    4.27
  -2  -2  -1  529.64    4.83
   2  -2   1  523.30    4.51
   3  -2   1   21.36    1.13
   3   2   1   21.19    1.07
  -3  -2  -1   22.98    1.18
   4  -2   1    3.60    0.83
   4   2   1    2.91    0.95
  -4  -2  -1    4.00    0.81
   5  -2   1  285.11    3.80
   5   2   1  281.96    4.14
  -5  -2  -1  274.69    3.52
   6  -2   1   21.07    1.33
   6   2   1   23.20    1.74
  -6  -2  -1   20.30    1.18
   7  -2   1    2.41    0.87
   7   2   1    4.67    1.02
  -7  -2  -1    3.43    0.79
   8  -2   1  230.08    3.96
   8   2   1  240.88    4.50
  -8  -2  -1  234.55    3.61
   9  -2   1   97.18    2.88
   9   2   1   94.96    3.22
  -9  -2  -1   95.61    2.60
  10  -2   1    0.41    0.98
  10   2   1   -0.64    1.10
 -10  -2  -1    0.57    0.74
  11  -2   1   22.24    1.81
  11   2   1   18.45    1.98
 -11  -2  -1   20.30    3.20
  12  -2   1   13.56    1.94
  12   2   1   10.48    1.80
 -12  -2  -1   10.59    1.85
  13  -2   1   58.23    3.23
  13   2   1   58.76    3.08
 -13  -2  -1   56.90    3.24
  14  -2   1    5.15    2.20
  14   2   1    4.04    2.10
 -14  -2  -1    3.51    1.52
  15  -2   1    4.00    1.62
  15   2   1    3.02    1.59
 -15  -2  -1    1.75    1.25
  16  -2   1   19.23    3.22
  16   2   1    8.70    2.14
 -16  -2  -1   10.89    2.14
  17  -2   1   22.60    3.15
  17   2   1   24.11    3.17
 -17  -2  -1   18.78    4.13
  18  -2   1    8.96    3.72
  18   2   1   13.11    2.51
 -18  -2  -1    6.60    3.16
  19  -2   1   15.79    2.83
  19   2   1   13.53    2.68
 -19  -2  -1   10.63    5.36
  20  -2   1    4.13    2.10
 -20  -2  -1    0.71    1.20
  21  -2   1    2.43    1.55
  21   2   1    5.09    1.94
 -21  -2  -1   -0.24    0.90
  22  -2   1   13.70    2.89
  22   2   1    8.81    2.52
 -22  -2  -1    5.08    3.42
  22  -3  -1    4.92    2.17
  22   3  -1    6.55    2.62
 -22  -3   1    4.33    2.80
 -22   3   1    8.39    2.24
  21  -3  -1    7.34    3.21
  21   3  -1   15.77    3.41
 -21  -3   1    9.86    3.72
 -21   3   1    9.10    1.68
  20  -3  -1    7.74    1.94
  20   3  -1   11.69    2.45
 -20  -3   1    9.78    3.29
 -20   3   1    7.71    3.61
  19  -3  -1    5.81    1.95
  19   3  -1    2.67    1.80
 -19  -3   1    7.18    2.20
  18  -3  -1    0.66    1.56
  18   3  -1    1.71    1.67
 -18  -3   1    2.53    1.52
  17  -3  -1   79.86    4.40
  17   3  -1   84.88    4.42
 -17  -3   1   77.29    6.38
  16  -3  -1   18.71    2.31
  16   3  -1   20.56    2.89
 -16  -3   1   17.10    4.56
  15  -3  -1   54.52    3.44
  15   3  -1   48.98    3.49
 -15  -3   1   55.31    3.26
  14  -3  -1    2.50    1.81
  14   3  -1    3.51    1.39
 -14  -3   1    4.26    1.42
  13  -3  -1   11.10    3.00
  13   3  -1   12.80    2.11
 -13  -3   1   14.82    1.82
  12  -3  -1  100.71    5.23
  12   3  -1  108.65    4.90
 -12  -3   1   99.53    3.84
  11  -3  -1   59.49    3.35
  11   3  -1   56.77    3.16
 -11  -3   1   55.70    2.65
  10  -3  -1   26.05    1.69
  10   3  -1   24.10    2.16
 -10  -3   1   22.78    1.66
 -10   3   1   21.69    1.46
   9  -3  -1   91.14    2.91
   9   3  -1   93.88    3.36
  -9  -3   1   93.62    3.60
  -9   3   1   80.92    2.49
   8  -3  -1   83.12    2.89
   8   3  -1   84.32    3.32
  -8  -3   1   77.34    2.82
  -8   3   1   82.51    3.59
   7  -3  -1  339.33    4.34
   7   3  -1  317.91    5.03
  -7  -3   1  325.17    4.58
  -7   3   1  331.31    4.36
   6  -3  -1    6.43    0.84
   6   3  -1    7.49    1.19
  -6  -3   1    6.11    1.12
  -6   3   1    7.86    0.98
   5  -3  -1  251.15    3.20
   5   3  -1  261.86    4.31
  -5  -3   1  246.98    3.90
  -5   3   1  254.27    3.01
   4   3  -1 1375.61   11.16
  -4  -3   1 1398.26   11.28
  -3  -3   1   42.45    1.37
   3  -3  -1   39.59    1.01
  -3  -3   1   42.06    1.81
  -3  -3   1   38.19    1.04
  -3   3   1   39.75    1.15
  -2  -3   1  658.29    6.21
   2  -3  -1  654.58    5.05
  -2   3   1  658.19    5.00
  -2  -3   1  661.38    6.59
  -2  -3   1  653.87    4.65
  -2   3   1  666.98    5.32
  -1  -3   1  311.64    3.56
   1  -3  -1  311.27    2.62
  -1   3   1  308.85    2.66
  -1  -3   1  310.87    3.72
   1  -3  -1  317.71    4.02
   1   3  -1  313.07    2.29
  -1   3   1  308.82    3.33
  -1  -3   1  307.60    2.18
   0  -3  -1  284.70    2.57
   0  -3   1  289.63    3.61
   0  -3   1  289.75    3.51
   0  -3  -1  290.89    3.67
   0   3   1  291.08    3.16
   0   3  -1  286.36    2.15
  -1  -3  -1   14.37    1.06
   1   3   1   13.57    0.83
   1  -3   1   13.98    1.13
  -1  -3  -1   13.09    1.07
   1  -3   1   14.51    1.09
   1   3   1   14.12    1.00
  -1   3  -1   15.07    0.94
   2  -3   1  195.03    2.81
   2   3   1  194.05    2.53
  -2  -3  -1  191.09    2.98
   2  -3   1  198.54    2.80
   2   3   1  199.42    3.34
  -2   3  -1  189.40    2.02
   3  -3   1   43.93    2.46
   3   3   1   45.54    1.58
  -3  -3  -1   44.46    1.65
   3  -3   1   42.27    1.63
   4  -3   1  213.29    3.14
   4   3   1  219.52    3.38
  -4  -3  -1  206.22    3.20
   5  -3   1  294.62    3.81
   5   3   1  307.43    4.35
  -5  -3  -1  304.52    4.20
   6  -3   1    1.24    0.87
   6   3   1    0.78    1.12
  -6  -3  -1    1.10    0.72
   7  -3   1    1.01    0.87
   7   3   1    2.53    0.95
  -7  -3  -1    2.60    0.77
   8  -3   1   44.89    2.24
   8   3   1   44.11    2.67
  -8  -3  -1   42.92    2.01
   9  -3   1  154.05    3.99
   9   3   1  159.94    4.18
  -9  -3  -1  155.25    3.47
  10  -3   1    1.24    1.39
  10   3   1    1.93    1.30
 -10  -3  -1    0.96    1.18
  11  -3   1  433.00   11.89
  11   3   1  443.22   12.42
 -11  -3  -1  473.14   12.46
  12  -3   1  228.64    7.74
  12   3   1  222.44    5.37
 -12  -3  -1  226.34    4.45
  13  -3   1    2.97    1.44
  13   3   1    2.49    1.45
 -13  -3  -1    1.86    1.14
  14  -3   1   29.90    2.71
  14   3   1   28.92    2.75
 -14  -3  -1   23.98    4.74
  15  -3   1    1.29    1.41
  15   3   1    1.21    1.28
 -15  -3  -1    1.40    0.95
  16  -3   1   94.35    4.62
  16   3   1   92.93    4.26
 -16  -3  -1   96.98    3.63
  17  -3   1    1.76    1.46
  17   3   1    0.69    1.43
 -17  -3  -1    1.61    1.18
  18  -3   1    5.27    2.19
  18   3   1    4.94    2.04
 -18  -3  -1    3.04    1.49
  19  -3   1   48.68    3.49
  19   3   1   54.54    3.93
 -19  -3  -1   47.72    5.51
  20  -3   1    8.47    2.13
  20   3   1    8.20    2.43
 -20  -3  -1    6.57    2.41
  21  -3   1   30.21    3.51
  21   3   1   21.05    3.12
 -21  -3  -1   13.97    7.42
  21   4  -1    2.49    1.95
  20  -4  -1   19.08    2.56
  20   4  -1   17.22    2.97
 -20  -4   1   14.95    4.65
 -20   4   1   18.70    2.26
  19  -4  -1    0.87    1.34
  19   4  -1    0.31    1.61
 -19  -4   1    1.77    1.26
 -19   4   1    1.95    1.15
  18  -4  -1   27.34    3.24
  18   4  -1   27.24    3.33
 -18  -4   1   23.92    8.30
 -18   4   1   24.14    3.16
  17  -4  -1    1.96    1.91
  17   4  -1    2.48    1.76
 -17  -4   1    2.22    1.75
 -17   4   1   -0.03    0.92
  16  -4  -1    7.77    1.92
  16   4  -1    7.32    2.08
 -16  -4   1    6.41    2.83
 -16   4   1   10.86    1.66
  15  -4  -1  331.99    6.72
  15   4  -1  311.68    7.31
 -15   4   1  313.73    5.28
  14  -4  -1    6.59    1.57
  14   4  -1    4.72    1.91
 -14  -4   1    5.92    2.28
 -14   4   1    5.04    1.54
  13  -4  -1   40.23    2.52
  13   4  -1   44.09    3.89
 -13  -4   1   38.89    2.35
 -13   4   1   41.88    2.07
  12  -4  -1   53.57    2.74
  12   4  -1   48.37    3.18
 -12  -4   1   52.31    2.68
 -12   4   1   51.34    3.48
  11  -4  -1  170.58    5.56
  11   4  -1  170.44    6.28
 -11  -4   1  164.01    7.96
 -11   4   1  172.74    5.56
  10  -4  -1  172.03    3.83
  10   4  -1  157.45    4.56
 -10  -4   1  165.94    4.00
 -10   4   1  166.42    6.08
   9  -4  -1  299.02    4.86
   9   4  -1  290.89    6.00
  -9  -4   1  301.63    5.46
  -9   4   1  297.70    4.28
   8  -4  -1   35.29    1.77
   8   4  -1   37.07    2.29
  -8  -4   1   37.07    2.19
  -8   4   1   36.50    1.61
   7  -4  -1  600.89    7.25
   7   4  -1  583.44    8.30
  -7  -4   1  581.88    7.87
  -7   4   1  581.49    6.58
   6  -4  -1   32.38    1.56
   6   4  -1   30.73    1.97
  -6  -4   1   32.32    1.86
  -6   4   1   31.86    1.44
   5  -4  -1  533.99    4.90
   5   4  -1  528.89    6.13
  -5  -4   1  540.22    6.33
  -5   4   1  539.12    4.72
   4  -4  -1  175.22    4.15
   4   4  -1  163.92    4.45
  -4  -4   1  167.13    4.77
  -4   4   1  165.87    3.96
  -3  -4   1  168.17    2.70
   3  -4  -1  168.26    2.30
  -3  -4   1  166.88    3.23
  -3   4   1  164.10    2.31
  -2  -4   1  555.17    5.83
   2  -4  -1  565.33    4.74
  -2  -4   1  556.99    6.20
   2  -4  -1  554.52    6.29
   2   4  -1  566.65    4.35
  -2   4   1  563.60    5.13
  -1  -4   1   88.41    2.17
   1  -4  -1   86.72    2.15
  -1  -4   1   89.99    2.31
   1   4  -1   89.11    1.44
  -1   4   1   89.09    1.66
   0  -4  -1  323.37    3.19
   0  -4   1  325.42    4.99
   0  -4   1  321.16    4.54
   0  -4  -1  323.94    4.43
   0   4   1  324.89    4.02
   0   4  -1  324.70    2.81
  -1  -4  -1   54.92    1.32
   1  -4   1   53.22    1.55
   1  -4   1   53.10    2.18
  -1  -4  -1   53.01    1.97
   1   4   1   55.10    1.35
  -1   4  -1   54.44    1.20
   2  -4   1  391.17    4.49
   2   4   1  393.46    4.19
  -2  -4  -1  386.16    5.36
   2  -4   1  388.23    4.79
   2   4   1  386.08    4.10
  -2   4  -1  405.92    3.84
   3  -4   1  370.02    4.20
   3   4   1  377.43    4.22
  -3  -4  -1  385.49    5.14
   3  -4   1  382.15    4.63
  -3   4  -1  377.38    3.27
   4  -4   1 3071.21   17.16
  -4  -4  -1 3092.46   12.27
   4  -4   1 3079.86   17.86
   5   4   1 2464.42   15.58
  -5  -4  -1 2456.51   15.65
  -5   4  -1 2493.77   13.47
   6  -4   1   41.65    2.10
   6   4   1   39.69    2.11
  -6  -4  -1   37.67    2.00
   7  -4   1  293.67    4.71
   7   4   1  304.16    5.33
  -7  -4  -1  304.16    5.07
   8  -4   1   10.71    1.27
   8   4   1    7.67    1.24
  -8  -4  -1   11.53    1.38
   9  -4   1  144.42    3.71
   9   4   1  148.25    4.01
  -9  -4  -1  143.51    3.59
  10  -4   1   12.75    1.37
  10   4   1   18.80    2.00
 -10  -4  -1   14.75    1.77
  11  -4   1  494.34    7.17
  11   4   1  494.64    8.13
 -11  -4  -1  505.42    7.44
  12  -4   1  303.22    8.70
  12   4   1  316.92    7.70
 -12  -4  -1  296.23    8.76
  13  -4   1  223.51    6.16
  13   4   1  227.88    6.92
 -13  -4  -1  226.71    5.78
  14  -4   1   13.28    3.86
  14   4   1   17.00    2.09
 -14  -4  -1   16.66    1.85
  15  -4   1   32.44    3.37
  15   4   1   29.41    2.52
 -15  -4  -1   28.54    2.74
  16  -4   1    7.06    1.94
  16   4   1    7.53    2.02
 -16  -4  -1    4.74    2.01
  17  -4   1   16.03    2.61
  17   4   1   14.88    2.47
 -17  -4  -1   16.22    3.95
  18  -4   1   11.95    2.34
  18   4   1    8.78    2.85
 -18  -4  -1    7.57    2.43
  19  -4   1   13.44    4.25
  19   4   1   19.93    3.00
  20  -4   1    4.13    1.91
  20   4   1    6.72    2.42
 -20  -4  -1    2.45    1.37
  21  -4   1    4.48    2.32
  21   4   1    3.98    2.94
 -21  -4  -1    3.29    1.34
  21  -5  -1    2.26    1.52
  21   5  -1    3.06    1.87
 -21  -5   1    1.58    1.43
 -21   5   1    1.85    1.03
  20  -5  -1   -0.06    1.25
  20   5  -1    1.92    2.79
 -20  -5   1    0.99    1.07
 -20   5   1    0.08    0.84
  19  -5  -1   14.79    5.04
  19   5  -1   14.92    3.31
 -19  -5   1   17.74    5.67
 -19   5   1   15.77    5.85
  18  -5  -1    3.10    1.62
  18   5  -1    4.48    1.89
 -18  -5   1    3.72    1.66
 -18   5   1    3.55    1.49
  17  -5  -1    8.91    1.62
  17   5  -1    6.09    1.63
 -17  -5   1    8.14    2.99
 -17   5   1    7.17    3.32
  16  -5  -1    7.57    1.96
  16   5  -1    6.67    2.06
 -16  -5   1    6.23    1.50
 -16   5   1   11.11    2.96
  15  -5  -1    3.37    1.40
  15   5  -1    2.68    1.53
 -15  -5   1    1.88    1.40
 -15   5   1    1.71    1.13
  14  -5  -1   43.73    8.59
  14   5  -1   52.19    4.10
 -14  -5   1   47.24    2.91
 -14   5   1   41.38    2.84
  13  -5  -1   36.42    6.15
  13   5  -1   41.24    3.21
 -13  -5   1   34.26    2.76
 -13   5   1   35.34    2.61
  12  -5  -1  279.87    6.36
  12   5  -1  285.53    7.58
 -12  -5   1  270.12    6.39
 -12   5   1  279.73    6.05
  11  -5  -1   87.11    3.51
  11   5  -1   71.29    3.71
 -11  -5   1   74.28    3.08
 -11   5   1   79.59    2.46
  10  -5  -1   28.80    2.08
  10   5  -1   31.02    2.77
 -10  -5   1   31.36    2.24
 -10   5   1   30.61    1.60
   9  -5  -1   89.43    3.43
   9   5  -1   88.48    3.99
  -9  -5   1   90.99    3.85
  -9   5   1   91.74    3.11
   8  -5  -1   81.60    2.58
   8   5  -1   77.78    3.16
  -8  -5   1   82.12    2.98
  -8   5   1   78.57    2.19
   7  -5  -1   69.57    2.35
   7   5  -1   71.96    3.21
  -7  -5   1   67.65    2.92
  -7   5   1   70.34    2.29
   6  -5  -1   55.97    2.21
   6   5  -1   52.53    2.39
  -6  -5   1   56.24    2.52
  -6   5   1   51.59    1.83
   5  -5  -1   14.61    1.17
   5   5  -1   11.86    1.28
  -5  -5   1   11.82    1.57
  -5   5   1   14.07    1.03
  -4  -5   1  363.01    5.67
   4  -5  -1  359.27    4.28
  -4  -5   1  370.47    5.37
  -4   5   1  364.69    3.83
  -3  -5   1  102.79    3.74
   3  -5  -1  107.29    2.81
  -3  -5   1  102.58    3.44
   3  -5  -1  103.96    3.61
  -3   5   1  100.45    4.05
  -2  -5   1   69.72    3.70
   2  -5  -1   75.88    2.49
  -2  -5   1   69.48    2.69
   2  -5  -1   73.90    2.91
   2   5  -1   74.24    1.98
  -2   5   1   76.87    2.86
  -1  -5   1  456.76    5.89
   1  -5  -1  476.04    4.52
  -1  -5   1  459.08    5.79
   1  -5  -1  468.53    5.74
   1   5  -1  467.26    3.75
  -1   5   1  463.57    5.24
   0  -5  -1   10.69    1.07
   0  -5   1    9.77    2.44
   0  -5   1   10.71    3.37
   0  -5  -1   13.01    1.53
   0   5   1    8.55    1.08
   0   5  -1   10.97    0.96
  -1  -5  -1    6.02    1.47
   1  -5   1    6.50    1.33
   1  -5   1    5.93    1.09
  -1  -5  -1    4.61    1.21
   1   5   1    6.92    1.22
  -1   5  -1    6.96    0.79
   2  -5   1  266.07    3.75
   2   5   1  260.43    3.39
  -2  -5  -1  261.49    5.26
   2  -5   1  276.18    4.26
   2   5   1  268.02    3.43
  -2   5  -1  273.23    3.18
   3  -5   1   18.86    1.40
   3   5   1   18.10    1.35
  -3  -5  -1   17.92    1.60
   3  -5   1   17.75    1.29
  -3   5  -1   17.79    0.87
   4  -5   1   29.48    2.83
   4   5   1   24.35    1.55
  -4  -5  -1   21.56    1.43
   4  -5   1   27.94    1.96
  -4   5  -1   26.23    1.19
   5  -5   1  130.41    4.15
   5   5   1  133.75    3.32
  -5  -5  -1  131.76    3.56
   5  -5   1  137.71    3.31
  -5   5  -1  131.37    2.36
   6  -5   1  119.33    3.13
   6   5   1  109.83    3.25
  -6  -5  -1  112.25    3.45
   6  -5   1  112.48    3.17
  -6   5  -1  109.88    3.32
   7  -5   1   14.79    1.46
   7   5   1   11.14    1.32
  -7  -5  -1   12.62    1.38
  -7   5  -1   13.93    1.09
   8  -5   1   62.61    2.47
   8   5   1   56.46    2.85
  -8  -5  -1   59.25    2.68
  -8   5  -1   58.54    1.88
   9  -5   1   12.29    1.49
   9   5   1   10.47    1.62
  -9  -5  -1   12.58    1.47
  -9   5  -1   13.33    1.04
  10  -5   1   24.52    2.16
  10   5   1   22.62    2.18
 -10  -5  -1   22.42    1.75
 -10   5  -1   24.97    3.82
  11  -5   1  373.35    7.49
  11   5   1  371.97    8.30
 -11  -5  -1  381.67    7.75
  12  -5   1    7.44    1.52
  12   5   1    7.23    1.74
 -12  -5  -1    5.85    1.44
  13  -5   1   11.22    1.71
  13   5   1    8.60    1.69
 -13  -5  -1   10.35    1.86
  14  -5   1    1.96    1.33
  14   5   1    4.01    1.56
 -14  -5  -1    4.02    1.68
  15  -5   1    9.43    1.96
  15   5   1   10.82    2.61
 -15  -5  -1    9.92    1.76
  16  -5   1    2.83    1.66
 -16  -5  -1    2.38    1.80
  17  -5   1    5.27    2.10
  17   5   1    5.43    2.01
 -17  -5  -1    5.60    2.15
  18  -5   1   18.67    2.98
 -18  -5  -1   13.94    4.99
  19  -5   1    4.47    2.08
  19   5   1    4.71    2.16
 -19   5  -1    2.61    1.52
  20  -5   1    0.24    1.37
  20   5   1    1.01    1.58
 -20  -5  -1    1.53    0.69
 -20   5  -1    0.39    0.51
  20  -6  -1    2.38    1.81
  20   6  -1    5.78    2.81
 -20   6   1    3.65    1.60
  19  -6  -1    6.26    3.05
  19   6  -1   11.95    3.04
 -19  -6   1    4.79    2.66
 -19   6   1    7.17    1.61
  18  -6  -1    2.05    0.78
  18   6  -1    2.16    1.86
 -18  -6   1    0.75    1.37
 -18   6   1    2.74    1.31
  17  -6  -1   10.88    3.86
  17   6  -1    6.01    2.34
 -17  -6   1    6.16    2.62
 -17   6   1    9.39    1.49
  16  -6  -1    1.43    0.98
  16   6  -1    1.41    1.55
 -16  -6   1    0.98    1.97
 -16   6   1    1.11    1.35
  15  -6  -1    0.98    1.23
  15   6  -1    1.44    1.71
 -15  -6   1    3.43    1.60
 -15   6   1    1.75    1.01
  14  -6  -1    2.96    1.74
  14   6  -1    2.00    1.98
 -14  -6   1    1.21    1.04
 -14   6   1    3.72    1.29
  13  -6  -1    5.82    1.69
  13   6  -1    4.36    1.94
 -13  -6   1    4.69    1.82
  12  -6  -1   47.05    2.94
  12   6  -1   41.10    3.68
 -12  -6   1   47.70    3.18
 -12   6   1   44.36    2.30
  11  -6  -1  130.59    4.08
  11   6  -1  122.53    4.66
 -11  -6   1  122.83    4.68
 -11   6   1  132.39    3.80
  10  -6  -1  289.64    5.87
  10   6  -1  284.97    6.93
 -10  -6   1  292.24    7.05
 -10   6   1  302.00    6.07
   9  -6  -1   48.66    2.28
   9   6  -1   37.26    2.57
  -9  -6   1   50.97    2.88
  -9   6   1   46.27    1.83
   8  -6  -1  179.04    5.46
   8   6  -1  179.64    6.34
  -8  -6   1  173.13    5.89
  -8   6   1  175.30    5.15
   7  -6  -1   51.18    2.29
   7   6  -1   44.05    2.58
  -7  -6   1   40.45    2.72
  -7   6   1   44.02    1.81
   6  -6  -1   10.90    1.22
   6   6  -1    8.46    1.35
  -6  -6   1    9.73    1.74
  -6   6   1   10.33    0.93
   5  -6  -1  305.17    4.43
   5   6  -1  293.53    5.29
  -5  -6   1  296.66    7.79
   5  -6  -1  298.11    5.53
  -5   6   1  296.36    4.32
  -4  -6   1   54.65    2.53
   4  -6  -1   53.46    1.87
  -4  -6   1   55.84    2.73
   4  -6  -1   52.37    2.51
  -4   6   1   51.15    2.14
  -3  -6   1  106.91    2.57
   3  -6  -1  103.97    2.57
  -3  -6   1  100.58    3.18
   3  -6  -1  105.11    3.29
  -3   6   1  100.13    2.67
  -2  -6   1  103.92    2.66
   2  -6  -1  107.05    2.87
  -2  -6   1  106.35    3.56
   2  -6  -1  107.49    3.40
   2   6  -1  105.31    2.24
  -2   6   1  105.10    3.58
  -1  -6   1    4.97    1.49
   1  -6  -1    5.18    1.44
  -1  -6   1    5.70    1.45
   1  -6  -1    5.31    1.25
   1   6  -1    4.88    1.47
  -1   6   1    3.91    1.16
   0  -6  -1    7.65    1.73
   0  -6   1    5.36    1.14
   0  -6   1    7.36    1.81
   0  -6  -1    6.84    1.33
   0   6   1    7.66    1.60
   0   6  -1    7.19    0.81
  -1  -6  -1  507.33    6.38
   1  -6   1  507.82    7.01
   1  -6   1  499.86    7.23
  -1  -6  -1  501.67    7.36
   1   6   1  509.56    6.89
  -1   6  -1  504.85    5.51
  -2  -6  -1    0.95    0.57
   2  -6   1    1.71    0.51
  -2  -6  -1    0.42    1.15
   2  -6   1    1.71    1.35
   2   6   1    1.64    0.70
  -2   6  -1    1.91    0.78
   3  -6   1    2.83    0.89
   3   6   1    1.95    0.73
  -3  -6  -1    2.37    1.14
   3  -6   1    3.46    1.06
   3   6   1    3.01    1.01
  -3   6  -1    2.58    0.74
   4  -6   1   13.00    1.15
   4   6   1   13.12    1.25
  -4  -6  -1   11.05    1.58
   4  -6   1   13.51    1.46
  -4   6  -1   13.40    0.95
   5  -6   1    2.93    1.06
   5   6   1    2.65    0.97
  -5  -6  -1    3.14    1.16
   5  -6   1    2.15    0.95
  -5   6  -1    2.48    0.63
   6  -6   1   97.16    2.74
   6   6   1  109.88    3.29
  -6  -6  -1   99.16    4.05
   6  -6   1  100.06    3.08
  -6   6  -1  102.41    2.23
   7  -6   1    4.22    0.93
   7   6   1    5.24    1.10
  -7  -6  -1    4.32    1.24
   7  -6   1    6.09    1.40
  -7   6  -1    4.87    0.75
   8  -6   1   17.91    1.69
   8   6   1   18.18    1.68
  -8  -6  -1   21.24    1.92
   8  -6   1   18.09    1.90
  -8   6  -1   15.65    1.17
   9  -6   1    9.91    1.69
   9   6   1    8.06    1.67
  -9  -6  -1   10.53    2.00
  -9   6  -1    8.09    1.36
  10  -6   1    4.15    1.27
  10   6   1    1.79    1.43
 -10  -6  -1    2.61    1.48
 -10   6  -1    4.91    1.29
  11  -6   1    2.25    1.85
  11   6   1    2.67    1.41
 -11  -6  -1    2.44    1.60
 -11   6  -1    1.32    0.94
  12  -6   1    5.58    1.83
  12   6   1    5.27    1.75
 -12  -6  -1    3.65    1.31
 -12   6  -1    3.62    0.91
  13  -6   1    9.65    1.95
  13   6   1    7.73    1.84
 -13  -6  -1    7.41    1.71
 -13   6  -1    8.00    1.54
  14  -6   1   20.73    2.58
  14   6   1   20.32    3.60
 -14  -6  -1   17.49    2.21
 -14   6  -1   16.49    1.73
  15  -6   1    3.02    1.84
  15   6   1    0.46    1.37
 -15  -6  -1    1.97    1.95
 -15   6  -1    0.96    1.40
  16  -6   1   10.13    2.20
  16   6   1    9.16    2.00
 -16  -6  -1   14.43    2.49
 -16   6  -1    8.19    1.59
  17  -6   1    8.41    1.78
  17   6   1    5.66    2.19
 -17  -6  -1    9.07    1.86
 -17   6  -1    8.40    1.51
  18  -6   1    5.40    1.82
  18   6   1    9.23    2.78
 -18  -6  -1    3.44    2.77
 -18   6  -1    6.32    1.71
  19  -6   1    8.41    2.43
  19   6   1    3.84    1.90
 -19  -6  -1    5.98    2.43
 -19   6  -1    7.51    1.41
  19  -7  -1    4.97    1.41
  19   7  -1    1.91    1.80
 -19  -7   1    2.31    1.95
 -19   7   1    2.78    1.51
  18  -7  -1    4.01    1.90
  18   7  -1    2.39    1.68
 -18  -7   1    2.13    2.18
 -18   7   1    2.09    1.28
  17  -7  -1    6.85    1.66
  17   7  -1    4.56    2.04
 -17  -7   1    3.91    1.46
 -17   7   1    3.91    1.26
  16  -7  -1   13.64    1.86
  16   7  -1    7.82    2.41
 -16  -7   1   10.38    2.20
 -16   7   1   10.66    1.66
  15  -7  -1   22.50    2.51
  15   7  -1   21.22    4.02
 -15  -7   1   23.88    2.72
 -15   7   1   22.13    2.43
  14  -7  -1    3.86    1.92
 -14  -7   1    1.49    2.24
 -14   7   1    1.59    1.35
  13  -7  -1    1.76    1.08
  13   7  -1    0.78    1.43
 -13  -7   1   -0.37    1.42
 -13   7   1    1.90    1.00
  12  -7  -1   23.37    2.22
  12   7  -1   23.15    2.46
 -12  -7   1   22.51    2.39
 -12   7   1   27.62    1.89
  11  -7  -1    0.78    1.28
  11   7  -1    2.00    1.83
 -11  -7   1    1.99    1.52
 -11   7   1    0.39    0.88
  10  -7  -1   56.05    2.86
 -10  -7   1   57.28    3.87
 -10   7   1   53.96    2.27
   9  -7  -1   26.04    1.91
   9   7  -1   17.72    2.21
  -9  -7   1   18.40    2.33
  -9   7   1   19.73    1.49
   8  -7  -1    0.04    0.69
   8   7  -1    0.44    1.40
  -8  -7   1    1.60    1.50
  -8   7   1    2.45    1.20
   7  -7  -1   15.07    1.18
   7   7  -1   14.46    1.97
  -7  -7   1   15.74    4.87
   7  -7  -1   16.49    1.92
  -7   7   1   14.52    1.20
   6  -7  -1   31.73    1.74
   6   7  -1   24.61    2.01
  -6  -7   1   28.13    2.38
   6  -7  -1   28.76    2.74
  -6   7   1   26.34    1.35
   5  -7  -1   23.41    1.42
   5   7  -1   18.28    1.67
  -5  -7   1   23.41    2.52
   5  -7  -1   20.73    1.88
  -5   7   1   22.73    3.51
  -4  -7   1    6.67    1.62
   4  -7  -1    7.03    1.01
  -4  -7   1   10.57    1.52
   4  -7  -1    9.03    1.63
  -4   7   1    8.11    1.53
  -3  -7   1  137.34    4.45
   3  -7  -1  144.14    4.69
  -3  -7   1  131.05    4.83
   3  -7  -1  135.95    4.90
  -3   7   1  143.66    4.90
  -2  -7   1    6.14    1.60
   2  -7  -1    8.82    2.41
  -2  -7   1    6.62    1.37
   2  -7  -1    5.58    1.37
   2   7  -1    5.97    0.60
  -2   7   1    7.10    1.75
  -1  -7   1  162.10    3.61
  -1  -7   1  158.32    4.39
   1  -7  -1  157.81    4.19
  -1   7   1  163.40    3.15
   0  -7   1    3.21    1.02
   0  -7   1    5.72    1.37
   0  -7  -1    3.96    1.52
   0   7   1    4.29    1.03
   0   7  -1    4.51    1.24
   1  -7   1   64.72    2.19
   1  -7   1   58.55    2.78
  -1  -7  -1   63.69    2.91
   1   7   1   61.00    1.92
  -1   7  -1   61.90    1.89
  -2  -7  -1   10.10    1.81
   2  -7   1   11.12    3.29
  -2  -7  -1    9.69    1.46
   2  -7   1    8.71    1.46
   2   7   1   11.27    2.74
  -2   7  -1   11.58    1.60
   3  -7   1    0.59    0.56
   3   7   1    0.66    0.76
  -3  -7  -1    0.47    1.16
   3  -7   1    1.68    1.18
   3   7   1    0.82    0.58
  -3   7  -1    0.57    0.59
   4  -7   1   27.42    2.05
   4   7   1   33.92    2.15
  -4  -7  -1   26.90    2.72
   4  -7   1   26.90    1.97
  -4   7  -1   27.78    1.44
   5  -7   1    2.34    0.99
   5   7   1    2.11    0.77
  -5  -7  -1    1.21    1.22
   5  -7   1    2.00    1.20
  -5   7  -1    2.41    0.80
   6  -7   1    7.58    1.27
   6   7   1    6.99    1.12
  -6  -7  -1    6.67    2.00
   6  -7   1    8.22    1.31
  -6   7  -1    9.47    1.01
   7  -7   1   25.48    4.72
   7   7   1   25.33    2.02
  -7  -7  -1   25.66    2.37
   7  -7   1   23.89    1.93
  -7   7  -1   26.41    2.39
   8  -7   1   72.52    2.82
   8   7   1   74.83    3.32
  -8  -7  -1   72.29    3.65
   8  -7   1   69.18    3.52
  -8   7  -1   79.59    2.42
   9  -7   1   16.61    5.56
   9   7   1   16.85    1.78
  -9  -7  -1   14.29    4.40
   9  -7   1   15.44    1.68
  -9   7  -1   15.51    3.54
  10  -7   1  101.39    4.22
  10   7   1   96.38    4.48
 -10  -7  -1  101.15    4.68
  10  -7   1  104.98    4.56
 -10   7  -1   99.84    3.69
  11  -7   1    2.32    1.85
  11   7   1    3.25    1.75
 -11  -7  -1    1.65    1.74
  11  -7   1    1.98    1.35
 -11   7  -1    3.38    1.38
  12  -7   1    4.85    1.57
  12   7   1    4.49    1.89
 -12  -7  -1    5.35    2.01
 -12   7  -1    3.39    0.93
  13  -7   1   18.12    2.05
  13   7   1   18.09    2.33
 -13  -7  -1   19.22    2.43
 -13   7  -1   17.78    1.66
  14  -7   1   78.82    4.91
  14   7   1   74.97    5.06
 -14  -7  -1   71.48    4.91
 -14   7  -1   68.05    4.00
  15  -7   1    4.08    1.51
 -15  -7  -1    3.03    1.05
 -15   7  -1    5.55    2.62
  16  -7   1   13.51    2.53
  16   7   1   11.01    2.37
 -16  -7  -1    6.65    2.89
 -16   7  -1    9.10    2.62
  17  -7   1    6.50    3.14
 -17  -7  -1    5.82    1.73
 -17   7  -1    6.05    2.83
  18  -7   1    0.78    1.35
  18   7   1    1.96    1.46
 -18  -7  -1    1.03    1.04
 -18   7  -1    2.18    1.55
  19  -7   1   11.12    3.04
  19   7   1   14.02    3.05
 -19  -7  -1    7.20    3.32
 -19   7  -1   10.53    5.34
  18  -8  -1    9.14    2.16
  18   8  -1    6.65    2.55
 -18   8   1    4.21    1.52
  17  -8  -1    7.63    2.29
  17   8  -1    7.63    2.41
 -17  -8   1    4.02    1.54
 -17   8   1    4.15    1.29
  16  -8  -1    1.45    1.11
  16   8  -1    3.24    1.84
 -16  -8   1    1.25    1.44
 -16   8   1    2.56    1.18
  15  -8  -1    2.75    1.50
  15   8  -1    2.46    2.06
 -15  -8   1    3.39    1.75
 -15   8   1    1.14    0.95
  14  -8  -1    1.83    1.46
  14   8  -1    1.45    2.10
 -14  -8   1    0.23    1.49
 -14   8   1    1.59    1.34
  13  -8  -1    0.62    1.04
  13   8  -1    1.15    2.06
 -13  -8   1    2.09    1.53
 -13   8   1    1.73    0.96
  12  -8  -1    2.60    1.56
  12   8  -1    3.28    1.73
 -12  -8   1    2.25    1.64
 -12   8   1    3.20    1.16
  11  -8  -1    6.88    1.47
 -11  -8   1    4.35    1.88
 -11   8   1    6.43    1.22
  10  -8  -1   38.72    2.31
  10   8  -1   42.12    3.05
 -10  -8   1   44.50    3.06
  10  -8  -1   42.44    3.43
 -10   8   1   40.84    2.20
   9  -8  -1    6.56    1.23
   9   8  -1    9.93    2.27
  -9  -8   1   10.08    3.39
   9  -8  -1    6.26    1.69
  -9   8   1    6.84    1.11
   8  -8  -1  102.27    3.84
   8   8  -1  101.66    4.71
  -8  -8   1  107.34    4.82
   8  -8  -1  109.58    4.92
  -8   8   1   95.83    5.24
   7  -8  -1    3.57    0.82
   7   8  -1    1.12    1.97
  -7  -8   1    4.90    1.71
   7  -8  -1    2.95    1.34
  -7   8   1    2.27    0.80
   6  -8  -1   34.27    1.92
   6   8  -1   28.43    2.13
  -6  -8   1   20.35    2.30
   6  -8  -1   26.67    2.18
  -6   8   1   27.86    1.55
   5  -8  -1    7.06    2.28
   5   8  -1    7.36    1.47
  -5  -8   1    9.59    1.97
   5  -8  -1    7.84    1.70
  -5   8   1    7.27    2.34
  -4  -8   1   40.10    1.98
   4  -8  -1   40.31    2.73
  -4  -8   1   37.39    8.66
   4  -8  -1   40.84    2.57
  -4   8   1   39.03    1.86
  -3  -8   1   25.48    1.72
   3  -8  -1   24.95    1.37
  -3  -8   1   24.37    2.82
   3  -8  -1   23.91    2.03
  -3   8   1   27.26    3.81
  -2  -8   1   30.36    3.40
   2  -8  -1   30.55    1.42
  -2  -8   1   30.74    3.28
   2  -8  -1   34.84    2.70
   2   8  -1   29.93    2.34
  -2   8   1   29.17    1.70
  -1  -8   1  202.32    6.85
   1  -8  -1  209.96    5.78
   1  -8  -1  189.50    5.08
   1   8  -1  212.84    3.25
  -1   8   1  207.28    4.74
   0  -8  -1   16.37    2.40
   0  -8   1   17.37    3.37
   0  -8   1   18.40    1.95
   0  -8  -1   14.95    2.20
   0   8   1   18.31    2.60
   0   8  -1   15.50    1.35
  -1  -8  -1    1.70    0.87
   1  -8   1    1.99    0.83
   1  -8   1    2.78    1.90
  -1  -8  -1    1.37    1.60
   1   8   1    2.49    0.77
  -1   8  -1    1.94    0.67
  -2  -8  -1   13.12    0.97
   2  -8   1   15.46    2.70
  -2  -8  -1   10.96    1.69
   2  -8   1   13.14    1.99
   2   8   1   12.61    1.06
  -2   8  -1   15.23    3.08
   3  -8   1    3.30    0.93
   3   8   1    1.67    0.72
  -3  -8  -1    3.47    1.96
   3  -8   1    1.80    1.32
  -3   8  -1    1.41    0.54
   4  -8   1    4.07    1.65
   4   8   1    2.34    0.93
  -4  -8  -1    5.99    2.06
   4  -8   1    4.75    1.31
  -4   8  -1    4.97    1.26
   5  -8   1    0.77    0.49
   5   8   1    1.16    1.40
  -5  -8  -1    1.24    1.41
   5  -8   1    0.78    1.16
  -5   8  -1    0.68    0.53
   6  -8   1    9.89    1.62
   6   8   1    6.13    1.38
  -6  -8  -1   13.21    1.97
   6  -8   1    6.98    1.30
  -6   8  -1    6.55    1.10
   7  -8   1   54.94    2.78
   7   8   1   57.25    2.96
  -7  -8  -1   46.18    6.61
   7  -8   1   51.58    2.89
  -7   8  -1   54.11    2.04
   8  -8   1   10.21    2.03
   8   8   1    7.21    1.45
  -8  -8  -1   10.36    1.88
   8  -8   1   11.03    1.94
  -8   8  -1    7.00    1.04
   9  -8   1    3.69    1.41
   9   8   1    3.99    1.56
  -9  -8  -1    5.59    2.13
   9  -8   1    4.33    1.44
  -9   8  -1    5.01    1.24
  10  -8   1   22.84    2.41
  10   8   1   20.10    2.68
 -10  -8  -1   19.64    2.24
  10  -8   1   19.94    2.31
 -10   8  -1   24.43    1.76
  11  -8   1    4.64    2.74
  11   8   1    5.63    1.76
  11  -8   1    3.93    1.50
 -11   8  -1    4.46    2.31
  12  -8   1    0.74    1.14
  12   8   1    1.27    2.18
 -12  -8  -1    1.46    2.30
  12  -8   1    0.84    1.17
 -12   8  -1    1.39    0.90
  13  -8   1   12.13    2.74
  13   8   1    8.74    1.98
 -13  -8  -1   10.29    2.73
  13  -8   1   10.40    2.41
 -13   8  -1   10.60    1.47
  14  -8   1    4.85    2.92
  14   8   1    4.49    2.05
 -14  -8  -1    3.49    2.16
 -14   8  -1    4.27    1.27
  15  -8   1    6.52    1.80
  15   8   1   10.01    2.30
 -15  -8  -1    7.01    1.71
  15  -8   1    6.84    2.06
 -15   8  -1    7.55    1.56
  16  -8   1    1.64    1.19
  16   8   1    2.70    2.13
 -16  -8  -1    0.70    1.30
  16  -8   1    2.92    1.75
 -16   8  -1    1.26    0.87
  17  -8   1    6.34    2.08
  17   8   1    2.27    1.77
 -17  -8  -1    5.22    1.90
 -17   8  -1    3.30    1.05
  16  -9  -1    7.90    5.98
  16   9  -1   12.99    2.41
 -16  -9   1   13.76    2.35
 -16   9   1   11.90    1.70
  15  -9  -1    0.92    1.02
 -15  -9   1    0.95    1.35
 -15   9   1    1.58    1.24
  14  -9  -1    3.06    1.58
  14   9  -1   -0.34    1.57
 -14  -9   1    3.76    1.55
  14  -9  -1    3.58    1.24
 -14   9   1    4.18    1.22
  13  -9  -1    0.61    1.35
  13   9  -1    3.86    2.03
 -13  -9   1    3.86    1.78
  13  -9  -1    3.77    2.46
 -13   9   1    2.46    0.97
  12  -9  -1    1.29    1.22
  12   9  -1    1.65    1.28
 -12  -9   1    1.41    1.65
  12  -9  -1    1.68    1.74
 -12   9   1    0.31    0.81
  11  -9  -1    7.54    3.56
  11   9  -1   11.12    2.40
 -11  -9   1   11.60    2.54
  11  -9  -1    9.33    2.15
 -11   9   1    8.90    1.46
  10  -9  -1   10.15    3.23
  10   9  -1   11.40    1.84
 -10  -9   1   13.22    2.59
  10  -9  -1   12.01    2.04
 -10   9   1   11.54    3.39
   9   9  -1    1.81    1.39
  -9  -9   1    2.86    2.16
   9  -9  -1    2.48    1.37
  -9   9   1    1.67    1.04
   8  -9  -1    2.13    0.76
   8   9  -1    4.86    1.69
  -8  -9   1    4.35    2.26
   8  -9  -1    3.45    1.89
  -8   9   1    2.77    1.10
   7   9  -1   13.08    1.97
  -7  -9   1   13.31    2.21
   7  -9  -1   11.52    1.96
  -7   9   1   12.60    4.30
   6  -9  -1    1.83    1.00
   6   9  -1    1.81    1.13
  -6  -9   1    1.42    1.37
   6  -9  -1    2.96    2.11
  -6   9   1    0.39    0.60
   5  -9  -1    5.31    2.10
   5   9  -1    3.74    1.01
  -5  -9   1    3.37    1.73
   5  -9  -1    5.85    1.64
  -5   9   1    5.39    1.25
  -4  -9   1  124.88    6.11
   4  -9  -1  131.10    5.15
  -4  -9   1  121.73    7.71
   4  -9  -1  127.15    5.64
  -4   9   1  125.55    5.01
  -3  -9   1    1.22    1.12
   3  -9  -1    1.33    0.86
  -3  -9   1    3.32    2.14
   3  -9  -1    3.14    1.70
  -3   9   1    1.51    1.09
  -2  -9   1   26.18    1.68
   2  -9  -1   22.34    2.96
  -2  -9   1   21.69    2.36
   2  -9  -1   27.06    2.84
   2   9  -1   23.89    2.28
  -2   9   1   25.75    1.83
  -1  -9   1    2.53    0.76
   1  -9  -1    1.53    1.29
  -1  -9   1    4.85    1.61
   1  -9  -1    3.30    1.28
   1   9  -1    3.15    1.09
  -1   9   1    4.59    1.06
   0  -9  -1   53.58    3.78
   0  -9   1   53.34    2.32
   0  -9   1   55.82    3.06
   0  -9  -1   51.15    3.38
   0   9   1   53.34    2.19
   0   9  -1   54.62    1.91
  -1  -9  -1   20.26    1.39
   1  -9   1   22.75    3.93
   1  -9   1   28.98    7.62
  -1  -9  -1   21.13    2.53
   1   9   1   19.46    3.40
  -1   9  -1   22.81    2.05
   2  -9   1   46.45    6.87
  -2  -9  -1   42.78    3.62
   2  -9   1   38.69    2.86
   2   9   1   38.56    2.37
  -2   9  -1   35.76    1.91
   3  -9   1   42.26    2.81
   3   9   1   35.93    2.22
  -3  -9  -1   41.36    3.06
   3  -9   1   39.53    2.98
  -3   9  -1   39.79    2.97
   4  -9   1   36.52    2.10
   4   9   1   38.11    2.65
  -4  -9  -1   38.82    3.00
   4  -9   1   40.63    3.22
  -4   9  -1   41.68    5.11
   5  -9   1   54.64    8.02
   5   9   1   41.61    2.80
  -5  -9  -1   46.86    3.32
   5  -9   1   42.09    3.05
  -5   9  -1   44.09    2.18
   6  -9   1  123.21    3.43
   6   9   1  129.29    3.90
  -6  -9  -1  123.43    5.76
   6  -9   1  127.61    4.41
  -6   9  -1  127.13    3.07
   7  -9   1   13.60    1.65
   7   9   1   10.19    1.49
  -7  -9  -1   11.57    5.25
   7  -9   1   14.96    1.91
  -7   9  -1   13.25    1.39
   8  -9   1   31.02    2.63
  -8  -9  -1   30.47    2.75
   8  -9   1   30.25    2.58
  -8   9  -1   30.47    1.73
   9  -9   1   13.81    1.97
   9   9   1   11.06    1.80
  -9  -9  -1   10.78    4.63
   9  -9   1    9.60    3.49
  -9   9  -1   11.34    1.28
  10  -9   1    4.53    1.64
  10   9   1    2.17    1.66
 -10  -9  -1    2.20    1.64
  10  -9   1    1.38    1.09
  11  -9   1    4.32    1.52
  11   9   1    6.06    2.06
 -11  -9  -1    2.57    1.58
  11  -9   1    3.20    1.67
 -11   9  -1    2.62    1.01
  12  -9   1   -0.21    0.93
 -12  -9  -1    1.19    1.53
  12  -9   1    1.19    1.29
 -12   9  -1    0.76    0.75
  13  -9   1    1.02    0.99
  13   9   1    1.10    1.29
 -13  -9  -1    2.13    1.45
  13  -9   1    0.88    1.20
 -13   9  -1    0.95    1.06
  14  -9   1    3.95    1.28
  14   9   1    7.13    2.04
  14  -9   1    4.69    1.78
 -14   9  -1    4.03    1.19
  15  -9   1    2.01    1.06
  15   9   1    2.04    1.56
 -15  -9  -1    2.76    1.43
  15  -9   1    0.97    1.24
 -15   9  -1    1.46    1.27
  16  -9   1    5.32    4.31
  16   9   1    8.39    2.20
 -16  -9  -1   10.40    2.16
  16  -9   1    9.71    2.07
 -16   9  -1    6.58    5.55
  15 -10  -1    1.51    1.09
 -15 -10   1    0.62    2.09
  15 -10  -1    4.58    2.48
 -15  10   1    1.07    0.95
  14 -10  -1    1.84    1.37
  14  10  -1    3.76    2.44
 -14 -10   1    2.33    1.52
  14 -10  -1    2.80    1.68
 -14  10   1    1.99    1.26
  13 -10  -1    5.09    1.36
  13  10  -1    5.00    1.95
 -13 -10   1    3.73    1.81
  13 -10  -1    0.76    1.34
 -13  10   1    5.84    1.43
  12 -10  -1   57.52    3.05
  12  10  -1   51.11    3.68
 -12 -10   1   52.78    3.73
  12 -10  -1   55.74    3.43
 -12  10   1   58.90    2.67
  11 -10  -1   45.19    2.50
  11  10  -1   47.27    3.45
 -11 -10   1   54.48    3.68
  11 -10  -1   49.93    3.69
 -11  10   1   49.87    2.44
  10 -10  -1   20.44    1.93
  10  10  -1   19.34    2.50
 -10 -10   1   22.79    2.72
  10 -10  -1   20.89    2.99
 -10  10   1   20.36    2.67
   9 -10  -1   14.27    1.63
   9  10  -1   16.61    2.29
  -9 -10   1    9.65    3.69
   9 -10  -1   16.90    3.04
  -9  10   1   19.25    4.90
   8  10  -1   17.29    2.24
  -8 -10   1   16.44    5.43
   8 -10  -1   14.05    2.08
  -8  10   1   14.00    3.75
   7 -10  -1    3.44    0.94
   7  10  -1    2.28    1.47
  -7 -10   1    0.84    1.71
   7 -10  -1    2.31    1.32
  -7  10   1    5.27    1.68
   6  10  -1    6.74    1.92
  -6 -10   1    5.34    2.83
   6 -10  -1    4.89    1.71
  -6  10   1    6.35    2.01
   5 -10  -1    0.90    0.68
   5  10  -1    0.75    1.09
  -5 -10   1    4.05    2.23
   5 -10  -1    0.32    1.29
  -5  10   1    3.11    1.43
   4 -10  -1   30.53    1.69
  -4 -10   1   28.23    2.64
   4 -10  -1   30.17    2.93
  -4  10   1   33.09    3.76
  -3 -10   1    1.11    0.79
   3 -10  -1    1.06    0.73
  -3 -10   1    0.58    1.33
   3 -10  -1    0.01    1.35
  -3  10   1    1.31    0.97
  -2 -10   1    6.09    2.39
   2 -10  -1    7.00    2.18
  -2 -10   1    8.70    2.34
   2 -10  -1    9.82    2.14
   2  10  -1    6.17    1.72
  -2  10   1    8.49    1.89
  -1 -10   1   75.07    5.96
   1 -10  -1   75.12    2.47
  -1 -10   1   75.41    3.65
   1 -10  -1   78.09    3.70
   1  10  -1   77.66    2.41
  -1  10   1   76.87    2.45
   0 -10  -1   99.34    2.57
   0 -10   1   94.93    2.94
   0 -10   1  116.90    5.88
   0 -10  -1   97.38    4.90
   0  10   1   95.07    2.69
   0  10  -1   92.89    2.55
  -1 -10  -1    9.85    2.47
   1 -10   1   12.41    2.92
   1 -10   1   14.43    2.03
  -1 -10  -1   11.13    3.47
   1  10   1   12.36    3.36
  -1  10  -1    9.99    2.18
   2 -10   1   12.98    2.77
   2  10   1    9.18    4.41
  -2 -10  -1   16.03    4.32
   2 -10   1   12.51    1.93
   2  10   1   13.66    3.67
  -2  10  -1   11.21    2.89
   3 -10   1    7.94    3.48
   3  10   1    7.14    1.21
  -3 -10  -1    8.00    2.15
   3 -10   1    7.03    2.52
  -3  10  -1    8.04    2.88
   4 -10   1   16.29    3.68
   4  10   1   11.69    1.40
  -4 -10  -1   20.27    2.92
   4 -10   1   15.93    2.18
  -4  10  -1   16.92    3.82
   5 -10   1    1.59    1.06
   5  10   1    0.91    0.98
  -5 -10  -1    4.24    2.49
   5 -10   1    2.48    1.58
  -5  10  -1    0.46    0.49
   6 -10   1    1.35    1.61
  -6 -10  -1    1.55    1.40
   6 -10   1    2.83    2.39
  -6  10  -1    0.87    0.97
   7 -10   1   15.53    2.76
   7  10   1   14.12    1.93
  -7 -10  -1   16.40    6.37
   7 -10   1   15.70    2.72
  -7  10  -1   22.62    1.76
   8 -10   1   75.23    3.78
   8  10   1   63.19    3.53
  -8 -10  -1   66.94    4.26
   8 -10   1   77.12    4.75
  -8  10  -1   68.23    3.17
   9 -10   1    8.26    1.42
   9  10   1    5.97    1.53
  -9 -10  -1   11.85    6.35
   9 -10   1    8.61    1.79
  -9  10  -1    8.21    3.23
  10  10   1    1.91    1.28
 -10 -10  -1    3.78    1.63
  10 -10   1    1.42    1.23
 -10  10  -1    3.98    1.19
  11 -10   1    0.93    0.91
  11  10   1    3.15    1.95
 -11 -10  -1    0.67    1.41
  11 -10   1    1.54    1.33
 -11  10  -1    0.37    0.94
  12 -10   1    0.48    1.05
  12  10   1    2.76    2.32
 -12 -10  -1    2.03    1.44
  12 -10   1    1.43    1.34
 -12  10  -1    0.96    0.71
  13 -10   1    1.90    1.67
  13  10   1    2.43    1.73
 -13 -10  -1   -0.10    1.30
 -13  10  -1    1.80    0.83
  14 -10   1    2.03    1.40
  14  10   1    1.23    1.30
 -14 -10  -1    1.47    1.97
  14 -10   1    2.94    2.19
 -14  10  -1    2.10    1.19
  13  11  -1    1.14    1.47
 -13 -11   1    3.14    1.79
  13 -11  -1    1.43    1.46
 -13  11   1    0.27    0.55
  12  11  -1   14.28    2.53
 -12 -11   1   14.16    2.53
  12 -11  -1   12.39    2.44
 -12  11   1   14.28    3.40
  11  11  -1   10.71    2.27
 -11 -11   1    9.71    2.23
  11 -11  -1    9.48    2.73
  10  11  -1    1.24    1.36
 -10 -11   1    2.76    1.57
  10 -11  -1    2.62    1.50
 -10  11   1   -0.15    0.73
   9  11  -1    9.17    1.97
  -9 -11   1   11.20    3.40
   9 -11  -1    8.85    2.15
  -9  11   1   10.95    4.53
   8  11  -1    9.66    2.17
  -8 -11   1   14.14    4.57
  -8  11   1   10.13    4.20
   7 -11  -1    8.29    3.11
   7  11  -1    9.53    1.97
  -7 -11   1    8.95    1.89
   7 -11  -1    8.36    2.36
  -7  11   1    8.55    3.02
   6 -11  -1   70.60    2.99
  -6 -11   1   82.28    4.05
   6 -11  -1   77.53    4.23
  -6  11   1   75.41    2.79
   5 -11  -1  129.23    4.97
   5  11  -1  123.84    5.69
  -5 -11   1  108.62    5.39
   5 -11  -1  131.98    5.16
  -5  11   1  135.84    3.42
   4 -11  -1   37.39    2.27
   4  11  -1   36.25    2.83
  -4 -11   1   38.58    3.89
   4 -11  -1   33.69    3.16
  -4  11   1   33.36    4.88
  -3 -11   1    3.21    1.51
   3 -11  -1    2.69    1.20
  -3 -11   1    5.30    2.01
   3 -11  -1    5.37    2.43
  -3  11   1    4.10    1.38
  -2 -11   1   61.02    4.00
  -2 -11   1   51.70    3.98
   2 -11  -1   56.31    4.29
  -2  11   1   61.08    3.68
  -1 -11   1   59.19    3.68
  -1 -11   1   61.27    4.39
   1 -11  -1   61.73    4.35
  -1  11   1   62.78    3.68
   0 -11  -1    3.24    1.06
   0 -11   1    3.68    1.29
   0 -11   1    4.98    1.85
   0 -11  -1    2.98    1.80
   0  11   1    3.09    1.18
   0  11  -1    2.51    1.10
   1 -11   1   61.09    4.52
   1 -11   1   57.49    4.74
  -1 -11  -1   70.57    5.44
   1  11   1   70.69    4.26
   2 -11   1  172.26    4.34
  -2 -11  -1  166.04    9.16
   2 -11   1  169.32    9.05
   2  11   1  183.22    4.98
  -2  11  -1  156.77    7.48
   3 -11   1   88.49    4.42
  -3 -11  -1   82.23    4.77
   3 -11   1  101.35    5.42
  -3  11  -1   88.15    3.84
   4 -11   1   29.57    2.20
  -4 -11  -1   24.19    3.57
   4 -11   1   24.15    6.58
  -4  11  -1   22.95    4.18
   5 -11   1    1.44    1.27
   5  11   1    1.37    0.96
  -5 -11  -1    3.40    1.64
   5 -11   1    1.44    1.54
  -5  11  -1    1.00    0.65
   6 -11   1    1.52    0.99
   6  11   1    1.71    1.50
  -6 -11  -1   -0.98    1.69
   6 -11   1    0.19    1.44
  -6  11  -1    0.41    0.60
   7 -11   1    2.77    1.28
   7  11   1    2.35    1.47
  -7 -11  -1    2.88    1.72
   7 -11   1    2.79    1.51
  -7  11  -1    1.46    1.02
   8  11   1    0.98    0.99
  -8 -11  -1    2.48    2.18
   8 -11   1    3.30    1.83
  -8  11  -1    1.78    1.18
  -9 -11  -1    9.30    4.47
   9 -11   1   15.41    2.30
  10 -11   1   12.12    5.85
 -10 -11  -1   13.01    2.31
  10 -11   1   12.28    2.18
 -10  11  -1   15.94    1.79
  11 -11   1   28.64    2.78
 -11 -11  -1   27.31    3.12
  11 -11   1   26.15    2.90
 -11  11  -1   19.09    5.87
  12 -11   1    0.35    1.10
 -12 -11  -1    2.80    1.89
  12 -11   1    1.66    1.36
 -12  11  -1    0.65    0.42
  10  12  -1    1.12    1.88
 -10 -12   1    3.27    2.47
  10 -12  -1    0.54    1.47
 -10  12   1    1.00    1.08
   9  12  -1   13.26    2.31
  -9 -12   1   10.92    6.22
   9 -12  -1   14.05    2.74
  -9  12   1   12.92    3.42
   8  12  -1    6.10    1.91
  -8 -12   1    4.00    2.43
   8 -12  -1    5.00    2.33
  -8  12   1    3.72    1.74
   7  12  -1    1.79    1.28
  -7 -12   1    2.11    2.41
   7 -12  -1    5.51    2.74
  -7  12   1    0.53    0.88
   6  12  -1    3.48    1.79
  -6 -12   1    5.58    1.99
   6 -12  -1    3.95    2.29
  -6  12   1    1.45    1.48
   5  12  -1    2.21    1.25
  -5 -12   1    5.09    2.95
   5 -12  -1    3.54    1.70
   4  12  -1   34.46    2.54
  -4 -12   1   32.39    4.16
  -4  12   1   36.31    3.45
  -3 -12   1    6.74    2.77
   3 -12  -1    6.77    2.07
  -3  12   1    5.67    3.35
  -2 -12   1    0.55    0.94
  -2 -12   1    0.00    1.49
   2 -12  -1    2.25    1.25
  -2  12   1    0.63    0.56
  -1 -12   1    0.80    0.29
  -1 -12   1    2.36    1.98
   1 -12  -1    1.36    1.54
  -1  12   1    1.03    0.55
   0 -12   1   -0.09    0.77
   0 -12   1    0.10    1.40
   0 -12  -1    3.54    2.20
   0  12   1    1.77    0.99
   1 -12   1    2.44    1.98
   1  12   1    0.30    0.67
   2 -12   1    1.42    1.14
  -2 -12  -1    0.00    1.53
   2 -12   1    2.42    1.72
   3 -12   1    3.76    2.08
  -3 -12  -1    6.72    2.12
   3 -12   1    1.51    1.56
   4 -12   1    7.04    2.89
  -4 -12  -1    7.59    2.08
   4 -12   1    9.37    3.69
  -4  12  -1    6.52    2.46
   5 -12   1   26.54    2.34
  -5 -12  -1   24.70    2.82
   5 -12   1   26.64    6.65
  -5  12  -1   23.04    4.22
   6 -12   1    9.62    5.54
  -6 -12  -1   15.86    2.49
   6 -12   1    9.21    1.97
  -6  12  -1   10.82    3.63
   7 -12   1    1.94    1.28
  -7 -12  -1    3.52    1.90
   7 -12   1    4.62    2.22
  -7  12  -1    2.12    1.01
   8 -12   1   24.13    2.26
  -8 -12  -1   22.68    2.96
   8 -12   1   24.28    3.64
  -8  12  -1   18.10    2.23
  -9 -12  -1    2.29    2.69
   9 -12   1    2.76    1.44
  10 -12   1    1.84    1.30
  10 -12   1    3.57    2.04
  -6 -13   1    1.30    1.77
   6 -13  -1    6.02    3.02
  -6  13   1    1.31    1.10
  -5 -13   1    1.04    1.80
   5 -13  -1    0.15    1.45
  -5  13   1    0.41    0.85
  -4 -13   1    1.00    1.81
   4 -13  -1    0.83    1.11
  -3 -13   1    1.25    1.72
   3 -13  -1    1.69    2.41
  -2 -13   1    5.18    2.44
   2 -13  -1    2.12    2.32
  -1 -13   1   34.10    2.59
  -1 -13   1   47.04    3.67
   1 -13  -1   40.37    4.55
  -1  13   1   34.84    2.44
   0 -13   1    2.07    1.71
   0 -13  -1    4.58    2.49
   1 -13   1    6.06    3.90
   1 -13   1   13.39    2.40
  -1 -13  -1    8.29    2.43
   2 -13   1    9.24    3.17
  -2 -13  -1   10.47    2.74
   2 -13   1   11.90    2.54
  -3 -13  -1    1.66    1.26
   3 -13   1    2.70    3.30
  -4 -13  -1    1.84    1.65
   4 -13   1    3.20    2.24
  -5 -13  -1    5.19    2.46
   5 -13   1   12.99    2.84
  22   0  -2   16.92    2.83
 -22   0   2    7.57    5.99
  21   0  -2    3.91    2.32
 -21   0   2    1.75    1.61
  20   0  -2    2.14    2.34
 -20   0   2    1.17    0.62
  19   0  -2   11.77    2.70
 -19   0   2    8.87    3.18
  18   0  -2    4.97    2.20
 -18   0   2    6.48    2.66
  17   0  -2   66.35    4.51
 -17   0   2   65.27    3.18
  16   0  -2   11.05    2.14
 -16   0   2   10.71    2.87
  15   0  -2   23.98    2.99
 -15   0   2   28.56    5.51
  14   0  -2    8.08    1.88
 -14   0   2   11.24    2.50
  13   0  -2   96.70    4.59
 -13   0   2   83.80    4.71
  12   0  -2   59.82    3.08
 -12   0   2   51.05    2.20
  11   0  -2  368.16    6.62
 -11   0   2  363.15    5.71
  10   0  -2  421.60    6.98
 -10   0   2  419.14    6.33
   9   0  -2   81.13    3.15
  -9   0   2   83.85    2.82
   8   0  -2  162.54    4.98
  -8   0   2  150.33    4.82
   7   0  -2    2.28    1.10
  -7   0   2    5.03    1.17
   6   0  -2  866.18    8.27
  -6   0   2  843.78    7.63
   5   0  -2  131.95    2.71
  -5   0   2  132.70    2.51
  -5   0   2  129.32    1.73
   4   0  -2 4261.84   27.58
  -4   0   2 4326.70   27.78
  -4   0   2 4287.42   26.03
   3   0  -2 3182.01   20.64
  -2   0   2 7069.41    9.18
   1   0  -2 6590.98    8.67
   0   0   2 3915.50   23.74
   0   0  -2 3914.13   23.74
   0   0  -2 3886.10   23.26
   1   0   2   19.00    0.73
  -1   0  -2   19.12    0.72
  -1   0  -2   19.92    0.35
   2   0   2 1901.46   12.50
   3   0   2  496.02    4.86
  -3   0  -2  492.53    3.35
   3   0   2  484.02    3.30
   6   0   2  514.45    5.76
  -6   0  -2  519.59    4.43
   7   0   2   10.25    1.19
  -7   0  -2   13.03    1.59
   8   0   2  232.82    4.06
  -8   0  -2  233.45    3.29
   9   0   2    1.38    1.39
  -9   0  -2    0.41    0.41
  10   0   2   29.50    2.06
 -10   0  -2   29.10    1.63
  11   0   2  246.00    5.18
 -11   0  -2  240.47    3.89
  12   0   2  194.25    8.01
 -12   0  -2  192.20    6.21
  13   0   2    1.81    1.40
 -13   0  -2    1.28    0.88
  14   0   2   65.07    3.29
 -14   0  -2   63.72    3.92
  15   0   2  108.09    6.53
 -15   0  -2  116.70    4.03
  16   0   2   33.72    2.81
 -16   0  -2   27.96    5.58
  17   0   2   72.74    3.76
  18   0   2    7.57    1.91
 -18   0  -2    5.11    2.82
  19   0   2   39.77    3.77
 -19   0  -2   33.01    2.20
  20   0   2   33.67    3.68
  21   0   2    4.66    2.37
  22  -1  -2    5.98    1.92
  22   1  -2    6.51    2.18
 -22  -1   2    3.42    2.98
 -22   1   2    3.52    1.81
  21  -1  -2   13.45    2.76
  21   1  -2   19.76    3.12
 -21   1   2   10.85    5.56
 -21  -1   2   13.77    5.58
  20  -1  -2   32.24    2.98
  20   1  -2   29.83    4.32
 -20   1   2   29.63    2.51
 -20  -1   2   29.45    3.80
  19  -1  -2   13.36    2.68
  19   1  -2   10.72    2.68
 -19   1   2    8.17    3.48
 -19  -1   2    6.80    2.73
  18  -1  -2    9.58    1.86
  18   1  -2    5.13    2.56
 -18  -1   2    2.21    1.59
  17  -1  -2    2.49    1.59
  17   1  -2    3.04    1.72
 -17   1   2    2.13    1.32
 -17  -1   2    1.31    1.16
  16  -1  -2    9.85    2.52
  16   1  -2    6.67    2.18
 -16   1   2    6.27    1.88
 -16  -1   2    8.85    2.58
  15  -1  -2    4.00    1.61
  15   1  -2    6.40    2.25
 -15   1   2    5.76    1.39
 -15  -1   2    7.68    2.17
  14  -1  -2    1.62    1.42
  14   1  -2    1.94    1.71
 -14   1   2    1.14    0.96
 -14  -1   2   -0.05    1.08
  13  -1  -2    6.88    1.63
  13   1  -2    9.14    1.77
 -13   1   2    6.83    2.22
 -13  -1   2    8.93    1.97
  12  -1  -2    2.40    1.17
  12   1  -2    0.74    1.36
 -12   1   2    0.92    0.78
 -12  -1   2    1.21    0.52
  11  -1  -2  113.25    3.56
  11   1  -2  116.56    3.92
 -11   1   2  108.90    4.00
 -11  -1   2  103.18    6.55
  10  -1  -2  281.10    5.55
  10   1  -2  283.34    5.67
 -10   1   2  281.40    4.99
 -10  -1   2  279.01    4.92
   9  -1  -2  190.80    4.26
   9   1  -2  184.52    4.13
  -9   1   2  173.45    5.23
  -9  -1   2  167.22    7.64
   8  -1  -2   74.65    3.01
   8   1  -2   70.30    2.98
  -8   1   2   62.26    3.91
  -8  -1   2   66.93    2.54
  -8   1   2   66.26    2.62
   7  -1  -2  122.73    3.69
   7   1  -2  122.88    3.93
  -7   1   2  118.21    3.32
  -7  -1   2  121.53    3.61
  -7   1   2  121.41    3.03
   6  -1  -2  157.62    2.98
   6   1  -2  157.07    3.30
  -6   1   2  164.01    2.79
  -6  -1   2  156.85    2.90
  -6   1   2  158.93    2.18
   5  -1  -2   66.87    1.91
   5   1  -2   68.28    2.20
  -5   1   2   67.93    1.83
  -5  -1   2   71.61    3.08
  -5   1   2   68.56    1.40
   4  -1  -2  114.95    2.16
  -4   1   2  113.68    2.03
  -4  -1   2  109.08    2.13
  -4   1   2  118.27    1.74
  -4  -1   2  110.23    1.29
  -3  -1   2   51.35    1.38
   3  -1  -2   46.57    1.20
  -3   1   2   48.00    1.20
  -3   1   2   50.78    1.51
  -3  -1   2   45.30    1.24
  -3   1   2   49.17    1.12
  -3  -1   2   47.36    0.71
   2  -1  -2 1397.58    8.79
  -2  -1   2 1441.65   10.13
  -2  -1   2 1418.40    9.81
  -2  -1   2 1417.51    8.66
  -2   1   2 1460.47    9.72
   2   1  -2 1436.07    8.72
  -1  -1   2  674.95    5.41
   1  -1  -2  665.16    4.40
  -1  -1   2  669.93    5.15
   1   1  -2  659.89    5.13
   1   1  -2  666.45    4.31
  -1   1   2  664.84    5.48
   0  -1   2   15.41    0.79
   0   1   2   15.17    0.46
   0  -1  -2   13.89    0.44
   0  -1   2   15.73    0.72
   0   1  -2   16.27    0.67
   0   1   2   16.32    0.94
   1  -1   2 2149.30   14.12
  -1  -1  -2 2123.99   13.20
   1  -1   2 2161.45   13.26
   2   1   2 2920.97   18.25
   2  -1   2 2937.96   17.62
  -2  -1  -2 2918.99   18.08
   2   1   2 2900.43   17.93
   3  -1   2    4.87    0.73
   3   1   2    8.23    2.02
   3  -1   2    5.23    0.56
  -3  -1  -2    6.68    1.53
   3   1   2    5.49    0.58
   4  -1   2    1.16    0.55
   4   1   2    2.86    0.74
   4  -1   2    2.13    0.51
  -4  -1  -2    2.50    0.46
   4   1   2    3.37    0.90
   5  -1   2   14.41    1.16
   5   1   2   12.92    1.44
   5  -1   2   13.23    0.59
  -5  -1  -2   15.31    0.75
   6  -1   2  700.80    6.54
   6   1   2  713.93    6.77
  -6   1  -2  708.20    4.69
  -6  -1  -2  724.16    5.36
   7   1   2 1287.67   10.19
  -7   1  -2 1272.98    7.71
   8  -1   2  147.63    4.34
   8   1   2  151.51    4.54
  -8   1  -2  154.30    3.82
  -8  -1  -2  153.87    3.88
   9  -1   2    1.64    1.14
   9   1   2    1.11    1.44
  -9   1  -2    0.75    0.63
  -9  -1  -2    0.34    0.40
  10  -1   2   23.98    1.76
  10   1   2   22.14    2.02
 -10   1  -2   25.16    2.29
 -10  -1  -2   24.91    4.45
  11  -1   2   10.11    1.79
  11   1   2    6.85    1.50
 -11   1  -2    9.08    2.33
 -11  -1  -2    6.49    1.44
  12  -1   2    8.18    1.69
  12   1   2    9.89    1.66
 -12   1  -2    6.65    2.16
 -12  -1  -2    8.63    2.38
  13  -1   2    1.70    1.48
  13   1   2    1.62    1.93
 -13   1  -2    1.17    0.72
 -13  -1  -2    0.53    0.43
  14  -1   2    0.73    1.39
  14   1   2    1.14    1.40
 -14   1  -2    1.77    0.73
 -14  -1  -2    3.20    0.92
  15  -1   2   15.49    2.02
  15   1   2   16.72    2.19
 -15   1  -2   10.98    4.15
 -15  -1  -2   13.99    4.07
  16  -1   2   54.87    3.20
  16   1   2   63.17    3.35
 -16   1  -2   54.03    4.75
  17  -1   2   17.34    3.31
  17   1   2   17.77    4.77
 -17  -1  -2   14.04    4.36
  18  -1   2    4.44    2.22
  18   1   2    1.69    2.13
 -18   1  -2    1.56    1.16
 -18  -1  -2    0.59    1.18
  19  -1   2    9.11    2.19
  19   1   2    7.75    3.80
 -19   1  -2    7.78    1.26
 -19  -1  -2    4.78    2.07
  20  -1   2    2.43    1.60
  20   1   2    1.48    1.58
 -20  -1  -2    0.87    0.62
  21  -1   2    4.51    2.41
  21   1   2    2.66    2.35
  22  -2  -2   11.77    6.35
  22   2  -2   15.77    3.23
 -22  -2   2    8.72    4.14
 -22   2   2   12.56    1.81
  21  -2  -2   34.55    2.94
  21   2  -2   43.58    4.16
 -21  -2   2   29.45    9.22
 -21   2   2   37.39    2.46
  20  -2  -2   10.46    2.16
  20   2  -2    6.87    2.36
 -20   2   2   10.06    1.82
 -20  -2   2    9.02    4.12
 -20   2   2   10.60    1.64
  19  -2  -2    2.90    1.63
  19   2  -2    4.55    2.62
 -19   2   2    1.45    1.72
 -19  -2   2    2.05    1.49
 -19   2   2    4.73    2.50
  18  -2  -2    1.41    1.48
  18   2  -2    2.35    1.86
 -18   2   2    1.10    0.77
 -18  -2   2   -0.13    1.35
 -18   2   2    2.34    0.99
  17  -2  -2    6.85    2.46
  17   2  -2    4.38    2.08
 -17   2   2    3.68    2.02
 -17  -2   2    3.40    1.60
 -17   2   2    3.42    1.23
  16  -2  -2    5.51    1.77
  16   2  -2    3.31    2.11
 -16   2   2    6.61    2.64
 -16  -2   2    5.57    1.43
  15  -2  -2   38.93    2.87
  15   2  -2   31.42    3.19
 -15   2   2   36.74    3.94
 -15  -2   2   36.26    8.08
  14  -2  -2    4.25    1.53
  14   2  -2    4.26    1.46
 -14   2   2    3.12    1.86
 -14  -2   2    3.99    1.38
  13  -2  -2    5.14    1.70
  13   2  -2    0.84    1.69
 -13   2   2    5.84    1.53
 -13  -2   2    7.10    2.25
 -13   2   2    6.10    1.31
  12  -2  -2    0.92    1.12
  12   2  -2    0.11    1.49
 -12   2   2   -0.34    0.82
 -12  -2   2    1.20    0.98
 -12   2   2    0.49    0.89
  11  -2  -2    7.54    1.24
  11   2  -2    8.22    1.71
 -11   2   2    7.17    1.58
 -11  -2   2    5.08    1.29
 -11   2   2    7.13    1.02
  10  -2  -2   98.46    3.14
  10   2  -2   94.14    3.54
 -10   2   2   90.80    2.63
 -10  -2   2   92.76    3.18
 -10   2   2   92.72    2.26
   9  -2  -2    2.92    1.16
   9   2  -2    2.72    1.05
  -9   2   2    4.61    1.28
  -9  -2   2    4.03    1.49
  -9   2   2    2.71    0.62
   8  -2  -2   25.68    1.62
   8   2  -2   22.39    1.85
  -8   2   2   27.47    1.47
  -8  -2   2   28.90    1.80
  -8   2   2   27.46    1.25
   7  -2  -2   71.10    2.61
   7   2  -2   64.47    3.07
  -7   2   2   71.42    2.80
  -7  -2   2   69.94    2.61
  -7   2   2   70.48    2.09
   6  -2  -2  500.23    5.45
  -6  -2   2  497.20    5.83
  -6   2   2  504.63    4.82
   5  -2  -2  745.90    6.56
  -5  -2   2  756.55    7.40
  -4  -2   2  944.62    8.09
  -4   2   2  957.70    7.86
  -3  -2   2   76.11    1.84
   3  -2  -2   74.91    1.34
  -3   2   2   70.52    1.36
  -3  -2   2   71.03    1.89
  -3   2   2   71.49    1.88
  -2  -2   2    1.63    0.96
   2  -2  -2    1.29    0.31
  -2   2   2    0.94    0.26
  -2  -2   2    0.54    0.85
  -2   2   2    0.59    0.47
  -1  -2   2 1400.65   10.27
  -1  -2   2 1388.50    9.94
  -1   2   2 1362.90    9.61
   0  -2   2  826.41    6.84
   1  -2   2  100.22    1.99
   1   2   2  103.01    1.18
  -1  -2  -2  100.18    1.23
   1  -2   2  100.07    1.66
  -1   2  -2  100.91    1.60
  -1  -2  -2  101.62    1.94
   1   2   2  102.13    1.80
   2  -2   2 1128.17    8.69
   2   2   2 1145.64    7.96
  -2  -2  -2 1126.50    7.95
   2  -2   2 1149.62    8.10
  -2  -2  -2 1145.67    8.49
  -2   2  -2 1143.17    7.97
   3  -2   2  915.87    7.89
   3   2   2  918.55    7.19
  -3  -2  -2  914.26    7.24
   3  -2   2  915.22    6.72
   4  -2   2    1.25    1.13
   4   2   2    1.19    1.07
  -4  -2  -2    0.81    0.59
   5  -2   2  280.79    3.94
   5   2   2  283.16    3.89
  -5  -2  -2  287.83    3.56
   6  -2   2   15.31    1.46
   6   2   2   16.47    1.80
  -6  -2  -2   15.81    1.10
   7  -2   2  988.95    8.62
   7   2   2 1015.93    8.86
  -7  -2  -2  988.78    7.47
   8  -2   2  380.06    6.01
   8   2   2  398.19    6.13
  -8  -2  -2  385.20    5.16
   9  -2   2   26.59    2.19
   9   2   2   26.57    1.85
  -9  -2  -2   23.92    1.40
  10  -2   2   60.06    2.67
  10   2   2   67.73    2.81
 -10  -2  -2   60.95    2.18
  11  -2   2   14.80    1.97
  11   2   2   16.23    2.10
 -11  -2  -2   13.82    3.71
  12  -2   2    3.00    1.60
  12   2   2    4.05    1.39
 -12  -2  -2    3.19    1.04
  13  -2   2   21.66    2.09
  13   2   2   21.24    2.27
 -13  -2  -2   24.82    2.26
  14  -2   2    5.12    1.33
  14   2   2    7.79    1.67
 -14  -2  -2    7.43    1.40
  15  -2   2    8.19    2.82
 -15  -2  -2    2.22    1.04
  16  -2   2    1.26    1.63
  16   2   2    0.18    1.20
 -16  -2  -2    0.69    0.63
  17  -2   2   12.34    2.48
  17   2   2   12.59    2.85
 -17  -2  -2   10.95    4.09
  18  -2   2    2.82    1.93
  18   2   2    2.89    2.18
 -18  -2  -2    0.93    0.88
  19  -2   2    1.45    1.63
  19   2   2    2.46    2.20
 -19  -2  -2    0.87    0.91
  20  -2   2    0.47    2.22
  20   2   2    2.97    2.19
 -20  -2  -2    1.15    1.04
  21  -2   2   21.04    3.12
  21   2   2   14.56    7.10
  22   3  -2   -0.31    1.86
 -22  -3   2    1.15    0.92
 -22   3   2    0.72    1.34
  21  -3  -2    0.60    1.36
  21   3  -2   -1.49    1.78
 -21  -3   2    0.16    1.09
 -21   3   2    0.79    0.62
  20  -3  -2    3.63    1.93
  20   3  -2    7.18    2.37
 -20  -3   2    4.53    1.90
 -20   3   2    4.44    1.54
  19  -3  -2    4.49    2.10
  19   3  -2    3.02    1.95
 -19  -3   2    2.28    1.09
 -19   3   2    1.36    1.00
  18  -3  -2   36.91    3.97
  18   3  -2   33.04    3.58
 -18  -3   2   35.34    8.31
 -18   3   2   34.71    2.63
  17   3  -2   25.53    3.02
 -17  -3   2   21.39    6.04
 -17   3   2   26.11    1.98
  16  -3  -2   11.68    3.13
  16   3  -2    7.58    2.28
 -16  -3   2    9.13    3.13
 -16   3   2    8.45    1.24
  15  -3  -2   28.26    3.07
  15   3  -2   25.69    2.93
 -15  -3   2   30.35    6.03
 -15   3   2   27.99    1.80
  14  -3  -2    2.10    1.47
  14   3  -2    1.13    1.75
 -14  -3   2    2.14    1.61
 -14   3   2    2.94    1.35
  13  -3  -2   44.22    2.57
  13   3  -2   45.41    3.32
 -13  -3   2   42.32    7.33
 -13   3   2   42.41    2.96
  12  -3  -2    2.80    1.45
  12   3  -2    4.65    2.30
 -12  -3   2    2.37    1.29
 -12   3   2    2.11    1.06
  11  -3  -2    7.79    1.35
  11   3  -2    9.55    1.83
 -11  -3   2    9.33    1.30
 -11   3   2   10.51    3.06
  10  -3  -2  113.56    3.18
  10   3  -2  111.32    3.99
 -10  -3   2  102.32    3.12
 -10   3   2  107.04    2.49
   9  -3  -2  128.97    3.35
   9   3  -2  127.10    3.89
  -9  -3   2  124.06    3.35
  -9   3   2  124.38    4.10
   8  -3  -2   68.89    2.75
   8   3  -2   58.98    2.82
  -8  -3   2   63.64    3.21
  -8   3   2   64.63    2.39
   7  -3  -2   14.60    1.21
   7   3  -2   17.51    1.64
  -7  -3   2   11.25    1.35
  -7   3   2   13.70    0.94
   6  -3  -2    1.95    0.74
   6   3  -2    0.87    1.32
  -6  -3   2    2.72    1.26
  -6   3   2    1.29    0.59
   5  -3  -2 1063.98    7.20
   5   3  -2 1078.33    9.19
  -5  -3   2 1056.36    8.93
  -5   3   2 1038.47    7.08
  -4  -3   2   44.13    1.66
   4  -3  -2   46.04    1.28
  -4  -3   2   45.87    1.88
  -4   3   2   45.72    1.41
  -3  -3   2   10.31    2.74
   3  -3  -2    8.74    0.55
  -3   3   2    7.60    0.59
  -3  -3   2    8.16    1.22
  -3  -3   2    8.93    0.41
  -3   3   2    8.97    0.91
  -2  -3   2  270.43    3.83
   2  -3  -2  288.11    2.28
  -2   3   2  278.22    2.33
  -2  -3   2  265.61    3.62
  -2   3   2  277.21    3.17
   1  -3  -2  443.12    3.02
  -1  -3   2  455.02    4.91
  -1   3   2  441.98    3.07
  -1  -3   2  440.65    4.73
  -1   3   2  442.99    4.91
   1   3  -2  445.30    2.98
   0  -3   2  774.93    7.13
   0   3   2  762.82    4.86
   0   3   2  768.62    5.06
   0  -3   2  769.23    6.74
   0  -3  -2  779.74    7.16
   0   3   2  798.47    6.42
   0   3  -2  766.44    5.00
   1   3   2  520.74    3.72
   1  -3   2  516.12    5.31
   1  -3   2  524.80    5.08
  -1  -3  -2  522.92    5.35
   1   3   2  519.40    5.59
   2  -3   2  992.35    8.31
   2   3   2  998.79    7.32
   2  -3   2  988.76    7.93
  -2  -3  -2  975.42    8.22
   3  -3   2   77.07    2.01
   3   3   2   80.36    1.81
  -3  -3  -2   82.24    2.19
   3  -3   2   83.49    2.04
   4  -3   2  172.55    4.55
   4   3   2  154.38    3.91
  -4  -3  -2  151.76    4.00
   4  -3   2  153.49    3.77
   5  -3   2  185.51    3.32
   5   3   2  192.58    3.40
  -5  -3  -2  191.82    3.20
   6  -3   2   59.47    2.28
   6   3   2   60.03    2.59
  -6  -3  -2   60.59    2.71
   7  -3   2  235.12    3.93
   7   3   2  237.09    4.19
  -7  -3  -2  245.58    3.83
   8  -3   2  137.71    3.55
   8   3   2  130.67    3.57
  -8  -3  -2  126.61    2.97
   9  -3   2   25.69    2.17
   9   3   2   24.93    1.81
  -9  -3  -2   24.98    1.56
  10  -3   2    0.25    1.16
  10   3   2    0.83    1.15
 -10  -3  -2    0.59    0.82
  11  -3   2   46.11    2.62
  11   3   2   44.70    2.90
 -11  -3  -2   49.69    2.40
  12  -3   2  126.77    4.28
  12   3   2  117.50    4.10
 -12  -3  -2  120.46    3.18
  13  -3   2   85.50    3.75
  13   3   2   90.13    3.91
 -13  -3  -2   84.56    5.17
  14  -3   2    3.40    1.79
  14   3   2    4.38    1.61
 -14  -3  -2    4.41    1.16
  15  -3   2    3.56    1.69
  15   3   2    4.55    1.49
 -15  -3  -2    3.89    1.07
  16  -3   2    1.66    1.24
  16   3   2    4.21    1.95
 -16  -3  -2    2.69    0.85
  17  -3   2    3.61    2.16
  17   3   2    2.61    1.52
 -17  -3  -2    1.76    1.43
  18  -3   2    1.30    0.96
  18   3   2    2.16    1.75
  19   3   2    2.41    1.74
  20  -3   2    4.84    2.58
  20   3   2    5.40    2.63
 -20  -3  -2    2.50    1.61
  21  -3   2    4.03    1.81
  21   3   2    7.01    2.50
  21  -4  -2    1.38    1.41
  21   4  -2    3.31    2.00
 -21   4   2    4.32    1.77
  20  -4  -2    9.83    2.34
  20   4  -2   11.63    2.80
 -20  -4   2   11.01    3.43
 -20   4   2   12.76    3.74
  19  -4  -2    1.42    1.23
  19   4  -2    3.83    2.61
 -19  -4   2    2.56    1.47
 -19   4   2    1.81    1.10
  18  -4  -2    1.32    1.25
  18   4  -2    0.40    1.62
 -18  -4   2    0.99    0.74
 -18   4   2    0.84    0.69
  17  -4  -2   21.02    2.93
  17   4  -2   16.50    2.59
 -17  -4   2   14.89    5.24
 -17   4   2   14.91    4.20
  16  -4  -2    1.12    1.45
  16   4  -2    3.39    2.46
 -16  -4   2    2.86    1.96
 -16   4   2    2.35    1.15
  15  -4  -2   42.51    3.00
  15   4  -2   45.26    3.42
 -15  -4   2   45.53    9.97
 -15   4   2   46.19    2.21
  14  -4  -2   13.02    1.90
  14   4  -2   14.23    2.43
 -14  -4   2   10.48    3.49
 -14   4   2   14.01    2.64
  13  -4  -2  203.28    5.27
  13   4  -2  187.28    6.08
 -13  -4   2  185.09    5.48
 -13   4   2  187.26    4.92
  12  -4  -2   38.50    2.53
  12   4  -2   36.81    3.54
 -12  -4   2   31.50    2.22
 -12   4   2   33.72    1.74
  11  -4  -2    1.94    0.95
  11   4  -2    5.24    1.81
 -11  -4   2    5.08    1.18
 -11   4   2    4.03    1.13
  10  -4  -2    6.77    1.04
  10   4  -2    7.38    1.60
 -10  -4   2    6.82    1.22
 -10   4   2    7.78    2.05
   9  -4  -2   63.18    2.59
   9   4  -2   59.35    2.84
  -9  -4   2   62.13    2.59
   8  -4  -2  358.99    5.28
   8   4  -2  382.26    7.02
  -8  -4   2  360.08    5.93
  -8   4   2  370.02    7.04
   7  -4  -2   36.96    1.77
   7   4  -2   43.65    2.54
  -7  -4   2   35.77    2.09
  -7   4   2   38.89    1.59
   6  -4  -2   31.17    1.81
   6   4  -2   27.64    1.98
  -6  -4   2   32.06    2.00
  -6   4   2   30.75    1.39
   5  -4  -2    7.34    1.15
   5   4  -2    4.82    0.84
  -5  -4   2    6.24    1.19
  -5   4   2    7.23    0.93
  -4  -4   2    4.52    1.45
   4  -4  -2    4.36    0.60
  -4  -4   2    3.26    0.96
  -4  -4   2    3.80    0.70
  -4   4   2    3.38    0.52
  -3  -4   2   23.44    2.35
   3  -4  -2   22.35    0.88
  -3  -4   2   20.09    1.37
  -3   4   2   21.33    1.13
  -3  -4   2   20.10    0.51
  -2  -4   2   81.28    2.54
   2  -4  -2   78.36    1.89
  -2   4   2   74.28    1.83
  -2  -4   2   77.21    2.66
  -2   4   2   81.41    2.88
  -2  -4   2   80.00    1.70
   1  -4  -2  108.02    2.71
  -1  -4   2  115.87    3.35
  -1   4   2  108.05    2.38
  -1  -4   2  110.45    3.32
   1  -4  -2  114.71    3.65
  -1   4   2  117.33    3.07
   1   4  -2  112.87    2.51
   0  -4  -2  140.60    3.19
   0  -4   2  145.25    3.80
   0   4   2  136.27    2.95
   0  -4   2  144.79    3.86
   0  -4  -2  148.76    4.16
   0   4   2  146.75    3.58
   0   4  -2  149.19    3.22
   1   4   2   47.88    1.55
   1  -4   2   51.64    1.99
   1  -4   2   53.97    2.31
  -1  -4  -2   48.25    2.20
   1   4   2   50.71    2.15
  -1   4  -2   50.31    1.30
   2  -4   2    7.34    0.92
   2   4   2    7.41    0.71
   2  -4   2    8.30    0.98
  -2  -4  -2    7.34    1.19
   2   4   2    8.16    0.84
  -2   4  -2    7.65    0.50
   3  -4   2  120.68    3.41
   3   4   2  121.44    3.23
  -3  -4  -2  126.68    3.89
   3  -4   2  117.94    3.52
   4  -4   2    4.05    0.90
   4   4   2    3.82    0.75
  -4  -4  -2    3.32    0.84
   4  -4   2    3.86    0.99
   5  -4   2  236.08    3.81
   5   4   2  249.40    3.74
  -5  -4  -2  250.58    4.55
   5  -4   2  249.97    3.68
   6  -4   2  233.88    4.36
   6   4   2  225.27    4.24
  -6  -4  -2  233.04    4.30
   6  -4   2  224.15    3.91
   7  -4   2   25.95    1.98
   7   4   2   29.27    2.04
  -7  -4  -2   24.71    1.65
   8  -4   2  288.03    4.96
   8   4   2  293.64    5.51
  -8  -4  -2  301.38    5.21
   9  -4   2   62.47    2.66
   9   4   2   67.60    2.95
  -9  -4  -2   67.57    2.52
  10  -4   2   18.24    1.71
  10   4   2   15.16    1.77
 -10  -4  -2   15.69    1.74
  11  -4   2    0.71    1.31
  11   4   2    0.95    1.35
 -11  -4  -2    3.40    1.31
  12  -4   2    5.79    1.54
  12   4   2    3.07    1.58
 -12  -4  -2    6.05    1.18
  13  -4   2   21.42    2.07
  13   4   2   18.96    2.02
 -13  -4  -2   21.13    1.69
  14  -4   2    1.09    1.93
  14   4   2    0.54    1.27
 -14  -4  -2    0.44    1.31
  15  -4   2    8.38    1.95
  15   4   2    8.36    1.88
 -15  -4  -2    9.30    4.28
  16  -4   2   33.42    3.26
  16   4   2   31.21    3.63
 -16  -4  -2   31.16    2.51
  17  -4   2   25.89    6.36
 -17  -4  -2   21.59    7.22
  18  -4   2    6.70    3.18
  18   4   2    8.42    3.29
 -18  -4  -2    5.21    2.03
  19  -4   2    4.10    1.61
  19   4   2    4.43    2.17
 -19  -4  -2    1.39    1.32
  20  -4   2    5.21    1.91
  20   4   2    4.21    1.98
  21  -5  -2    1.10    1.26
  21   5  -2    1.24    1.84
 -21  -5   2    1.27    2.05
 -21   5   2    2.36    1.42
  20  -5  -2    2.21    1.78
  20   5  -2    0.47    2.03
 -20   5   2    0.67    0.96
  19  -5  -2    6.94    1.92
  19   5  -2    9.53    2.46
 -19  -5   2    8.92    3.24
 -19   5   2    6.13    1.47
  18  -5  -2    2.52    1.36
  18   5  -2    5.47    2.38
 -18  -5   2    3.30    1.39
 -18   5   2    3.99    1.30
  17  -5  -2   14.86    2.21
  17   5  -2    9.77    2.28
 -17  -5   2   28.04    4.14
 -17   5   2   18.26    2.55
  16  -5  -2   64.48    3.94
  16   5  -2   66.32    4.30
 -16  -5   2   53.09    3.39
 -16   5   2   60.39    2.64
  15  -5  -2    1.95    1.33
  15   5  -2    1.36    1.78
 -15  -5   2    1.98    0.87
 -15   5   2    1.19    1.39
  14  -5  -2    3.28    1.86
  14   5  -2    5.81    2.51
 -14  -5   2    0.84    1.36
 -14   5   2    1.16    1.06
  13  -5  -2    3.67    1.42
  13   5  -2    4.21    1.87
 -13  -5   2    3.73    1.24
 -13   5   2    2.47    0.87
  12  -5  -2  170.84    4.84
  12   5  -2  157.61    5.45
 -12  -5   2  167.78    5.17
 -12   5   2  176.68    4.33
  11  -5  -2    3.53    0.78
  11   5  -2    5.56    2.27
 -11  -5   2    4.93    2.03
 -11   5   2    5.91    1.42
  10  -5  -2   85.94    2.91
  10   5  -2   84.73    3.84
 -10  -5   2   86.86    3.41
 -10   5   2   94.30    2.73
   9  -5  -2    5.24    2.07
   9   5  -2    9.51    1.88
  -9  -5   2    7.07    1.45
  -9   5   2    6.16    0.91
   8  -5  -2  208.14    4.18
   8   5  -2  212.04    5.13
  -8  -5   2  204.99    4.75
  -8   5   2  208.25    3.69
   7  -5  -2  356.33    4.80
   7   5  -2  352.20    6.20
  -7  -5   2  379.21    6.79
  -7   5   2  350.29    4.81
   6  -5  -2  114.65    2.53
   6   5  -2  114.17    3.39
  -6  -5   2  119.92    3.46
  -6   5   2  120.73    2.73
  -5  -5   2   91.27    2.41
   5  -5  -2   91.83    2.10
  -5  -5   2   96.80    4.06
  -5   5   2   89.56    2.06
  -4  -5   2  131.66    2.85
   4  -5  -2  121.16    2.60
  -4  -5   2  131.06    3.45
  -4   5   2  127.32    3.56
  -3  -5   2   25.64    3.82
   3  -5  -2   22.86    0.87
  -3  -5   2   20.62    1.60
  -3   5   2   23.93    1.93
  -2  -5   2   77.50    5.09
   2  -5  -2   71.31    2.62
  -2  -5   2   66.91    3.71
   2  -5  -2   70.46    2.85
   2   5  -2   72.96    1.90
  -2   5   2   72.26    2.31
   1  -5  -2  184.60    2.06
  -1  -5   2  182.78    3.68
  -1  -5   2  177.20    4.87
   1  -5  -2  181.94    3.62
   1   5  -2  180.55    2.20
  -1   5   2  188.10    2.75
   0  -5  -2  218.95    2.30
   0  -5   2  209.84    3.50
   0  -5  -2  200.46    4.08
   0   5   2  204.09    4.40
   0   5  -2  207.74    2.53
   1  -5   2  116.54    4.78
   1   5   2  120.86    2.99
   1  -5   2  122.68    3.86
  -1  -5  -2  115.19    3.77
   1   5   2  114.57    3.08
  -1   5  -2  117.91    2.80
   2  -5   2  129.72    3.72
   2   5   2  135.52    3.44
   2  -5   2  132.29    4.01
  -2  -5  -2  133.06    4.16
   2   5   2  136.75    3.55
  -2   5  -2  142.32    3.41
   3  -5   2    0.86    0.55
   3   5   2    1.24    0.41
  -3  -5  -2    2.16    1.00
   3  -5   2    1.83    1.26
  -3   5  -2    1.26    0.41
   4  -5   2  211.59    3.94
   4   5   2  206.09    3.64
   4  -5   2  214.04    4.03
  -4   5  -2  204.43    3.45
   5  -5   2    9.69    1.11
   5   5   2   11.00    1.27
  -5  -5  -2   10.25    1.50
   5  -5   2    9.62    1.08
  -5   5  -2   11.22    0.80
   6  -5   2   48.50    2.99
   6   5   2   52.23    2.34
  -6  -5  -2   48.38    3.76
   6  -5   2   50.14    2.09
  -6   5  -2   55.44    1.69
   7  -5   2    2.62    1.39
   7   5   2    1.80    0.91
  -7  -5  -2    2.03    1.32
   7  -5   2    1.08    1.12
   8  -5   2  135.38    4.80
   8   5   2  128.52    4.69
  -8  -5  -2  131.37    4.57
   8  -5   2  129.75    4.40
   9  -5   2    2.69    1.92
   9   5   2    1.82    1.43
  -9  -5  -2    1.37    1.47
  10  -5   2   46.54    2.71
  10   5   2   41.92    2.65
 -10  -5  -2   50.10    2.90
  11  -5   2   27.71    2.14
  11   5   2   25.83    2.51
 -11  -5  -2   24.16    1.89
  12  -5   2    2.82    1.36
  12   5   2    3.03    1.39
 -12  -5  -2    3.55    1.26
  13  -5   2   74.28    3.61
  13   5   2   72.02    3.47
 -13  -5  -2   78.07    3.18
  14  -5   2    1.53    1.35
  14   5   2    3.97    2.05
 -14  -5  -2    1.75    1.88
  15  -5   2   10.94    1.96
  15   5   2   13.46    2.28
 -15  -5  -2   12.12    1.84
  16  -5   2    6.46    2.17
  16   5   2    3.19    2.00
 -16  -5  -2    4.08    1.20
  17  -5   2    6.48    1.88
  17   5   2    5.77    1.89
 -17  -5  -2    7.85    1.81
  18  -5   2    7.51    2.41
  18   5   2    3.46    2.11
 -18  -5  -2    4.46    1.80
  19  -5   2    1.69    1.43
  19   5   2    2.20    2.26
 -19  -5  -2    3.24    3.42
  20  -5   2    8.35    2.64
  20   5   2    8.32    2.57
  20  -6  -2    0.92    1.20
  20   6  -2    0.32    1.84
 -20   6   2    1.61    1.04
  19  -6  -2    9.52    2.48
  19   6  -2    8.39    2.60
 -19  -6   2    6.32    2.18
 -19   6   2    6.72    1.59
  18  -6  -2    1.17    1.12
  18   6  -2    2.89    1.95
 -18  -6   2    2.47    1.36
 -18   6   2   -0.18    0.91
  17  -6  -2   23.38    2.16
  17   6  -2   31.14    3.25
 -17  -6   2   21.43    6.20
 -17   6   2   30.27    2.40
  16  -6  -2   29.13    3.47
  16   6  -2   29.67    3.38
 -16  -6   2   23.71    2.59
 -16   6   2   28.14    2.90
  15  -6  -2   17.85    5.52
  15   6  -2   19.96    2.58
 -15  -6   2   16.52    2.42
 -15   6   2   15.24    5.06
  14  -6  -2    2.50    1.68
  14   6  -2    4.26    2.31
 -14  -6   2    0.84    1.52
 -14   6   2    0.30    0.95
  13  -6  -2   11.47    2.49
  13   6  -2    9.89    2.17
 -13  -6   2    9.99    3.08
 -13   6   2   11.05    1.44
  12  -6  -2  112.54    4.40
  12   6  -2  107.20    5.04
 -12  -6   2  118.66    5.36
 -12   6   2  123.22    4.58
  11  -6  -2  101.04    3.49
  11   6  -2  103.27    4.35
 -11  -6   2  100.32    4.33
 -11   6   2  105.12    3.38
  10  -6  -2   27.13    1.95
  10   6  -2   23.32    2.48
 -10  -6   2   25.99    2.30
 -10   6   2   27.05    1.91
   9  -6  -2   39.68    1.95
   9   6  -2   40.85    2.91
  -9  -6   2   32.58    2.41
  -9   6   2   41.67    1.86
   8  -6  -2  167.30    6.22
   8   6  -2  156.56    5.74
  -8  -6   2  136.98    5.42
  -8   6   2  166.82    6.28
   7  -6  -2  177.77    5.22
   7   6  -2  162.15    5.60
  -7  -6   2  172.24    5.96
  -7   6   2  157.30    4.75
   6   6  -2   11.62    1.69
  -6  -6   2   12.42    1.59
  -6   6   2   11.89    0.98
  -5  -6   2   55.03    2.09
   5  -6  -2   54.02    1.80
  -5  -6   2   59.97    2.91
  -5   6   2   60.20    1.96
  -4  -6   2    3.88    1.02
   4  -6  -2    3.49    0.70
  -4  -6   2    2.66    0.81
   4  -6  -2    3.90    1.34
  -4   6   2    4.59    1.73
  -3  -6   2   10.27    3.39
   3  -6  -2   10.65    0.95
  -3  -6   2   10.27    1.62
   3  -6  -2    8.80    1.45
  -3   6   2   10.31    2.01
  -2  -6   2  121.36    2.95
   2  -6  -2  135.06    2.57
  -2  -6   2  121.55    3.49
   2  -6  -2  128.16    3.71
   2   6  -2  123.88    2.09
  -2   6   2  125.92    3.60
   1  -6  -2   15.44    1.20
  -1  -6   2   16.40    3.29
  -1  -6   2   12.34    1.30
   1  -6  -2   17.85    4.56
   1   6  -2   14.10    0.69
  -1   6   2   14.44    3.49
   0  -6  -2    3.21    0.61
   0  -6   2    5.26    1.30
   0  -6   2    8.25    2.85
   0  -6  -2    3.24    1.05
   0   6   2    4.57    1.11
   0   6  -2    3.19    0.89
   1  -6   2   25.86    5.34
   1   6   2   20.91    1.17
   1  -6   2   26.24    1.93
  -1  -6  -2   23.40    1.83
   1   6   2   22.93    1.77
  -1   6  -2   22.46    1.36
   2  -6   2   31.33    1.78
   2   6   2   36.40    1.54
   2  -6   2   39.86    2.11
  -2  -6  -2   34.64    2.13
   2   6   2   35.17    1.57
  -2   6  -2   34.69    1.23
   3  -6   2   95.26    2.64
   3   6   2  103.11    2.44
  -3  -6  -2  106.63    3.61
   3  -6   2   96.27    2.86
  -3   6  -2   99.13    1.91
   4  -6   2   65.77    2.53
   4   6   2   63.06    2.16
  -4  -6  -2   69.27    2.97
   4  -6   2   61.14    2.59
  -4   6  -2   66.53    3.18
   5  -6   2    8.86    1.25
   5   6   2    8.26    1.24
  -5  -6  -2    8.55    1.36
   5  -6   2    8.40    1.36
  -5   6  -2    8.03    0.81
   6  -6   2   -0.10    0.91
   6   6   2    1.74    1.16
  -6  -6  -2    0.62    0.72
   6  -6   2    1.69    1.25
  -6   6  -2    0.50    0.36
   7  -6   2    0.12    0.98
   7   6   2    0.75    0.86
  -7  -6  -2    0.98    1.22
   7  -6   2    0.94    1.23
  -7   6  -2    1.14    0.64
   8  -6   2    4.95    1.01
   8   6   2    5.36    1.14
  -8  -6  -2    5.31    1.50
   8  -6   2    6.48    1.65
  -8   6  -2    5.07    0.77
   9  -6   2   48.72    3.31
  -9  -6  -2   54.85    4.33
   9  -6   2   51.00    2.39
  -9   6  -2   50.36    1.94
  10  -6   2    2.17    1.66
  10   6   2    5.50    1.94
 -10  -6  -2    4.41    1.85
  10  -6   2    1.34    1.09
 -10   6  -2    1.47    0.71
  11  -6   2    4.07    1.94
  11   6   2    3.48    1.51
 -11  -6  -2    4.88    1.49
 -11   6  -2    6.48    1.27
  12  -6   2  203.27    5.37
  12   6   2  196.39    5.40
 -12  -6  -2  196.19    5.24
 -12   6  -2  196.44    4.07
  13  -6   2   26.02    2.86
  13   6   2   20.48    2.29
 -13  -6  -2   24.04    2.27
 -13   6  -2   22.81    4.53
  14  -6   2   29.44    3.13
  14   6   2   31.86    2.80
 -14  -6  -2   30.59    2.61
 -14   6  -2   33.10    2.09
  15  -6   2   19.86    2.32
  15   6   2   18.69    2.33
 -15  -6  -2   21.64    2.47
 -15   6  -2   20.57    1.92
  16  -6   2    7.31    2.35
  16   6   2    7.27    2.36
 -16  -6  -2    6.37    2.01
 -16   6  -2    7.04    2.05
  17  -6   2   41.48    2.98
  17   6   2   39.12    3.37
 -17  -6  -2   41.74    2.79
 -17   6  -2   46.49    2.50
  18  -6   2    2.30    1.90
  18   6   2    1.73    1.52
 -18  -6  -2   -0.05    1.09
 -18   6  -2    1.75    1.36
  19  -6   2   15.86    2.54
  19   6   2   18.60    2.76
 -19  -6  -2   14.49    4.13
 -19   6  -2   16.72    1.98
  19  -7  -2   -0.04    1.05
  19   7  -2    2.18    2.86
 -19  -7   2    1.26    1.78
 -19   7   2    2.11    1.61
  18  -7  -2    4.63    2.14
  18   7  -2    4.36    2.80
 -18  -7   2    1.48    1.19
 -18   7   2    0.47    0.83
  17  -7  -2    1.95    1.16
  17   7  -2    4.59    3.08
 -17  -7   2    0.43    1.38
 -17   7   2    0.77    0.93
  16  -7  -2    3.41    1.85
  16   7  -2    0.93    1.82
 -16  -7   2    1.47    2.25
 -16   7   2    1.36    1.34
  15  -7  -2    0.36    0.90
  15   7  -2    1.23    1.74
 -15  -7   2    3.93    2.23
 -15   7   2    1.42    0.99
  14  -7  -2   16.95    2.29
  14   7  -2   13.83    2.53
 -14  -7   2   13.49    2.50
 -14   7   2   15.24    1.82
  13  -7  -2    2.61    0.98
  13   7  -2    0.56    1.50
 -13  -7   2    3.62    2.23
 -13   7   2    1.02    0.93
  12  -7  -2    1.35    1.00
  12   7  -2    1.80    1.34
 -12  -7   2    5.31    2.23
 -12   7   2    1.55    0.97
  11  -7  -2    9.31    2.14
  11   7  -2   10.33    1.87
 -11  -7   2   13.75    2.22
 -11   7   2   11.78    1.41
  10  -7  -2    3.09    0.76
  10   7  -2    3.07    1.81
 -10  -7   2    6.95    1.94
 -10   7   2    4.22    1.51
   9  -7  -2   11.14    1.32
   9   7  -2    7.99    1.61
  -9  -7   2   10.67    1.98
  -9   7   2   10.83    1.31
   8  -7  -2   14.68    1.69
   8   7  -2   12.14    1.90
  -8  -7   2   12.99    2.20
  -8   7   2   10.90    2.23
   7  -7  -2   85.44    4.25
   7   7  -2   85.08    3.32
  -7  -7   2   83.78    3.58
  -7   7   2   83.27    2.54
   6  -7  -2  134.19    3.87
   6   7  -2  124.21    4.02
  -6  -7   2  126.74    4.81
   6  -7  -2  132.91    4.43
  -6   7   2  132.36    2.93
  -5  -7   2   16.94    4.14
   5  -7  -2   19.22    1.28
  -5  -7   2   21.96    2.43
   5  -7  -2   18.41    2.33
  -5   7   2   19.49    4.59
  -4  -7   2    4.92    1.52
   4  -7  -2    4.53    1.16
  -4  -7   2    5.26    1.61
   4  -7  -2    2.79    1.41
  -4   7   2    3.75    1.17
  -3  -7   2    0.92    0.61
   3  -7  -2    0.84    0.47
  -3  -7   2    3.32    1.36
   3  -7  -2    2.10    1.48
  -3   7   2    0.99    0.56
  -2  -7   2    7.55    1.25
   2  -7  -2    6.10    1.52
  -2  -7   2    7.99    1.43
   2  -7  -2    6.99    2.14
   2   7  -2    6.55    0.90
  -2   7   2    7.66    1.72
   1  -7  -2    2.60    0.73
  -1  -7   2    3.81    1.00
  -1  -7   2    3.10    1.17
   1  -7  -2    1.85    1.30
   1   7  -2    2.91    0.78
  -1   7   2    3.89    0.93
   0  -7  -2   90.24    2.80
   0  -7   2   89.94    3.30
   0  -7   2   96.36    4.07
   0  -7  -2   77.21    3.63
   0   7   2   88.59    3.26
   0   7  -2   86.04    2.51
   1  -7   2  257.29    7.57
   1   7   2  245.66    7.41
   1  -7   2  253.35    7.78
  -1  -7  -2  227.43    7.13
   1   7   2  255.60    7.70
  -1   7  -2  256.79    6.79
   2  -7   2   88.30    4.97
   2   7   2   86.34    3.02
   2  -7   2   89.05    5.35
  -2  -7  -2   79.83    4.42
   2   7   2   89.33    3.53
  -2   7  -2   87.53    2.66
   3  -7   2  251.23    7.18
   3   7   2  249.03    6.93
  -3  -7  -2  233.05    7.38
   3  -7   2  241.45    7.29
  -3   7  -2  250.97    6.98
   4  -7   2   11.13    1.27
   4   7   2    8.86    1.12
  -4  -7  -2    9.43    1.59
   4  -7   2   10.02    1.77
  -4   7  -2   11.71    0.95
   5  -7   2   43.63    2.42
   5   7   2   50.71    2.31
  -5  -7  -2   45.33    2.81
   5  -7   2   45.44    2.81
  -5   7  -2   47.42    1.48
   6  -7   2   21.38    2.06
   6   7   2   23.12    1.71
  -6  -7  -2   23.48    2.22
   6  -7   2   22.24    2.26
  -6   7  -2   20.52    1.69
   7  -7   2  249.22    5.72
   7   7   2  246.47    5.85
  -7  -7  -2  236.99    6.20
   7  -7   2  239.30    6.00
  -7   7  -2  248.36    4.81
   8  -7   2   81.00    3.26
   8   7   2   77.54    3.48
  -8  -7  -2   79.99    4.08
   8  -7   2   73.25    3.02
  -8   7  -2   83.83    2.56
   9  -7   2    5.14    1.32
   9   7   2    6.46    1.76
  -9  -7  -2    5.30    1.66
   9  -7   2    6.63    1.38
  -9   7  -2    7.28    2.22
  10  -7   2   34.13    2.46
  10   7   2   40.49    2.73
 -10  -7  -2   39.65    3.11
  10  -7   2   38.35    2.50
 -10   7  -2   39.71    3.11
  11  -7   2   72.85    3.33
  11   7   2   68.32    3.24
 -11  -7  -2   76.89    3.52
  11  -7   2   80.86    3.36
 -11   7  -2   76.95    3.74
  12  -7   2    1.32    1.43
  12   7   2    1.11    1.32
 -12  -7  -2    1.25    1.33
  12  -7   2    0.29    0.91
 -12   7  -2    0.67    0.63
  13  -7   2    2.62    1.48
  13   7   2    8.48    1.96
 -13  -7  -2    4.54    1.56
 -13   7  -2    5.31    1.30
  14  -7   2    7.73    2.01
 -14  -7  -2    5.75    1.64
  14  -7   2    7.14    1.78
 -14   7  -2    5.89    1.81
  15  -7   2    7.56    2.18
  15   7   2    7.46    2.02
 -15  -7  -2    8.06    1.76
 -15   7  -2    5.24    2.75
  16  -7   2    1.46    1.87
  16   7   2    2.30    2.01
 -16  -7  -2    0.59    1.15
 -16   7  -2    0.54    0.88
  17  -7   2    2.47    1.67
  17   7   2    3.80    2.15
 -17   7  -2    0.54    0.63
  18  -7   2    1.22    1.42
  18   7   2    1.57    1.55
 -18  -7  -2    1.93    1.29
 -18   7  -2    0.42    1.03
  18  -8  -2    2.41    1.22
  18   8  -2    2.85    2.49
 -18  -8   2    0.74    1.42
 -18   8   2    1.16    1.04
  17  -8  -2   14.96    2.29
  17   8  -2   12.17    2.62
 -17   8   2   13.72    1.85
 -16  -8   2   23.59    2.49
 -16   8   2   26.64    2.01
  15  -8  -2   10.81    1.96
  15   8  -2   14.31    2.94
 -15  -8   2    6.63    4.59
 -15   8   2    9.29    1.40
  14  -8  -2    6.37    1.73
  14   8  -2    4.62    1.73
 -14  -8   2    4.30    1.46
 -14   8   2    6.03    2.13
  13  -8  -2    3.07    1.38
  13   8  -2    6.43    2.37
 -13  -8   2    3.35    1.59
 -13   8   2    4.04    1.37
  12  -8  -2    2.94    1.36
  12   8  -2    3.87    2.23
 -12  -8   2    1.26    1.54
 -12   8   2    1.88    0.98
  11  -8  -2   24.19    1.88
  11   8  -2   18.05    2.23
 -11  -8   2   20.48    2.56
 -11   8   2   21.15    1.65
  10   8  -2  118.79    4.81
 -10  -8   2  129.55    4.88
 -10   8   2  120.15    3.92
   9  -8  -2   39.79    1.98
   9   8  -2   45.79    3.34
  -9  -8   2   39.31    3.09
  -9   8   2   41.37    2.81
   8  -8  -2    5.83    2.04
   8   8  -2    8.86    1.64
  -8  -8   2    8.72    2.45
  -8   8   2    8.11    1.27
   7  -8  -2   40.41    1.85
  -7  -8   2   42.58    2.87
   7  -8  -2   37.54    2.50
  -7   8   2   43.97    6.40
   6  -8  -2  143.19    3.67
   6   8  -2  138.63    4.78
  -6  -8   2  133.22    4.75
   6  -8  -2  125.35    4.64
  -6   8   2  132.83    4.36
  -5  -8   2  112.62    6.51
   5  -8  -2  108.51    3.86
  -5  -8   2  107.35    4.55
   5  -8  -2  108.14    4.12
  -5   8   2  113.83    3.17
  -4  -8   2   28.24    2.30
   4  -8  -2   27.17    2.06
  -4  -8   2   29.55    2.34
   4  -8  -2   23.77    2.26
  -4   8   2   29.37    5.35
  -3  -8   2   29.55    4.89
   3  -8  -2   26.94    2.69
  -3  -8   2   22.18    2.59
   3  -8  -2   26.32    2.90
  -3   8   2   26.35    1.50
  -2  -8   2  331.43    5.51
   2  -8  -2  331.33    4.57
  -2  -8   2  323.89    6.37
   2  -8  -2  342.21    7.07
   2   8  -2  331.54    3.99
  -2   8   2  322.67    5.15
   1  -8  -2    4.28    1.23
  -1  -8   2    4.17    0.96
  -1  -8   2    7.73    1.92
   1  -8  -2    5.51    2.00
   1   8  -2    5.30    1.54
  -1   8   2    5.19    1.76
   0  -8  -2   39.85    1.43
   0  -8   2   32.84    2.13
   0  -8   2   37.51    2.47
   0  -8  -2   34.92    3.03
   0   8   2   33.14    3.40
   1  -8   2   18.54    3.21
   1   8   2   12.02    1.00
   1  -8   2   14.60    1.87
  -1  -8  -2   12.08    1.78
   1   8   2   15.84    1.84
  -1   8  -2   15.63    1.69
   2  -8   2   77.15    9.96
   2   8   2   61.67    2.16
   2  -8   2   74.57    3.27
  -2  -8  -2   71.43    3.34
   2   8   2   68.13    2.36
  -2   8  -2   65.74    1.90
   3  -8   2   85.44    5.09
   3   8   2   87.77    2.88
  -3  -8  -2   91.34    3.75
   3  -8   2   89.05    3.49
  -3   8  -2   90.04    2.40
   4  -8   2    4.20    1.54
  -4  -8  -2    0.53    1.37
   4  -8   2    2.38    1.24
  -4   8  -2    2.36    1.09
   5  -8   2    2.34    0.97
   5   8   2    4.03    1.27
  -5  -8  -2    1.79    1.40
   5  -8   2    4.08    1.92
  -5   8  -2    2.20    1.08
   6  -8   2   18.03    2.07
   6   8   2   13.70    1.52
  -6  -8  -2   14.35    1.94
   6  -8   2   11.29    1.70
  -6   8  -2   15.50    1.15
   7  -8   2   29.49    2.18
   7   8   2   30.03    2.50
  -7  -8  -2   32.54    3.69
   7  -8   2   25.89    2.24
  -7   8  -2   29.43    1.48
   8  -8   2   42.74    2.79
   8   8   2   36.98    2.37
  -8  -8  -2   37.34    4.25
   8  -8   2   39.12    2.35
  -8   8  -2   44.79    1.90
   9  -8   2    3.95    2.21
   9   8   2    3.46    1.19
  -9  -8  -2    2.66    1.40
   9  -8   2    5.07    2.10
  -9   8  -2    4.58    2.47
  10  -8   2    7.13    1.55
 -10  -8  -2    6.48    1.85
  10  -8   2    9.42    1.79
 -10   8  -2    6.50    1.27
  11  -8   2    4.25    1.77
  11   8   2    2.67    1.84
 -11  -8  -2    5.94    1.96
  11  -8   2    3.48    1.57
 -11   8  -2    4.45    1.08
  12  -8   2    0.80    1.68
 -12  -8  -2    2.53    2.10
  12  -8   2    3.36    1.67
 -12   8  -2    1.08    0.97
  13  -8   2    6.08    1.61
  13   8   2    5.63    2.19
 -13  -8  -2    5.78    1.75
 -13   8  -2    7.38    1.48
  14  -8   2   24.76    2.53
  14   8   2   18.91    2.75
 -14  -8  -2   23.08    2.32
  14  -8   2   14.96    6.35
 -14   8  -2   22.15    1.93
  15  -8   2    2.80    1.39
  15   8   2    8.13    2.62
 -15  -8  -2    1.50    1.66
  15  -8   2    6.60    1.92
 -15   8  -2    5.70    1.23
  16  -8   2    8.76    4.11
 -16  -8  -2    7.83    5.27
  16  -8   2   10.16    1.74
 -16   8  -2   15.01    1.83
  17   8   2   30.93    3.31
 -17  -8  -2   31.53    2.75
 -17   8  -2   34.50    2.34
  16  -9  -2   32.48    3.24
  16   9  -2   32.00    3.90
 -16  -9   2   26.67    3.08
 -16   9   2   30.81    2.65
  15  -9  -2    3.37    1.52
  15   9  -2    8.87    3.02
 -15  -9   2    5.45    1.66
 -15   9   2    2.75    1.25
  14   9  -2    0.28    1.47
 -14  -9   2    1.30    1.49
 -14   9   2    1.87    1.26
  13  -9  -2    5.23    2.94
  13   9  -2    6.82    2.13
 -13  -9   2    6.45    1.70
 -13   9   2    8.73    1.33
  12  -9  -2   37.50    2.27
  12   9  -2   30.12    2.92
 -12  -9   2   31.92    2.86
  12  -9  -2   35.71    3.49
 -12   9   2   32.84    2.01
  11  -9  -2   12.16    3.49
  11   9  -2   16.44    2.49
 -11  -9   2   12.26    2.30
  11  -9  -2   17.06    2.41
 -11   9   2   15.66    1.72
  10  -9  -2    6.61    1.60
  10   9  -2    7.88    2.32
 -10  -9   2    7.02    3.12
  10  -9  -2    3.45    1.27
 -10   9   2    7.44    3.44
   9  -9  -2    0.27    0.67
  -9  -9   2    0.66    2.15
   9  -9  -2    0.99    2.04
  -9   9   2    0.51    0.51
   8  -9  -2   22.28    1.67
   8   9  -2   21.22    2.48
  -8  -9   2   21.87    2.47
   8  -9  -2   27.04    3.03
  -8   9   2   22.11    4.26
   7  -9  -2  132.73    3.63
   7   9  -2  134.75    4.67
  -7  -9   2  137.31    4.79
   7  -9  -2  128.95    4.69
  -7   9   2  136.89    3.46
   6  -9  -2  118.07    3.72
   6   9  -2  115.61    4.50
  -6  -9   2  122.83    4.99
   6  -9  -2  118.88    4.45
  -6   9   2  118.50    3.25
  -5  -9   2   27.83    2.54
   5  -9  -2   28.29    1.74
  -5  -9   2   26.80    2.67
   5  -9  -2   24.28    2.66
  -5   9   2   24.61    5.98
  -4  -9   2  210.12    7.00
   4  -9  -2  208.36    6.36
  -4  -9   2  218.21    7.78
   4  -9  -2  200.97    9.71
  -4   9   2  203.41    6.60
  -3  -9   2    6.69    1.72
   3  -9  -2    4.51    1.37
  -3  -9   2    6.25    1.54
   3  -9  -2    6.12    1.79
  -3   9   2    7.90    2.51
  -2  -9   2  136.49    5.03
   2  -9  -2  126.74    4.01
  -2  -9   2  131.85    5.85
   2   9  -2  129.02    3.75
  -2   9   2  136.43    6.42
   1  -9  -2    0.40    0.39
  -1  -9   2    1.10    1.00
  -1  -9   2    2.02    1.46
   1  -9  -2    3.01    2.76
   1   9  -2    0.66    0.72
  -1   9   2    1.12    0.62
   0  -9  -2   73.31    2.90
   0  -9   2   80.26    3.25
   0  -9   2   73.86    3.38
   0  -9  -2   80.13    3.94
   0   9   2   76.30    2.73
   1  -9   2   22.97    4.33
   1   9   2   22.88    1.58
   1  -9   2   20.10    2.01
  -1  -9  -2   21.05    5.33
   1   9   2   23.57    4.31
  -1   9  -2   21.16    1.24
   2  -9   2   64.72    5.12
   2   9   2   67.16    3.01
   2  -9   2   64.97    3.50
  -2  -9  -2   72.66    4.35
   2   9   2   68.28    3.14
  -2   9  -2   67.89    2.68
   3  -9   2   88.68    3.76
   3   9   2   80.00    3.35
  -3  -9  -2   82.71    4.53
   3  -9   2   80.13    5.42
  -3   9  -2   87.17    3.51
   4  -9   2   76.92    5.89
   4   9   2   78.62    3.33
  -4  -9  -2   66.77    4.27
   4  -9   2   74.95    3.88
  -4   9  -2   78.34    2.84
  -5  -9  -2    2.39    2.09
   5  -9   2    0.41    1.16
  -5   9  -2    0.87    0.62
   6   9   2    0.08    0.92
  -6  -9  -2    1.56    1.69
   6  -9   2    0.44    1.08
   7  -9   2   21.73    3.68
   7   9   2   22.36    1.81
  -7  -9  -2   21.83    2.98
   7  -9   2   21.43    2.13
  -7   9  -2   20.00    1.95
   8  -9   2   23.57    2.53
   8   9   2   20.88    2.19
  -8  -9  -2   18.29    6.24
   8  -9   2   20.47    2.35
  -8   9  -2   19.45    2.67
   9  -9   2    2.47    1.70
   9   9   2    1.36    1.50
  -9  -9  -2    2.55    2.18
   9  -9   2    1.54    1.55
  -9   9  -2    0.76    0.76
  10  -9   2   18.38    2.20
  10   9   2   19.15    2.49
 -10  -9  -2   25.13    3.23
  10  -9   2   23.84    2.67
 -10   9  -2   24.03    2.10
  11  -9   2    4.44    1.73
  11   9   2    3.61    2.01
 -11  -9  -2    5.12    2.25
  11  -9   2    3.22    1.21
 -11   9  -2    3.76    0.98
  12  -9   2    1.65    1.17
 -12  -9  -2    3.06    1.51
  12  -9   2    3.83    1.52
 -12   9  -2    2.81    0.89
  13  -9   2    3.61    1.29
  13   9   2    2.36    1.25
 -13  -9  -2    0.80    1.33
  13  -9   2    2.08    1.15
 -13   9  -2    0.62    0.73
  14  -9   2    4.40    1.62
  14   9   2    2.68    1.47
 -14  -9  -2    2.44    1.37
  14  -9   2    2.79    1.52
 -14   9  -2    1.96    1.26
  15  -9   2    2.66    2.08
  15   9   2    0.18    1.21
 -15  -9  -2    3.10    2.02
  15  -9   2    0.71    1.03
 -15   9  -2    1.03    0.83
  16  -9   2    1.15    1.16
  16   9   2    2.37    1.39
 -16  -9  -2    1.12    1.71
 -16   9  -2    1.16    0.88
  15  10  -2    4.46    2.57
 -15 -10   2    3.92    2.18
  15 -10  -2    3.64    1.65
 -15  10   2    4.28    2.52
  14  10  -2    5.60    2.42
 -14 -10   2    1.14    1.36
  14 -10  -2    1.30    1.98
 -14  10   2    1.70    1.17
  13  10  -2    4.85    2.30
 -13 -10   2    1.60    1.45
  13 -10  -2    1.96    2.13
 -13  10   2    2.02    0.87
  12  10  -2    1.45    1.65
 -12 -10   2    1.63    1.59
  12 -10  -2    2.09    1.61
 -12  10   2    1.14    1.06
  11  10  -2    1.10    1.38
 -11 -10   2    1.57    2.14
  11 -10  -2   -0.11    1.50
 -11  10   2    1.12    0.86
  10  10  -2    4.18    2.07
 -10 -10   2    2.52    2.24
  10 -10  -2    2.21    1.44
 -10  10   2    1.18    0.71
   9 -10  -2    3.97    1.15
   9  10  -2    3.65    1.60
  -9 -10   2    2.60    2.33
   9 -10  -2    4.42    1.58
  -9  10   2    4.85    1.59
   8 -10  -2    2.52    1.03
   8  10  -2    0.83    1.30
  -8 -10   2    1.68    1.57
   8 -10  -2    3.01    2.01
  -8  10   2    1.35    0.98
   7 -10  -2   45.68    3.14
   7  10  -2   45.32    3.58
  -7 -10   2   41.19    4.08
   7 -10  -2   46.31    3.86
  -7  10   2   46.00    3.00
   6 -10  -2    3.54    1.20
   6  10  -2    7.69    2.00
  -6 -10   2    4.09    1.95
   6 -10  -2    8.50    2.04
   5 -10  -2   13.06    2.43
   5  10  -2   12.84    1.90
  -5 -10   2   11.31    2.05
   5 -10  -2   17.07    2.47
  -5  10   2   17.75    4.57
  -4 -10   2    3.67    1.70
   4 -10  -2    3.51    1.21
  -4 -10   2    6.99    1.78
   4 -10  -2    4.79    2.24
  -4  10   2    3.81    1.16
  -3 -10   2    5.26    1.87
  -3 -10   2    4.35    1.46
   3 -10  -2    2.21    1.67
  -3  10   2    4.71    1.36
  -2 -10   2   45.52    2.61
   2 -10  -2   35.42    1.73
  -2 -10   2   35.38    2.91
   2 -10  -2   31.49    2.85
  -2  10   2   38.87    5.68
   1 -10  -2   20.47    1.29
  -1 -10   2   24.00    3.57
  -1 -10   2   25.54    2.49
   1 -10  -2   24.75    3.35
   1  10  -2   17.74    1.69
  -1  10   2   24.07    3.45
   0 -10   2   13.42    3.24
   0 -10   2   10.47    1.85
   0 -10  -2   10.89    2.15
   0  10   2   13.21    3.08
   0  10  -2    9.63    2.18
   1 -10   2    9.98    2.76
   1 -10   2    7.97    1.68
  -1 -10  -2   13.00    2.18
  -1  10  -2    7.49    2.64
   2 -10   2    0.82    1.44
   2 -10   2    0.54    1.57
  -2 -10  -2   -0.32    1.47
  -2  10  -2    0.52    0.36
   3 -10   2    8.08    2.00
  -3 -10  -2    3.40    1.73
   3 -10   2    5.85    1.70
  -3  10  -2    6.68    2.22
   4 -10   2    3.61    1.77
   4  10   2    2.47    1.00
  -4 -10  -2    1.10    1.39
   4 -10   2    4.18    1.74
  -4  10  -2    2.31    0.68
   5 -10   2    5.80    1.70
  -5 -10  -2    4.90    1.38
  -6 -10  -2   18.42    5.00
   6 -10   2   22.23    2.48
  -6  10  -2   19.28    2.04
   7 -10   2   41.94    6.95
  -7 -10  -2   38.17    8.96
   7 -10   2   41.87    3.67
  -7  10  -2   44.98    2.84
   8 -10   2    8.32    3.65
   8  10   2    5.88    1.79
  -8 -10  -2    8.38    2.32
   8 -10   2    6.68    2.15
  -8  10  -2    6.19    1.11
   9 -10   2    2.22    1.40
   9  10   2    1.77    1.54
  -9 -10  -2    2.13    2.12
   9 -10   2    2.05    1.73
  -9  10  -2    0.93    0.71
  10 -10   2   36.34    2.57
 -10 -10  -2   31.44    3.23
  10 -10   2   35.04    3.36
 -10  10  -2   30.85    4.92
  11 -10   2   10.07    1.59
 -11 -10  -2    5.39    1.63
  11 -10   2    8.67    2.20
 -11  10  -2   10.72    1.70
 -12 -10  -2    1.43    1.41
  12 -10   2    0.61    1.18
 -12  10  -2    1.38    0.82
 -13 -10  -2   10.43    2.46
  13 -10   2   15.50    2.46
 -13  10  -2    9.64    1.73
  14 -10   2    1.56    1.20
 -14 -10  -2    2.75    1.82
 -14  10  -2   -0.07    0.66
  13  11  -2    1.03    1.50
  13 -11  -2    0.50    1.44
 -13  11   2    1.10    1.02
  12  11  -2    3.67    2.20
 -12 -11   2    6.05    2.35
  12 -11  -2    2.24    1.73
 -12  11   2    1.65    1.38
  11  11  -2    1.97    1.98
 -11 -11   2    2.13    2.01
  11 -11  -2    1.16    1.65
  10  11  -2    1.96    2.01
 -10 -11   2    1.13    1.51
  10 -11  -2    3.16    2.25
 -10  11   2    0.66    0.53
   9  11  -2    2.66    1.49
  -9 -11   2    1.93    1.55
   9 -11  -2    4.89    2.29
  -9  11   2    1.75    0.82
   8  11  -2    1.99    1.58
   8 -11  -2    0.76    1.38
  -8  11   2    0.60    0.36
   7  11  -2    3.22    1.87
  -7 -11   2    4.84    1.95
   7 -11  -2    0.98    1.53
  -7  11   2    2.36    1.07
   6  11  -2    1.44    1.70
  -6 -11   2    1.57    1.41
   6 -11  -2    1.85    1.94
  -6  11   2    1.27    0.93
   5  11  -2    2.05    1.27
  -5 -11   2    0.89    1.48
   5 -11  -2    2.99    1.88
  -5  11   2    1.72    0.75
  -4 -11   2    0.03    0.45
  -4 -11   2    0.62    0.73
   4 -11  -2    2.63    2.14
  -4  11   2    0.48    0.33
  -3 -11   2    1.36    0.90
  -3 -11   2    1.63    1.36
   3 -11  -2    2.10    1.69
  -3  11   2    1.08    0.62
  -2 -11   2    2.78    1.52
  -2 -11   2    5.78    1.78
   2 -11  -2    5.21    2.33
  -2  11   2    3.41    1.68
  -1 -11   2   11.95    4.28
  -1 -11   2    9.47    3.31
   1 -11  -2   12.80    2.37
  -1  11   2    8.99    2.52
   0 -11   2    5.47    1.45
   0 -11   2    3.26    2.26
   0 -11  -2    5.67    2.51
   0  11   2    4.36    2.48
   1 -11   2   27.60    5.27
   1 -11   2   32.32    3.52
  -1 -11  -2   23.58    6.69
   1  11   2   25.96    1.88
   2 -11   2   19.52    4.05
   2 -11   2   22.04    2.88
  -2 -11  -2   21.70    3.11
   2  11   2   24.56    1.88
   3 -11   2   28.96    6.30
  -3 -11  -2   31.63    3.25
   3 -11   2   28.29    9.69
   4 -11   2    7.66    3.29
  -4 -11  -2    7.23    2.01
   4 -11   2   13.20    2.63
  -4  11  -2    6.34    1.93
   5 -11   2    0.28    0.65
  -5 -11  -2   -0.03    1.47
   5 -11   2    0.03    1.27
  -5  11  -2    0.28    0.42
   6 -11   2    1.24    1.01
  -6 -11  -2    2.36    1.68
   6 -11   2    2.64    1.58
  -6  11  -2    1.86    0.77
   7 -11   2    6.60    2.95
  -7 -11  -2    8.70    2.84
   7 -11   2    5.23    1.62
  -7  11  -2    5.03    2.41
   8 -11   2    1.29    1.67
  -8 -11  -2    3.61    1.67
   8 -11   2    1.07    1.36
  -8  11  -2    0.79    0.79
   9 -11   2    1.29    1.27
  -9 -11  -2    3.09    2.06
   9 -11   2    1.10    1.22
  -9  11  -2    1.11    0.67
 -10 -11  -2    1.28    1.38
 -10  11  -2    0.67    0.69
  11 -11   2    2.12    1.77
  11 -11   2    1.34    1.30
 -11  11  -2    0.60    0.70
  12 -11   2    6.50    1.60
  12 -11   2    8.34    2.21
  10  12  -2    9.74    2.59
 -10  12   2    4.47    2.74
  -9 -12   2    3.53    1.75
   9 -12  -2    6.53    2.27
  -8 -12   2    7.34    2.97
   8 -12  -2    7.00    2.32
  -8  12   2    4.44    2.06
   7  12  -2    1.05    1.40
  -7 -12   2    3.38    2.52
   7 -12  -2    4.59    2.40
  -7  12   2    3.54    1.58
   6  12  -2    7.66    1.98
  -6 -12   2   13.36    3.04
   6 -12  -2    8.57    2.35
  -6  12   2    6.72    3.20
   5  12  -2    6.11    2.07
  -5 -12   2    8.64    2.18
   5 -12  -2    4.73    1.59
  -5  12   2    4.51    1.41
   4  12  -2   -0.25    1.06
  -4 -12   2    0.32    1.65
   4 -12  -2    4.26    2.44
  -4  12   2    1.15    0.61
  -3 -12   2    5.98    3.62
   3 -12  -2   10.33    2.58
  -3  12   2    7.24    2.81
  -2 -12   2    1.36    0.63
  -2 -12   2    2.72    2.27
   2 -12  -2    2.11    1.55
  -2  12   2    1.35    0.88
  -1 -12   2    6.33    2.84
  -1 -12   2    6.57    2.46
   1 -12  -2    4.52    2.75
  -1  12   2    4.63    2.99
   0 -12   2   17.72    3.02
   0 -12  -2   16.91    4.44
   0  12   2    8.47    5.47
   1 -12   2    1.40    1.18
   1 -12   2    6.76    2.03
  -1 -12  -2    2.08    1.55
   2 -12   2    3.93    2.05
   2 -12   2    7.29    2.37
  -2 -12  -2    5.32    1.95
  -3 -12  -2   11.39    2.21
   3 -12   2    7.85    2.00
   4 -12   2   13.86    3.55
  -4 -12  -2   18.74    2.61
   4 -12   2   11.98    4.96
   5 -12   2    6.11    2.12
  -5 -12  -2    7.62    2.59
   5 -12   2    8.40    4.43
   6 -12   2    1.32    1.56
  -6 -12  -2   -0.30    1.35
   6 -12   2    2.83    1.74
   7 -12   2   30.03    2.64
  -7 -12  -2   34.82    3.78
   7 -12   2   24.74    2.72
   8 -12   2    3.76    2.31
  -8 -12  -2    1.77    1.54
   8 -12   2    5.91    2.32
   9 -12   2    1.18    0.98
  -9 -12  -2    4.02    2.19
   9 -12   2    2.88    1.78
  -5 -13   2    5.16    2.01
   5 -13  -2    7.23    2.52
   4  13  -2    0.54    1.24
  -4 -13   2    2.06    1.70
   4 -13  -2    3.57    2.30
  -3 -13   2    1.75    1.76
   3 -13  -2    1.19    1.37
  -2 -13   2    0.82    1.10
  -2 -13   2    3.68    1.92
   2 -13  -2    3.97    2.90
  -2  13   2    1.37    0.59
  -1 -13   2    1.67    0.72
   1 -13  -2    4.73    2.99
  -1  13   2    1.25    0.71
   0 -13   2   28.92    2.52
   0 -13   2   20.81    6.96
   0 -13  -2   32.96    3.75
   0  13   2   24.68    3.31
   1 -13   2    7.64    3.83
   1 -13   2    7.69    2.27
  -1 -13  -2   11.16    2.49
   2 -13   2    6.88    3.83
   2 -13   2    9.32    2.44
  -2 -13  -2    9.32    2.32
   3 -13   2    5.07    2.59
  -3 -13  -2    8.38    2.29
   3 -13   2   10.70    2.97
   4 -13   2   19.41    4.74
  -4 -13  -2   26.71    4.34
   4 -13   2   22.81    2.73
  22   0  -3    0.52    1.70
 -22   0   3   -0.22    0.82
 -22   0   3    1.41    0.91
  21   0  -3    1.17    1.71
 -21   0   3    1.37    1.19
 -21   0   3    1.12    0.95
  20   0  -3    0.03    1.67
 -20   0   3    1.74    1.40
 -20   0   3   -0.39    0.80
  19   0  -3    2.23    1.73
 -19   0   3    0.37    0.83
 -19   0   3    1.00    0.91
  18   0  -3    0.47    1.62
 -18   0   3    0.90    1.02
  17   0  -3    1.25    1.72
 -17   0   3    1.35    1.14
  16   0  -3    2.31    2.25
 -16   0   3    1.13    1.59
  15   0  -3    1.60    2.05
 -15   0   3    1.77    1.23
  14   0  -3    0.84    1.54
 -14   0   3   -0.38    1.15
  13   0  -3    3.09    2.05
 -13   0   3    0.95    1.20
  12   0  -3    0.77    1.31
 -12   0   3    0.80    0.66
  11   0  -3    1.26    1.17
 -11   0   3   -0.12    0.94
 -11   0   3    0.86    0.63
  10   0  -3    0.66    1.26
 -10   0   3    0.65    0.62
 -10   0   3   -0.12    0.52
   9   0  -3   -0.56    1.17
  -9   0   3    0.28    0.52
  -9   0   3    0.37    0.31
   8   0  -3    0.76    1.14
  -8   0   3    0.72    0.72
  -8   0   3    0.18    0.58
   7   0  -3    0.78    0.99
  -7   0   3   -0.20    0.91
  -7   0   3    0.84    0.52
   6   0  -3    0.96    0.94
  -6   0   3    0.27    0.62
  -6   0   3    0.44    0.28
   5   0  -3    1.48    0.96
  -5   0   3    0.87    0.75
  -5   0   3    0.54    0.48
   4   0  -3    0.16    0.96
  -4   0   3   -0.25    0.69
  -4   0   3    0.42    0.46
  -3   0   3    0.24    0.63
  -3   0   3    1.12    0.79
  -3   0   3    0.24    0.48
  -2   0   3    0.24    0.45
  -2   0   3    0.31    0.38
  -2   0   3    0.36    0.27
  -1   0   3    2.22    0.81
  -1   0   3    2.08    0.84
  -1   0   3    2.58    0.75
   0   0   3    1.15    0.68
   0   0   3    0.70    0.41
   0   0  -3    0.66    0.31
   1   0   3    2.03    0.56
   2   0   3    2.05    0.58
  -2   0  -3    1.44    0.33
  -2   0  -3    0.87    0.17
   3   0   3    0.04    0.89
   4   0   3    2.06    0.80
  -4   0  -3    1.54    0.36
   4   0   3    0.93    0.15
   5   0   3    0.65    1.16
  -5   0  -3    0.27    0.20
   5   0   3    0.25    0.17
   6   0   3    0.45    0.81
  -6   0  -3    0.13    0.27
   6   0   3    0.31    0.33
   7   0   3    0.96    0.85
  -7   0  -3    0.33    0.45
   8   0   3    2.53    1.06
  -8   0  -3   -0.03    0.38
   9   0   3    1.57    1.36
  -9   0  -3    0.33    0.35
  10   0   3    0.87    1.07
 -10   0  -3    0.11    0.36
  11   0   3    0.38    1.21
 -11   0  -3    0.42    0.60
  12   0   3   -1.28    1.21
  13   0   3    0.32    1.35
 -13   0  -3    0.29    0.71
  14   0   3    0.87    1.21
 -14   0  -3    0.52    0.95
  15   0   3    0.86    1.25
 -15   0  -3    0.86    0.78
  16   0   3   -1.02    1.28
 -16   0  -3    0.25    0.56
  17   0   3    1.48    1.90
  18   0   3    2.04    1.90
  19   0   3    2.69    1.55
  21   0   3    3.73    2.68
  22  -1  -3    0.45    1.54
  22   1  -3   -0.02    1.71
 -22   1   3    2.63    1.79
 -22  -1   3    1.22    1.11
 -22   1   3    0.99    0.81
  21  -1  -3    2.81    1.61
  21   1  -3    3.91    1.78
 -21   1   3    2.42    1.57
 -21  -1   3    3.21    1.32
 -21   1   3    4.14    1.02
  20  -1  -3    0.03    1.37
  20   1  -3    1.90    1.81
 -20   1   3    0.37    1.34
 -20  -1   3    1.58    0.91
 -20   1   3    1.03    1.06
  19  -1  -3    9.60    2.25
  19   1  -3    6.53    2.17
 -19   1   3    7.28    2.45
 -19  -1   3    7.69    3.48
 -19   1   3    6.95    1.47
  18  -1  -3   30.01    3.38
  18   1  -3   23.24    3.19
 -18   1   3   23.04    9.33
 -18  -1   3   23.05    4.35
 -18   1   3   21.45    2.27
  17  -1  -3    8.73    2.81
  17   1  -3    4.06    1.84
 -17   1   3    6.76    3.02
 -17  -1   3    6.98    2.87
 -17   1   3    5.67    1.20
  16  -1  -3   40.63    3.24
 -16   1   3   34.57    2.47
 -16  -1   3   44.91    8.32
 -16   1   3   38.90    2.00
  15  -1  -3   29.85    2.60
  15   1  -3   28.70    2.81
 -15   1   3   31.96    2.22
 -15  -1   3   33.67    5.53
 -15   1   3   33.71    1.73
  14  -1  -3   19.46    2.08
  14   1  -3   19.45    2.63
 -14   1   3   16.48    3.79
 -14  -1   3   20.37    4.50
 -14   1   3   19.06    1.45
  13  -1  -3   21.71    2.44
  13   1  -3   26.74    2.61
 -13   1   3   18.93    3.77
 -13  -1   3   20.07    3.70
 -13   1   3   18.01    2.55
  12  -1  -3    8.42    1.74
  12   1  -3   11.78    1.91
 -12   1   3    8.72    2.05
 -12  -1   3   11.42    2.29
 -12   1   3   11.35    3.21
  11  -1  -3   24.14    1.94
  11   1  -3   26.07    2.79
 -11   1   3   26.00    5.87
 -11  -1   3   22.42    4.85
 -11   1   3   24.83    2.06
  10  -1  -3   80.61    3.19
  10   1  -3   90.07    3.42
 -10   1   3   91.44    2.84
 -10  -1   3   83.54    3.03
 -10   1   3   90.02    2.17
   9  -1  -3    3.57    1.02
   9   1  -3    2.63    1.15
  -9   1   3    2.33    1.07
  -9  -1   3    1.35    0.88
  -9   1   3    3.04    0.79
   8  -1  -3  159.46    4.58
   8   1  -3  161.25    4.81
  -8   1   3  153.54    5.28
  -8  -1   3  155.88    4.43
  -8   1   3  164.33    3.96
  -8  -1   3  162.97    3.80
   7  -1  -3  426.44    5.34
   7   1  -3  430.02    5.86
  -7   1   3  429.64    4.85
  -7  -1   3  428.31    5.12
  -7   1   3  432.69    3.99
  -7  -1   3  430.75    3.56
   6  -1  -3    3.43    0.82
   6   1  -3    2.86    1.01
  -6   1   3    4.04    1.27
  -6  -1   3    5.27    1.58
  -6   1   3    3.25    0.60
  -6  -1   3    3.96    0.46
   5  -1  -3    6.88    0.95
   5   1  -3    7.37    1.09
  -5   1   3    7.63    2.70
  -5  -1   3    7.89    2.60
  -5   1   3    8.77    0.71
  -5  -1   3    7.60    1.02
   4  -1  -3   51.13    1.47
   4   1  -3   48.40    1.85
  -4   1   3   53.68    1.61
  -4  -1   3   50.81    1.91
  -4   1   3   51.15    1.28
  -4  -1   3   51.91    0.95
  -3  -1   3   27.70    1.21
   3  -1  -3   25.77    1.05
  -3   1   3   25.78    1.99
  -3  -1   3   27.37    1.29
  -3  -1   3   26.92    1.02
  -3   1   3   25.89    1.75
   3   1  -3   24.31    0.56
   2  -1  -3 2080.99   13.13
  -2   1   3 2054.57   13.76
  -1   1   3  161.11    2.06
  -1  -1   3  160.67    2.85
   1  -1  -3  153.37    1.61
  -1  -1   3  161.06    2.05
  -1   1   3  156.60    2.03
   1   1  -3  152.74    1.53
   0  -1   3   76.91    2.32
   0   1   3   73.63    1.62
   0  -1  -3   75.22    1.21
   0  -1   3   73.35    1.23
   0   1  -3   71.83    1.23
   0   1   3   70.10    1.51
   1  -1   3  213.60    2.86
   1   1   3  213.66    2.28
   1  -1   3  214.95    1.88
  -1   1  -3  212.99    1.91
   2  -1   3  175.45    2.78
   2   1   3  172.00    2.18
   2  -1   3  178.06    1.33
  -2  -1  -3  177.93    1.97
  -2   1  -3  174.18    1.38
   3  -1   3  149.87    2.69
   4  -1   3  449.85    4.99
   4   1   3  447.63    4.72
   4  -1   3  440.35    2.85
  -4  -1  -3  454.75    3.83
   4   1   3  437.12    3.69
   5  -1   3   11.32    1.03
   5   1   3   14.65    1.49
   5  -1   3   10.76    0.52
  -5  -1  -3   11.76    0.69
   5   1   3   11.97    1.51
   6  -1   3  655.43    6.48
   6   1   3  654.48    6.16
  -6  -1  -3  652.82    4.63
   7  -1   3    8.17    1.12
   7   1   3   10.49    1.14
  -7  -1  -3    9.43    0.69
   8  -1   3  208.18    4.65
   8   1   3  203.75    4.06
  -8  -1  -3  208.64    3.07
   9  -1   3    7.05    1.17
   9   1   3    6.57    1.16
  -9  -1  -3    5.79    1.39
  10  -1   3   82.47    2.92
  10   1   3   86.07    3.73
 -10   1  -3   85.37    1.76
 -10  -1  -3   83.86    2.34
  11  -1   3   93.48    4.04
  11   1   3   92.90    4.07
 -11   1  -3   84.04    3.47
 -11  -1  -3   93.46    3.16
  12  -1   3    1.52    1.35
  12   1   3   -0.68    1.17
 -12   1  -3    0.73    0.81
 -12  -1  -3    0.79    0.70
  13  -1   3    0.72    1.36
  13   1   3    1.51    1.52
 -13   1  -3    0.62    0.95
 -13  -1  -3    0.41    0.47
  14  -1   3    8.50    2.04
  14   1   3    5.86    1.69
 -14   1  -3    3.06    1.66
 -14  -1  -3    5.76    1.44
  15  -1   3    0.93    1.35
  15   1   3    3.44    2.00
 -15   1  -3    0.54    0.61
 -15  -1  -3    1.00    0.81
  16  -1   3   22.16    2.41
  16   1   3   22.59    2.38
 -16  -1  -3   16.47    3.54
  17  -1   3    6.89    1.84
  17   1   3    6.40    1.90
 -17  -1  -3    5.19    2.58
  18  -1   3    2.15    1.43
  18   1   3    1.30    1.39
  19  -1   3    6.09    2.24
  19   1   3    4.42    2.13
  20  -1   3    1.22    1.52
  20   1   3    1.31    1.56
  21  -1   3    0.88    1.55
  21   1   3    2.56    1.70
  22   2  -3   10.92    3.00
 -22  -2   3    5.48    2.44
 -22   2   3    6.97    2.77
  21  -2  -3    4.75    2.07
  21   2  -3    9.94    2.44
 -21   2   3    7.12    1.79
 -21  -2   3    7.70    3.61
 -21   2   3    7.83    3.34
  20  -2  -3    1.70    1.48
  20   2  -3    2.36    2.46
 -20   2   3    1.46    1.21
 -20  -2   3    4.41    2.31
 -20   2   3    2.25    1.02
  19  -2  -3    1.84    2.02
  19   2  -3    2.07    2.70
 -19   2   3    1.38    1.35
 -19  -2   3    2.16    1.12
 -19   2   3    1.61    1.00
  18  -2  -3   59.19    4.45
  18   2  -3   62.15    5.21
 -18   2   3   64.58    4.36
 -18  -2   3   70.88    4.80
 -18   2   3   69.28    4.15
  17   2  -3  132.21    5.35
 -17   2   3  122.09    5.18
 -17  -2   3  131.10    6.01
 -17   2   3  129.49    3.62
  16  -2  -3   78.18    3.76
  16   2  -3   96.56    4.84
 -16   2   3   88.33    4.43
 -16  -2   3   87.97    3.70
 -16   2   3   90.74    3.02
  15  -2  -3    6.39    1.79
  15   2  -3    3.51    1.80
 -15   2   3    4.97    1.53
 -15  -2   3    4.25    1.77
 -15   2   3    4.68    1.02
  14  -2  -3    6.64    1.79
  14   2  -3    5.98    2.07
 -14   2   3    2.95    2.54
 -14  -2   3    7.97    2.67
 -14   2   3    4.85    1.19
  13  -2  -3    2.97    1.28
  13   2  -3    4.32    2.46
 -13   2   3    3.00    1.28
 -13  -2   3    3.94    1.42
 -13   2   3    3.83    1.62
  12  -2  -3   17.46    1.98
  12   2  -3   13.99    2.13
 -12   2   3   17.41    2.85
 -12  -2   3   15.59    2.38
 -12   2   3   12.77    1.13
  11  -2  -3  120.99    3.68
  11   2  -3  114.02    4.39
 -11   2   3  109.44    3.09
 -11  -2   3  107.35    5.19
 -11   2   3  111.83    2.68
  10  -2  -3  238.43    4.82
  10   2  -3  232.50    5.34
 -10   2   3  249.42    4.59
 -10  -2   3  234.43    4.63
 -10   2   3  231.44    3.68
   9  -2  -3  304.97    5.35
   9   2  -3  304.76    6.06
  -9   2   3  300.09    5.17
  -9  -2   3  308.84    5.52
  -9   2   3  300.15    4.33
   8  -2  -3   28.30    1.97
   8   2  -3   30.46    2.07
  -8   2   3   21.37    1.47
  -8  -2   3   28.01    2.28
  -8   2   3   26.16    1.28
   7  -2  -3    8.86    1.13
   7   2  -3   10.64    1.43
  -7   2   3   11.12    2.12
  -7  -2   3    9.84    1.20
  -7   2   3   10.57    0.81
   6  -2  -3  198.03    3.17
   6   2  -3  200.55    3.96
  -6  -2   3  183.89    3.19
  -6   2   3  193.31    2.62
  -6  -2   3  194.08    1.98
   5  -2  -3  621.55    5.33
   5   2  -3  629.76    6.71
  -5  -2   3  620.29    6.01
  -5   2   3  612.49    4.99
  -5  -2   3  620.31    3.68
  -4  -2   3  631.32    6.38
   4  -2  -3  622.18    5.40
  -4  -2   3  625.12    6.28
  -4   2   3  611.56    5.34
  -4  -2   3  622.98    4.21
  -3  -2   3 1862.41   13.49
   3  -2  -3 1891.94   12.53
  -3  -2   3 1900.66   13.68
  -3  -2   3 1906.04   11.51
  -3   2   3 1905.84   13.09
  -2  -2   3  404.71    5.23
   2  -2  -3  392.17    2.91
   2  -2  -3  393.06    3.20
  -2  -2   3  392.71    4.29
  -2   2   3  391.50    4.01
   2   2  -3  393.63    2.62
  -1  -2   3  248.21    3.70
   1  -2  -3  240.97    1.83
  -1  -2   3  233.64    2.88
   1   2  -3  233.49    1.82
  -1   2   3  240.23    3.03
   0   2   3  120.36    1.10
   0  -2   3  129.20    2.45
   0  -2  -3  121.03    1.16
   0  -2   3  127.45    2.06
   0   2   3  122.43    2.01
   1  -2   3   56.79    1.71
   1   2   3   59.94    1.03
  -1  -2  -3   53.32    1.02
   1  -2   3   55.76    1.78
  -1  -2  -3   54.07    1.51
   1   2   3   55.56    2.50
   2  -2   3   28.18    1.45
   2   2   3   26.22    1.26
  -2  -2  -3   23.46    0.95
   2  -2   3   26.27    1.15
  -2  -2  -3   25.92    1.13
  -2   2  -3   25.13    0.82
   3  -2   3  544.13    7.04
   3   2   3  557.16    4.89
  -3  -2  -3  558.76    5.69
   4  -2   3  339.32    4.30
   4   2   3  326.63    3.56
  -4  -2  -3  331.08    3.47
   5  -2   3  231.82    3.71
   5   2   3  232.29    3.30
  -5  -2  -3  236.58    3.11
   5  -2   3  237.15    2.40
   6   2   3 1441.91   10.46
   7  -2   3  156.54    3.62
   7   2   3  165.69    3.55
  -7  -2  -3  159.58    2.90
   8  -2   3   72.52    2.93
   8   2   3   78.53    3.03
  -8  -2  -3   83.72    1.94
   9  -2   3  323.41    5.67
   9   2   3  321.58    5.64
  -9  -2  -3  334.87    4.71
  10  -2   3    6.17    1.38
  10   2   3    6.52    1.31
 -10  -2  -3    5.67    0.87
  11  -2   3  278.41    5.79
  11   2   3  270.28    5.77
 -11  -2  -3  276.71    6.29
  12  -2   3   60.49    3.25
  12   2   3   60.86    3.10
 -12  -2  -3   55.41    2.20
  13  -2   3    3.12    1.44
  13   2   3    4.13    1.45
 -13  -2  -3    4.55    1.25
  14  -2   3    7.66    3.14
  14   2   3    9.02    1.56
 -14  -2  -3    8.17    1.95
  15  -2   3    5.10    2.17
  15   2   3    4.94    2.41
 -15  -2  -3    3.76    1.83
  16  -2   3    6.50    2.60
  16   2   3    6.58    1.71
 -16  -2  -3    5.87    1.87
  17  -2   3    3.96    1.87
  17   2   3    5.49    2.23
 -17  -2  -3    4.20    1.40
  18  -2   3    8.29    4.20
  18   2   3   11.30    2.22
  19  -2   3    3.81    1.57
  19   2   3    2.56    1.63
  20  -2   3    2.20    1.26
  20   2   3    2.58    1.65
  21  -2   3    6.38    2.16
  21   2   3    9.66    2.65
  22  -3  -3    7.61    2.12
 -22  -3   3    5.66    2.29
 -22   3   3    7.14    1.55
  21  -3  -3   14.34   10.10
  21   3  -3   20.52    3.40
 -21  -3   3   17.22    9.06
 -21   3   3   21.37    2.20
  20  -3  -3   13.47    2.34
  20   3  -3   14.96    3.08
 -20  -3   3   14.16    5.68
 -20   3   3   15.71    4.88
  19  -3  -3   12.53    2.10
  19   3  -3   13.36    3.18
 -19  -3   3   11.47    3.84
 -19   3   3   12.92    1.65
  18  -3  -3   10.66    2.21
  18   3  -3    9.85    2.86
 -18  -3   3    8.40    1.92
 -18   3   3    9.91    3.09
  17  -3  -3    2.75    1.65
  17   3  -3    1.60    2.05
 -17  -3   3    1.20    1.57
 -17   3   3    3.24    1.34
  16  -3  -3   19.74    2.37
  16   3  -3   16.24    2.91
 -16  -3   3   18.57    4.85
 -16   3   3   21.11    2.12
  15  -3  -3   17.41    2.26
  15   3  -3   19.14    3.04
 -15  -3   3   16.46    3.49
 -15   3   3   16.25    1.45
  14  -3  -3   42.72    3.15
  14   3  -3   44.23    3.90
 -14  -3   3   41.88    6.95
 -14   3   3   40.63    2.06
  13  -3  -3    2.94    1.56
  13   3  -3    6.33    2.45
 -13  -3   3    2.40    1.49
 -13   3   3    2.66    0.97
  12  -3  -3    7.88    1.27
  12   3  -3    9.67    2.31
 -12  -3   3    4.94    1.75
 -12   3   3    5.71    1.03
  11  -3  -3   13.17    1.77
  11   3  -3   12.15    2.06
 -11  -3   3   16.57    4.51
 -11   3   3   11.65    1.13
  10  -3  -3    5.36    1.07
  10   3  -3    5.00    1.61
 -10  -3   3    8.53    1.43
 -10   3   3    7.52    0.99
   9  -3  -3   11.27    1.58
   9   3  -3   10.96    2.06
  -9  -3   3   10.95    1.47
  -9   3   3   12.63    1.66
   8  -3  -3  633.50    7.89
   8   3  -3  637.32    9.30
  -8  -3   3  623.40    8.39
  -8   3   3  632.26    7.27
   7  -3  -3  451.88    5.92
   7   3  -3  437.92    6.88
  -7  -3   3  449.04    6.61
  -7   3   3  443.98    4.73
   6  -3  -3  525.63    5.02
   6   3  -3  529.27    6.60
  -6  -3   3  528.01    6.39
  -6   3   3  518.58    5.79
  -5  -3   3  162.45    4.18
   5  -3  -3  164.27    3.88
  -5  -3   3  166.57    4.63
  -5   3   3  169.01    5.35
  -5  -3   3  163.88    3.31
  -4  -3   3  694.15    6.80
   4  -3  -3  686.99    4.80
  -4  -3   3  694.25    8.50
  -4   3   3  689.69    5.65
  -3  -3   3  499.48    5.83
   3  -3  -3  515.72    3.38
  -3   3   3  519.08    3.57
  -3  -3   3  488.16    5.09
  -3   3   3  506.01    4.98
   2  -3  -3  488.26    3.11
  -2  -3   3  492.83    5.60
   2  -3  -3  489.48    3.15
  -2  -3   3  487.64    5.31
  -2   3   3  485.31    5.10
  -1  -3   3  466.17    5.60
  -1  -3   3  463.51    5.05
  -1   3   3  450.70    5.91
   0  -3   3  160.20    2.91
   0  -3   3  159.22    2.61
   0  -3  -3  162.58    3.17
   1  -3   3    5.56    1.62
   1   3   3    3.77    0.65
  -1  -3  -3    2.95    0.27
   1  -3   3    4.60    1.27
  -1  -3  -3    4.38    0.93
   1   3   3    4.77    1.47
   2  -3   3   18.30    1.54
  -2  -3  -3   14.34    0.67
   2  -3   3   15.00    0.85
  -2  -3  -3   15.65    1.15
   3  -3   3   26.43    1.57
   3   3   3   26.58    1.17
   3  -3   3   25.18    1.22
  -3  -3  -3   26.22    1.44
   4  -3   3    1.02    0.97
   4   3   3   -0.40    0.52
  -4  -3  -3   -0.06    0.79
   4  -3   3    0.46    0.47
   5  -3   3  101.18    3.34
   5   3   3   95.39    2.83
  -5  -3  -3   94.96    2.94
   5  -3   3   95.75    2.60
   6  -3   3   36.85    2.36
   6   3   3   34.57    1.78
  -6  -3  -3   36.88    2.02
   6  -3   3   35.54    1.47
   7  -3   3    9.19    1.29
   7   3   3   11.63    1.30
  -7  -3  -3   10.32    1.79
   8  -3   3   97.73    3.14
   8   3   3  105.66    3.12
  -8  -3  -3  112.23    2.82
   9  -3   3  687.37    9.06
   9   3   3  680.63    8.78
  -9  -3  -3  703.20    6.19
  10  -3   3    3.18    1.91
  10   3   3    2.22    1.71
 -10  -3  -3    0.96    0.78
  11  -3   3    9.66    2.04
  11   3   3   10.41    2.02
 -11  -3  -3    9.19    1.21
  12  -3   3  346.76    7.71
  12   3   3  352.94    7.88
 -12  -3  -3  343.35    6.47
  13  -3   3   11.83    2.06
  13   3   3   10.76    1.63
 -13  -3  -3   11.29    1.36
  14  -3   3    5.62    1.77
  14   3   3    4.30    1.60
 -14  -3  -3    4.36    1.56
  15  -3   3    3.49    1.96
  15   3   3    1.31    1.37
 -15  -3  -3    2.75    1.19
  16  -3   3   11.34    2.63
  16   3   3    9.40    2.59
  17  -3   3    1.10    1.39
  17   3   3    1.60    1.59
 -17  -3  -3    0.18    0.79
  18  -3   3    1.85    1.83
 -18  -3  -3    0.52    0.45
  19  -3   3    2.50    1.56
  19   3   3    2.69    1.66
  20  -3   3   45.68    9.72
  20   3   3   47.98    3.78
  21  -4  -3    1.54    1.83
  21   4  -3    4.32    3.13
 -21  -4   3    0.91    0.79
 -21   4   3    1.60    1.28
  20  -4  -3    0.93    1.22
  20   4  -3   -0.26    1.83
 -20  -4   3    1.37    0.86
 -20   4   3    0.33    0.97
  19   4  -3   13.35    2.84
 -19  -4   3    7.85    3.91
 -19   4   3   10.53    1.63
  18  -4  -3    1.75    1.26
  18   4  -3    7.12    2.56
 -18  -4   3    3.44    1.63
 -18   4   3    2.09    1.17
  17  -4  -3   29.39    3.39
  17   4  -3   28.40    3.45
 -17  -4   3   33.13    4.94
 -17   4   3   28.53    3.45
  16  -4  -3   82.51    4.18
  16   4  -3   75.77    4.52
 -16  -4   3   85.33   12.90
 -16   4   3   75.80    2.80
  15  -4  -3    3.13    1.81
  15   4  -3    5.24    2.57
 -15  -4   3    1.41    1.51
 -15   4   3    3.94    1.16
  14  -4  -3   97.49    4.38
  14   4  -3   95.82    5.91
 -14  -4   3   96.73    5.67
 -14   4   3   99.70    3.84
  13  -4  -3   59.34    4.89
  13   4  -3   59.34    3.75
 -13  -4   3   61.88    3.40
 -13   4   3   56.61    2.46
  12  -4  -3  143.65    4.18
  12   4  -3  142.50    5.33
 -12  -4   3  147.50    4.72
 -12   4   3  148.72    4.21
  11  -4  -3   11.53    1.54
  11   4  -3   12.35    2.13
 -11  -4   3   15.13    1.94
 -11   4   3   10.21    1.17
  10  -4  -3   46.26    5.74
  10   4  -3   39.24    2.81
 -10  -4   3   31.30    2.26
 -10   4   3   37.44    1.80
   9  -4  -3   37.24    2.11
   9   4  -3   34.05    2.47
  -9  -4   3   36.63    2.10
  -9   4   3   36.31    1.65
   8  -4  -3    0.56    0.66
   8   4  -3    1.42    1.70
  -8  -4   3    0.55    1.06
  -8   4   3    1.16    0.74
   7  -4  -3   78.36    2.49
   7   4  -3   80.24    3.25
  -7  -4   3   72.09    2.90
  -7   4   3   79.16    2.53
   6  -4  -3    8.15    0.78
   6   4  -3    8.82    2.57
  -6  -4   3    8.46    2.14
  -6   4   3    8.41    1.83
  -5  -4   3  619.74    6.17
   5  -4  -3  619.43    4.71
  -5  -4   3  611.47    6.80
  -5  -4   3  615.23    3.23
  -5   4   3  624.38    5.81
  -4  -4   3  905.07    8.38
   4  -4  -3  905.76    5.61
  -4  -4   3  900.68    8.19
  -4   4   3  901.34    8.47
  -3  -4   3    2.78    0.72
   3  -4  -3    2.10    0.47
  -3   4   3    2.29    0.31
  -3  -4   3    2.30    0.66
  -3   4   3    2.79    0.93
  -2  -4   3    7.52    1.61
   2  -4  -3    6.08    0.66
  -2   4   3    6.17    0.27
  -2  -4   3    9.09    2.55
  -2   4   3    7.31    2.10
  -1  -4   3  195.45    3.45
  -1  -4   3  192.73    3.46
   1  -4  -3  190.77    3.53
  -1   4   3  199.45    3.38
   1   4  -3  190.65    1.35
   0  -4   3  255.38    4.09
   0  -4   3  253.14    4.91
   0  -4  -3  251.68    4.05
   0   4   3  257.34    3.62
   0   4  -3  258.20    1.90
   1   4   3  540.33    3.08
   1  -4   3  526.24    5.84
   1   4   3  533.79    3.26
   1  -4   3  543.49    5.46
  -1  -4  -3  529.40    5.70
   1   4   3  526.02    5.25
   2  -4   3  881.16    7.68
   2   4   3  866.75    5.42
  -2  -4  -3  865.03    7.57
   3  -4   3   31.70    1.91
   3   4   3   35.20    1.40
   3  -4   3   34.12    1.63
  -3  -4  -3   32.73    1.72
   4  -4   3  497.86    6.75
   4   4   3  486.65    5.75
  -4  -4  -3  495.46    6.60
   4  -4   3  484.73    5.88
   5  -4   3  463.43    6.51
   5   4   3  472.01    6.09
  -5  -4  -3  470.58    6.40
   5  -4   3  472.03    5.82
   6  -4   3   95.77    3.82
   6   4   3   92.18    2.61
  -6  -4  -3   98.50    3.02
   6  -4   3   95.46    2.34
   7  -4   3    4.52    1.19
   7   4   3    6.77    1.10
  -7  -4  -3    7.34    1.22
   7  -4   3    8.44    1.01
   8  -4   3   75.81    2.95
   8   4   3   79.10    2.81
  -8  -4  -3   77.31    2.57
   8  -4   3   77.62    2.31
   9  -4   3  677.79   17.54
   9   4   3  670.39   17.25
  -9  -4  -3  685.64    9.96
  10  -4   3   74.67    3.51
  10   4   3   72.40    3.07
 -10  -4  -3   79.75    2.75
  11  -4   3    6.69    1.83
  11   4   3    4.70    1.73
 -11  -4  -3    3.93    1.05
  12  -4   3   82.36    3.96
  12   4   3   91.13    3.97
 -12  -4  -3   79.74    2.99
  13  -4   3    0.76    1.40
  13   4   3    1.95    1.21
 -13  -4  -3    0.63    0.91
  14  -4   3   15.65    2.39
  14   4   3   13.93    2.09
 -14  -4  -3   15.85    1.67
  15  -4   3    1.24    1.47
  15   4   3    2.81    2.10
 -15  -4  -3    0.92    1.16
  16  -4   3   12.78    2.20
  16   4   3   12.16    2.11
 -16  -4  -3   11.31    3.85
  17  -4   3    7.87    2.37
  17   4   3   13.44    2.60
 -17  -4  -3    5.21    1.65
  18  -4   3   12.13    2.62
  18   4   3    6.95    2.00
  19  -4   3   41.84    3.87
  19   4   3   53.68    4.49
  20  -4   3   10.18    2.34
  20   4   3   10.74    2.37
  20  -5  -3    1.62    1.81
  20   5  -3    3.42    2.11
 -20  -5   3    2.97    1.54
 -20   5   3    1.40    1.52
  19  -5  -3    9.28    2.13
  19   5  -3   14.27    3.39
 -19  -5   3    7.12    2.34
 -19   5   3    9.40    2.11
  18  -5  -3    1.31    1.09
  18   5  -3    2.20    2.28
 -18  -5   3   -0.91    1.57
 -18   5   3   -0.19    0.85
  17  -5  -3   12.21    2.12
  17   5  -3   18.09    3.34
 -17  -5   3   13.44    4.20
 -17   5   3   11.53    4.30
  16  -5  -3    1.61    1.74
  16   5  -3    3.36    1.89
 -16  -5   3    2.66    1.32
 -16   5   3    0.83    0.68
  15   5  -3    9.74    2.95
 -15  -5   3    9.35    4.35
 -15   5   3   10.32    1.64
  14  -5  -3   39.67    2.86
  14   5  -3   38.00    3.42
 -14  -5   3   39.75    2.86
 -14   5   3   41.49    2.32
  13  -5  -3    9.21    1.45
  13   5  -3   10.36    2.10
 -13  -5   3   11.03    1.95
 -13   5   3   12.48    1.34
  12  -5  -3    1.58    0.95
  12   5  -3    1.44    1.45
 -12  -5   3    1.02    1.53
 -12   5   3    3.61    1.05
  11  -5  -3   77.65    3.06
  11   5  -3   64.42    3.61
 -11  -5   3   71.31    3.59
 -11   5   3   73.17    2.69
  10  -5  -3   29.59    1.79
  10   5  -3   31.32    2.76
 -10  -5   3   21.36    1.82
 -10   5   3   28.15    1.65
   9  -5  -3   63.29    2.74
   9   5  -3   69.15    3.64
  -9  -5   3   64.55    3.38
  -9   5   3   54.76    2.56
   8  -5  -3   49.59    3.58
   8   5  -3   44.42    2.76
  -8  -5   3   46.34    2.57
  -8   5   3   49.94    2.17
   7  -5  -3  114.02    2.71
   7   5  -3  100.72    3.46
  -7  -5   3  106.14    3.40
  -7   5   3  107.40    2.74
   6  -5  -3   19.55    1.04
  -6  -5   3   17.51    1.74
  -6   5   3   18.26    1.21
  -5  -5   3   20.77    3.71
   5  -5  -3   18.89    0.97
  -5  -5   3   16.15    1.49
  -5   5   3   17.00    2.96
  -5  -5   3   15.41    0.36
  -4  -5   3   48.05    3.60
   4  -5  -3   47.03    2.07
  -4  -5   3   48.98    2.30
  -4   5   3   49.31    4.40
  -3  -5   3    2.26    0.64
   3  -5  -3    1.87    0.29
  -3   5   3    1.20    0.27
  -3  -5   3    2.66    1.02
  -3   5   3    2.01    0.67
   2  -5  -3  333.65    3.30
  -2  -5   3  323.45    7.50
  -2   5   3  333.17    3.38
  -2  -5   3  342.27    5.50
   2  -5  -3  348.31    5.85
  -2   5   3  354.61    5.40
  -1  -5   3  106.59    3.45
  -1   5   3  100.16    1.25
  -1   5   3  104.96    1.35
  -1  -5   3  104.61    2.75
   1  -5  -3  103.86    3.15
  -1   5   3  101.41    3.10
   1   5  -3  102.88    1.35
   0  -5   3    0.81    0.79
   0   5   3    0.67    0.22
   0   5   3    0.56    0.21
   0  -5   3    0.70    0.93
   0  -5  -3    0.52    0.96
   0   5   3    1.09    0.88
   0   5  -3    0.92    0.36
   1  -5   3    5.35    1.08
   1   5   3    4.06    0.33
   1   5   3    4.40    0.50
   1  -5   3    4.58    1.02
  -1  -5  -3    4.77    0.97
   1   5   3    5.03    1.01
  -1   5  -3    4.06    0.37
   2  -5   3    3.21    1.01
   2   5   3    3.19    0.56
   2  -5   3    3.94    1.52
  -2  -5  -3    1.98    0.73
   2   5   3    3.77    1.04
  -2   5  -3    2.87    0.76
   3  -5   3    1.20    1.30
   3   5   3    0.68    0.63
   3  -5   3    1.16    0.73
  -3  -5  -3    1.49    0.81
  -3   5  -3    1.08    0.41
   4  -5   3   18.75    1.63
   4   5   3   16.94    1.08
  -4  -5  -3   18.71    1.65
   4  -5   3   15.90    1.30
   5  -5   3  181.57    3.98
   5   5   3  192.68    3.62
  -5  -5  -3  186.72    4.15
   5  -5   3  179.88    3.50
   6  -5   3   17.26    1.47
   6   5   3   20.74    1.58
  -6  -5  -3   20.86    1.62
   6  -5   3   18.27    1.50
   7  -5   3   61.30    3.74
   7   5   3   63.84    2.84
  -7  -5  -3   63.50    3.03
   7  -5   3   62.30    2.61
   8  -5   3    6.16    1.40
   8   5   3    5.02    1.04
  -8  -5  -3    6.63    1.67
   8  -5   3    5.48    1.02
   9  -5   3    4.77    1.64
   9   5   3    1.94    1.06
  -9  -5  -3    2.34    0.97
   9  -5   3    3.35    0.99
  10  -5   3   43.86    2.89
 -10  -5  -3   46.89    2.89
  10  -5   3   44.97    2.14
  11  -5   3   17.23    2.37
  11   5   3   21.06    2.25
 -11  -5  -3   18.38    2.02
  12  -5   3   17.94    2.69
  12   5   3   16.61    2.27
 -12  -5  -3   15.35    1.51
  13  -5   3   13.85    2.64
  13   5   3    9.45    1.68
 -13  -5  -3   11.56    1.98
  14  -5   3   42.58    3.28
  14   5   3   35.03    2.79
 -14  -5  -3   30.46    7.96
  15  -5   3   14.01    2.52
  15   5   3   16.70    2.56
 -15  -5  -3   14.29    1.83
  16  -5   3    5.95    1.96
  16   5   3    5.14    1.83
 -16  -5  -3    4.44    1.87
  17  -5   3    1.44    1.24
  17   5   3    1.85    2.19
 -17  -5  -3    2.74    1.15
  18  -5   3    3.34    1.83
  18   5   3    2.94    2.09
 -18  -5  -3    1.39    0.96
  19  -5   3   12.86    2.42
  19   5   3    2.35    2.25
  20  -6  -3    1.22    1.14
  20   6  -3    2.29    1.98
 -20  -6   3    1.34    1.46
 -20   6   3    0.63    1.07
  19  -6  -3    3.99    2.32
  19   6  -3    2.81    2.08
 -19   6   3    6.13    1.50
  18  -6  -3    3.36    2.27
  18   6  -3    3.34    1.66
 -18  -6   3    5.89    1.49
 -18   6   3    6.59    1.61
  17  -6  -3   22.48    5.85
  17   6  -3   26.21    3.34
 -17  -6   3   21.94    4.75
 -17   6   3   23.97    2.17
  16  -6  -3    5.19    3.60
  16   6  -3    8.09    1.81
 -16  -6   3    5.24    2.86
 -16   6   3    7.76    1.39
  15  -6  -3    3.07    1.25
  15   6  -3    2.76    2.38
 -15  -6   3    0.67    1.59
 -15   6   3    5.34    1.71
  14  -6  -3    9.71    1.27
  14   6  -3   10.73    2.49
 -14  -6   3   15.08    2.36
 -14   6   3   10.35    1.47
  13  -6  -3   44.85    2.34
  13   6  -3   38.52    3.17
 -13  -6   3   46.02    3.14
 -13   6   3   46.17    2.59
  12  -6  -3   15.20    3.95
  12   6  -3   15.60    2.42
 -12  -6   3   15.14    2.34
 -12   6   3   15.60    1.64
  11  -6  -3   50.98    2.61
  11   6  -3   48.43    3.25
 -11  -6   3   39.50    2.54
 -11   6   3   50.22    2.62
  10  -6  -3    1.13    1.10
  10   6  -3    1.48    1.35
 -10  -6   3    0.95    1.54
 -10   6   3    0.68    0.91
   9  -6  -3   61.83    2.39
   9   6  -3   58.21    3.38
  -9  -6   3   53.12    2.78
  -9   6   3   52.85    2.38
   8  -6  -3   26.86    1.53
   8   6  -3   25.68    2.20
  -8  -6   3   28.75    2.68
  -8   6   3   29.05    1.87
   7  -6  -3   24.98    1.38
   7   6  -3   25.16    2.25
  -7  -6   3   22.80    2.19
  -7   6   3   27.28    1.56
  -6  -6   3  178.23    9.21
   6  -6  -3  200.73    5.42
  -6  -6   3  201.14    6.54
  -6   6   3  202.91    5.82
  -5  -6   3   30.84    3.11
   5  -6  -3   27.01    1.49
  -5  -6   3   25.38    2.00
  -5   6   3   26.61    4.64
  -4  -6   3   56.14    4.14
   4  -6  -3   57.06    1.47
  -4  -6   3   57.90    2.79
  -4   6   3   60.20    2.04
  -3  -6   3    9.12    2.68
   3  -6  -3    7.53    1.07
  -3  -6   3    9.03    1.27
   3  -6  -3    7.36    1.34
  -3   6   3    8.39    2.00
   2  -6  -3    1.99    0.43
  -2  -6   3    2.95    0.74
  -2   6   3    2.22    0.40
  -2  -6   3    2.84    1.08
   2  -6  -3    2.98    1.20
   2   6  -3    2.52    0.70
  -2   6   3    1.75    0.69
  -1  -6   3   31.38    2.28
  -1  -6   3   31.24    1.84
   1  -6  -3   31.27    2.03
  -1   6   3   32.17    2.00
   1   6  -3   32.75    0.86
   0  -6   3   74.50    4.46
   0   6   3   73.17    1.46
   0  -6   3   75.71    2.64
   0  -6  -3   75.18    2.75
   0   6   3   79.51    2.29
   0   6  -3   76.61    1.32
   1  -6   3   42.87    2.11
   1   6   3   40.22    1.26
   1  -6   3   43.49    2.25
  -1  -6  -3   40.76    2.23
   1   6   3   41.34    4.62
  -1   6  -3   42.19    1.68
   2  -6   3  111.16    7.72
   2   6   3  118.11    2.22
   2  -6   3  125.13    3.30
  -2  -6  -3  115.64    3.55
   2   6   3  126.02    2.84
  -2   6  -3  118.31    1.90
   3  -6   3    1.17    0.81
   3   6   3    0.82    0.67
   3  -6   3    0.99    0.84
  -3  -6  -3    0.63    1.06
   4  -6   3   28.54    1.81
   4   6   3   24.07    1.27
  -4  -6  -3   26.24    1.88
   4  -6   3   28.78    1.90
  -4   6  -3   27.05    1.68
   5  -6   3   42.56    2.22
   5   6   3   40.48    1.99
  -5  -6  -3   39.17    2.27
   5  -6   3   42.45    2.13
  -5   6  -3   43.08    2.03
   6  -6   3   37.89    2.28
   6   6   3   32.68    2.00
  -6  -6  -3   40.24    2.31
   6  -6   3   40.05    2.03
  -6   6  -3   38.52    1.47
   7  -6   3   57.38    2.57
   7   6   3   53.56    2.31
  -7  -6  -3   50.63    3.76
   7  -6   3   52.82    2.34
  -7   6  -3   54.60    1.83
   8  -6   3    3.82    1.31
   8   6   3    4.47    1.06
  -8  -6  -3    5.64    1.72
   8  -6   3    4.08    1.39
   9  -6   3    8.28    2.31
   9   6   3    6.73    1.52
  -9  -6  -3    8.05    2.33
   9  -6   3    6.57    1.08
  10  -6   3  111.98    5.81
  10   6   3  112.60    4.57
 -10  -6  -3  120.69    4.69
  10  -6   3  121.65    4.65
  11  -6   3   50.85    3.09
  11   6   3   41.90    2.59
 -11  -6  -3   49.33    4.01
  11  -6   3   42.56    3.93
  12  -6   3  141.20    4.58
  12   6   3  130.42    4.37
 -12  -6  -3  138.01    4.28
  12  -6   3  130.83    3.58
  13  -6   3    4.64    2.10
 -13  -6  -3    5.42    1.49
  13  -6   3    3.02    1.17
  14  -6   3    3.10    2.01
  14   6   3    1.77    1.14
 -14  -6  -3    2.47    1.11
  14  -6   3    0.28    0.75
  15  -6   3    7.45    2.20
  15   6   3    6.09    2.20
 -15  -6  -3    3.31    1.61
  16  -6   3    2.55    1.34
  16   6   3    1.00    1.32
 -16  -6  -3    1.05    1.17
  17  -6   3    2.23    1.37
  17   6   3    2.27    1.79
 -17  -6  -3    1.20    1.11
  18  -6   3   10.19    2.55
  18   6   3    9.22    2.51
  19  -7  -3    1.90    1.20
  19   7  -3    4.26    1.91
 -19  -7   3    2.90    1.86
 -19   7   3    4.57    1.64
  18  -7  -3   -0.11    0.93
  18   7  -3    2.11    1.99
 -18  -7   3    0.70    1.29
  17  -7  -3    7.84    2.04
  17   7  -3   10.08    2.78
 -17  -7   3    8.00    3.32
 -17   7   3    8.92    1.71
  16  -7  -3   28.52    2.57
  16   7  -3   26.91    3.18
 -16  -7   3   30.25    2.81
 -16   7   3   29.75    2.15
  15  -7  -3    7.73    1.67
  15   7  -3    2.74    1.74
 -15  -7   3    7.65    1.96
 -15   7   3    3.91    1.25
  14  -7  -3    1.62    1.26
  14   7  -3    1.05    1.63
 -14  -7   3    5.44    2.33
 -14   7   3    0.42    0.93
  13   7  -3    1.14    1.55
 -13  -7   3    4.80    1.84
 -13   7   3    4.73    1.39
  12  -7  -3   20.15    1.63
  12   7  -3   21.09    3.06
 -12  -7   3   18.88    2.56
 -12   7   3   19.12    2.09
  11  -7  -3   27.96    2.67
  11   7  -3   28.22    2.66
 -11  -7   3   22.11    2.46
 -11   7   3   28.54    1.86
  10  -7  -3   26.61    1.88
  10   7  -3   25.36    2.43
 -10  -7   3   26.09    2.54
 -10   7   3   29.13    5.44
   9  -7  -3    2.89    1.46
   9   7  -3    2.09    1.80
  -9  -7   3    2.82    1.55
  -9   7   3    2.56    1.33
   8  -7  -3   84.90    2.65
   8   7  -3   84.87    3.80
  -8  -7   3   76.98    3.58
  -8   7   3   80.49    5.60
   7  -7  -3   10.50    2.27
   7   7  -3   11.39    1.86
  -7  -7   3   12.09    1.82
  -7   7   3   11.48    2.83
  -6  -7   3   76.98    3.22
   6  -7  -3   72.68    1.83
  -6  -7   3   75.49    3.26
  -6   7   3   70.12    2.87
  -5  -7   3    5.25    1.95
   5  -7  -3    4.94    0.83
  -5  -7   3    3.60    1.43
   5  -7  -3    5.06    1.84
  -5   7   3    3.57    0.91
  -4  -7   3   41.43    5.07
   4  -7  -3   36.07    2.22
  -4  -7   3   35.28    2.23
   4  -7  -3   39.23    2.72
  -4   7   3   37.00    2.50
  -3  -7   3  161.65    7.34
   3  -7  -3  164.86    4.72
  -3  -7   3  165.44    7.83
   3  -7  -3  175.00    6.65
  -3   7   3  175.89    5.31
   2  -7  -3   11.24    1.59
  -2  -7   3   10.74    2.65
  -2  -7   3   12.21    2.28
   2  -7  -3   13.63    1.99
   2   7  -3   11.12    0.67
  -2   7   3   11.35    1.00
  -1  -7   3  140.02    5.62
  -1  -7   3  159.87    5.44
   1  -7  -3  146.67    5.21
   1   7  -3  148.74    4.00
  -1   7   3  144.30    5.99
   0  -7   3   56.99    2.75
   0  -7   3   62.12    3.06
   0  -7  -3   61.48    3.23
   0   7   3   63.87    2.59
   0   7  -3   62.73    2.05
   1  -7   3    8.47    1.95
   1   7   3    6.88    0.75
   1  -7   3    6.12    1.31
  -1  -7  -3    5.49    1.61
   1   7   3    7.57    1.85
  -1   7  -3    6.95    1.48
   2  -7   3   35.57    3.85
   2   7   3   35.31    1.45
   2  -7   3   33.65    2.27
  -2  -7  -3   35.37    2.40
   2   7   3   37.24    4.09
  -2   7  -3   36.61    1.28
   3  -7   3   61.42    2.89
   3   7   3   62.85    1.99
   3  -7   3   69.03    2.84
  -3  -7  -3   61.45    3.71
  -3   7  -3   60.42    1.54
   4  -7   3   79.08    4.90
   4   7   3   81.32    2.38
  -4  -7  -3   86.19    5.05
   4  -7   3   81.39    3.61
  -4   7  -3   83.01    2.70
   5  -7   3   34.97    2.37
   5   7   3   35.43    1.74
  -5  -7  -3   36.78    2.64
   5  -7   3   36.95    2.48
  -5   7  -3   39.24    1.44
   6  -7   3    1.34    1.09
   6   7   3    0.61    0.89
  -6  -7  -3    3.44    1.66
  -6   7  -3    0.19    0.53
   7  -7   3   36.03    2.24
   7   7   3   34.66    2.02
  -7  -7  -3   34.45    2.42
   7  -7   3   41.76    2.78
  -7   7  -3   36.53    1.48
   8  -7   3   19.80    2.50
   8   7   3   20.81    1.96
  -8  -7  -3   13.09    3.12
   8  -7   3   15.51    1.71
  -8   7  -3   15.20    3.83
   9  -7   3    0.40    1.25
   9   7   3    3.40    1.89
  -9  -7  -3    2.56    1.75
   9  -7   3    0.22    0.84
  -9   7  -3    1.50    0.67
  10  -7   3    1.00    1.13
 -10  -7  -3    3.58    1.81
  10  -7   3    0.53    0.88
 -10   7  -3    0.86    0.78
  11  -7   3   19.98    2.58
 -11  -7  -3   16.99    2.06
  11  -7   3   18.54    1.82
 -11   7  -3   19.58    4.75
  12  -7   3   13.89    2.21
  12   7   3   14.70    1.84
 -12  -7  -3   11.36    1.76
  12  -7   3   10.60    1.52
 -12   7  -3   10.26    1.25
  13  -7   3    0.79    1.30
  13   7   3    3.20    1.50
 -13  -7  -3    1.86    1.62
 -13   7  -3    2.45    1.12
  14  -7   3    1.26    1.41
 -14  -7  -3    0.41    1.03
 -14   7  -3    1.46    1.19
  15  -7   3    0.80    1.36
  15   7   3   -0.01    1.13
 -15   7  -3    0.48    0.77
  16  -7   3   16.06    2.81
  16   7   3   20.94    2.42
 -16  -7  -3   13.91    2.17
 -16   7  -3   19.25    2.07
  17  -7   3    2.27    1.35
  17   7   3    2.23    1.46
 -17  -7  -3    2.23    1.21
 -17   7  -3    0.42    0.90
  18  -8  -3    0.69    1.30
  18   8  -3    1.50    2.00
 -18  -8   3    1.21    1.80
 -18   8   3    1.33    1.15
  17  -8  -3    6.36    1.56
  17   8  -3    7.17    2.26
 -17  -8   3    9.98    2.17
 -17   8   3    6.68    2.19
  16  -8  -3    3.55    1.14
  16   8  -3    4.08    2.19
 -16  -8   3    4.77    2.16
 -16   8   3    2.66    1.29
  15  -8  -3    3.67    1.11
  15   8  -3    7.37    2.43
 -15  -8   3    7.05    2.44
 -15   8   3    6.06    1.35
  14  -8  -3    9.64    1.26
  14   8  -3   10.81    2.63
 -14  -8   3   11.07    1.79
 -14   8   3   12.31    1.64
  13  -8  -3    0.66    0.77
  13   8  -3    0.46    1.45
 -13  -8   3    0.73    1.49
 -13   8   3    1.40    0.98
  12  -8  -3    7.59    1.45
  12   8  -3    7.42    1.88
 -12  -8   3    6.04    1.90
 -12   8   3    7.47    1.45
  11  -8  -3    2.89    1.03
  11   8  -3    3.53    1.67
 -11  -8   3    3.05    1.63
 -11   8   3    1.76    0.99
  10  -8  -3    3.34    0.79
  10   8  -3    4.15    1.67
 -10  -8   3    3.87    1.60
 -10   8   3    3.76    1.41
   9  -8  -3   16.15    1.40
   9   8  -3   17.57    2.31
  -9  -8   3   17.33    2.46
  -9   8   3   13.05    5.84
   8  -8  -3    3.35    1.26
   8   8  -3    3.10    1.29
  -8  -8   3    4.74    1.71
  -8   8   3    4.67    1.14
   7  -8  -3   28.71    1.53
   7   8  -3   25.10    2.29
  -7  -8   3   28.56    2.62
   7  -8  -3   26.81    3.04
  -7   8   3   25.69    4.77
  -6  -8   3  146.12    4.26
  -6  -8   3  142.77    5.08
   6  -8  -3  153.64    5.74
  -6   8   3  146.59    3.99
  -5  -8   3  117.76    6.22
   5  -8  -3  114.49    3.49
  -5  -8   3  124.34    4.63
   5  -8  -3  111.33    4.71
  -5   8   3  111.96    3.52
  -4  -8   3  166.02    5.00
   4  -8  -3  157.42    3.49
  -4  -8   3  163.98    5.32
   4  -8  -3  164.46    5.69
  -4   8   3  158.36    4.39
  -3  -8   3  113.86    3.71
   3  -8  -3  105.63    3.17
  -3  -8   3  118.50    4.57
   3  -8  -3  115.42    4.53
  -3   8   3  106.63    6.33
   2  -8  -3   68.26    2.07
  -2  -8   3   74.42    3.72
  -2  -8   3   75.66    3.55
   2  -8  -3   68.70    4.18
   2   8  -3   73.23    1.75
  -2   8   3   75.03    3.82
  -1  -8   3   24.12    6.50
  -1  -8   3   21.13    2.00
   1  -8  -3   21.76    2.16
   1   8  -3   19.86    0.84
  -1   8   3   20.16    3.55
   0  -8   3    1.19    1.11
   0   8   3    0.43    0.39
   0  -8   3    0.92    1.15
   0  -8  -3    0.49    1.38
   0   8   3    1.36    0.98
   0   8  -3    0.28    0.41
   1  -8   3    1.15    0.73
   1   8   3    1.33    0.74
   1  -8   3    4.21    1.69
  -1  -8  -3    1.19    1.40
   1   8   3    1.92    0.69
  -1   8  -3    1.02    0.38
   2  -8   3    1.44    1.52
   2   8   3    0.73    0.44
   2  -8   3    1.98    1.20
  -2  -8  -3    1.39    1.96
   2   8   3    0.93    0.62
  -2   8  -3    0.27    0.47
   3  -8   3  174.66    4.80
   3   8   3  175.01    4.08
   3  -8   3  180.50    5.06
  -3  -8  -3  189.20   11.58
  -3   8  -3  176.85    3.56
   4  -8   3    9.82    2.76
   4   8   3   10.82    1.15
  -4  -8  -3   10.20    2.12
   4  -8   3    7.62    2.77
  -4   8  -3    8.25    0.79
   5  -8   3    1.43    1.17
   5   8   3    1.49    1.06
  -5  -8  -3    0.96    1.35
   5  -8   3    1.89    1.09
  -5   8  -3    0.67    0.68
   6  -8   3   10.00    1.75
   6   8   3    6.63    0.98
  -6  -8  -3    8.03    3.11
   6  -8   3    7.79    1.72
  -6   8  -3    8.86    0.94
   7  -8   3    2.07    1.35
   7   8   3    3.14    1.10
  -7  -8  -3    4.23    1.77
   7  -8   3    3.22    1.48
   8  -8   3    6.66    1.46
   8   8   3    8.34    1.43
  -8  -8  -3    7.14    2.60
   8  -8   3   10.95    1.97
  -8   8  -3    6.13    2.81
   9  -8   3   29.22    3.08
   9   8   3   23.62    2.03
  -9  -8  -3   26.37    2.77
   9  -8   3   19.67    2.02
  -9   8  -3   24.58    1.44
  10  -8   3   21.58    6.89
 -10  -8  -3   15.89    2.09
  10  -8   3   20.72    2.05
 -10   8  -3   19.56    1.47
  11  -8   3    3.67    1.77
  11   8   3    1.27    1.00
 -11  -8  -3    1.63    1.29
  11  -8   3    2.24    1.23
 -11   8  -3    1.27    0.59
  12  -8   3    0.43    1.21
  12   8   3    0.07    0.99
 -12  -8  -3    2.07    1.89
  12  -8   3    0.79    0.89
 -12   8  -3    0.69    0.40
  13  -8   3    0.81    1.29
  13   8   3    1.07    1.06
 -13  -8  -3    1.42    1.67
  13  -8   3    0.93    1.28
  14  -8   3    1.49    1.67
  14   8   3    0.34    0.97
 -14  -8  -3    1.37    1.76
 -14   8  -3    1.18    0.68
  15  -8   3    2.92    1.70
  15   8   3    2.18    1.80
 -15   8  -3    1.89    1.73
  16  -8   3   -0.11    1.20
 -16  -8  -3    0.53    1.12
 -16   8  -3    1.35    1.14
  16   9  -3    1.10    1.95
 -16  -9   3    0.51    1.39
 -16   9   3    0.81    1.01
  15   9  -3   10.53    2.57
 -15  -9   3    9.15    4.78
 -15   9   3   11.54    2.81
  14   9  -3    1.77    2.42
 -14  -9   3    1.62    1.48
 -14   9   3    1.86    1.31
  13   9  -3    8.34    2.69
 -13  -9   3    4.42    1.85
 -13   9   3    7.16    1.47
  12   9  -3    6.30    2.19
 -12  -9   3    7.60    2.11
 -12   9   3   12.90    1.69
 -11  -9   3    3.77    2.19
 -11   9   3    2.00    1.14
  10   9  -3    9.01    2.31
 -10  -9   3    6.20    1.96
  10  -9  -3   10.95    2.35
 -10   9   3    7.83    2.38
   9   9  -3    9.84    2.37
  -9  -9   3   13.75    2.43
   9  -9  -3   11.52    2.14
  -9   9   3   11.60    3.41
   8   9  -3   20.98    2.43
  -8  -9   3   17.96    2.46
   8  -9  -3   25.54    2.60
  -8   9   3   19.82    4.28
   7   9  -3   23.17    2.33
  -7  -9   3   24.81    2.31
   7  -9  -3   23.26    2.61
  -7   9   3   25.28    6.42
  -6  -9   3    5.06    1.75
   6  -9  -3    4.89    1.92
  -6   9   3    4.57    1.14
  -5  -9   3    3.33    1.26
  -5  -9   3    2.28    1.46
   5  -9  -3    6.71    2.82
  -5   9   3    1.89    0.96
  -4  -9   3    4.06    1.49
  -4  -9   3    3.28    1.57
   4  -9  -3    2.03    1.69
  -4   9   3    3.57    1.28
  -3  -9   3  103.09    4.51
  -3  -9   3  104.19    4.76
   3  -9  -3   97.38    4.79
  -3   9   3  104.75    3.97
  -2  -9   3   92.49    6.55
  -2  -9   3   95.76    4.69
   2  -9  -3   98.33    5.18
  -2   9   3   97.39    3.76
  -1  -9   3    1.65    1.48
  -1  -9   3    1.46    1.19
   1  -9  -3    2.88    2.18
  -1   9   3    0.91    0.88
   0  -9   3    0.04    0.73
   0  -9   3    3.09    1.87
   0  -9  -3    1.32    1.52
   0   9   3    0.71    0.73
   0   9  -3    0.40    0.41
   1  -9   3   18.01    4.04
   1  -9   3   20.45    1.96
  -1  -9  -3   18.93    2.76
   1   9   3   23.65    4.33
  -1   9  -3   17.10    0.88
   2  -9   3   87.37    4.03
   2  -9   3   89.02    3.88
  -2  -9  -3   97.82    3.98
   2   9   3   95.92    2.98
  -2   9  -3   87.78    3.04
   3  -9   3   23.22    5.48
   3  -9   3   22.69    6.47
  -3  -9  -3   22.55    4.43
  -3   9  -3   20.26    1.26
   4  -9   3   19.51    4.74
  -4  -9  -3   17.66    2.26
   4  -9   3   17.95    2.23
  -4   9  -3   18.54    1.27
   5  -9   3    5.56    1.85
  -5  -9  -3    1.30    1.41
   5  -9   3    5.79    2.94
  -5   9  -3    2.64    0.63
   6  -9   3    5.81    1.84
  -6  -9  -3    3.44    2.01
   6  -9   3    5.69    1.78
  -6   9  -3    5.70    0.82
   7  -9   3    2.11    1.34
   7  -9   3    2.36    1.69
  -7   9  -3    0.27    0.64
   8  -9   3   18.25    2.25
  -8  -9  -3   16.55    6.61
   8  -9   3   18.61    2.32
  -8   9  -3   17.07    1.42
   9  -9   3    8.80    2.37
  -9  -9  -3    7.26    2.10
   9  -9   3    3.99    1.59
  -9   9  -3    7.56    1.01
  10  -9   3   16.67    2.30
 -10  -9  -3   10.10    5.37
  10  -9   3   10.71    1.63
 -10   9  -3   14.29    1.53
 -11  -9  -3    4.70    2.27
  11  -9   3    1.82    1.04
 -11   9  -3    1.05    0.82
  12  -9   3    1.54    1.13
 -12  -9  -3    0.78    1.27
 -12   9  -3    0.93    0.97
  13  -9   3    2.86    1.71
 -13  -9  -3    3.67    1.86
 -13   9  -3    1.60    0.78
  14  -9   3    0.10    1.10
 -14  -9  -3    0.16    1.32
 -14   9  -3    0.89    1.06
  15  -9   3    1.69    1.30
 -15  -9  -3    0.99    1.20
 -15   9  -3    0.51    0.72
  14  10  -3    5.72    2.72
 -14 -10   3    4.17    2.25
 -14  10   3    3.84    1.73
  13  10  -3   12.11    2.69
 -13 -10   3   14.34    2.46
  13 -10  -3    8.76    2.55
 -13  10   3   13.48    3.94
  12  10  -3   31.90    3.13
 -12 -10   3   37.28    3.20
  12 -10  -3   38.05    3.99
 -12  10   3   39.01    3.32
  11  10  -3   18.71    2.59
 -11 -10   3   18.50    2.75
  11 -10  -3   19.30    2.73
 -11  10   3   20.59    3.18
  10  10  -3   14.82    2.38
 -10 -10   3   18.31    2.78
  10 -10  -3   15.94    2.66
 -10  10   3   15.00    5.14
   9  10  -3    1.73    1.42
  -9 -10   3    2.57    1.58
   9 -10  -3    4.07    2.68
  -9  10   3    0.84    0.49
   8  10  -3   11.43    2.74
  -8 -10   3   12.34    2.14
   8 -10  -3   11.20    2.27
  -8  10   3   13.47    3.95
   7  10  -3   22.87    2.72
  -7 -10   3   19.09    7.02
   7 -10  -3   31.81    4.21
  -7  10   3   22.61    6.32
   6  10  -3    7.56    2.58
  -6 -10   3    5.85    1.82
   6 -10  -3    4.78    2.22
  -6  10   3    3.24    1.18
  -5 -10   3   19.66    2.92
  -5 -10   3   23.11    2.84
   5 -10  -3   24.46    3.05
  -4 -10   3   29.01    2.09
  -4 -10   3   32.62    7.58
   4 -10  -3   36.06    3.01
  -4  10   3   30.71    2.37
  -3 -10   3   14.92    5.97
  -3 -10   3   12.39    3.61
   3 -10  -3   14.93    2.41
  -3  10   3   13.77    4.04
  -2 -10   3   12.14    3.69
  -2 -10   3    9.99    2.44
   2 -10  -3   11.12    2.67
  -2  10   3   11.36    4.24
  -1 -10   3   70.36    5.86
  -1 -10   3   75.71    4.23
   1 -10  -3   70.40    4.07
  -1  10   3   70.73    2.62
   0 -10   3   49.67    3.03
   0 -10   3   49.41    3.58
   0 -10  -3   48.84    3.62
   0  10   3   45.16    2.29
   1 -10   3   24.42    5.09
   1 -10   3   28.85    3.69
  -1 -10  -3   23.64    2.45
   1  10   3   23.06    2.15
   2 -10   3   27.09    6.55
  -2 -10  -3   25.03    3.07
   2  10   3   27.70    2.31
   3 -10   3   65.95    3.49
  -3 -10  -3   74.38    4.22
   4 -10   3   41.60    4.72
  -4 -10  -3   41.63    3.62
   4 -10   3   40.34    4.24
  -4  10  -3   41.50    3.42
   5 -10   3    7.19    2.39
  -5 -10  -3   10.64    2.52
   5 -10   3    8.64    1.86
   6 -10   3   18.66    3.80
  -6 -10  -3   16.18    3.70
   6 -10   3   16.18    2.19
  -6  10  -3   15.79    1.34
   7 -10   3   35.51    9.37
  -7 -10  -3   36.17    3.69
  -7  10  -3   29.68    1.67
   8 -10   3   16.79    2.50
  -8 -10  -3   14.08    7.11
   8 -10   3   17.82    2.71
  -8  10  -3   15.32    1.21
   9 -10   3    1.46    1.15
  -9 -10  -3    1.68    1.50
   9 -10   3    0.65    1.23
  -9  10  -3    0.55    0.64
  10 -10   3    2.03    1.11
 -10 -10  -3    2.20    2.19
  10 -10   3   -0.03    1.07
 -10  10  -3    0.73    0.69
  11 -10   3    1.53    1.22
 -11 -10  -3    0.64    1.28
  11 -10   3    2.55    1.28
 -11  10  -3    0.64    0.66
 -12 -10  -3    1.16    1.49
 -12  10  -3    2.08    0.84
  13 -10   3    0.87    1.30
 -13  10  -3    0.61    0.73
  12  11  -3    2.09    1.91
 -12 -11   3    1.21    1.58
  12 -11  -3    2.11    1.47
 -12  11   3    1.17    1.04
  11  11  -3    1.93    1.71
 -11 -11   3    1.87    1.76
  11 -11  -3    3.70    1.65
 -11  11   3    0.00    0.74
  10  11  -3    6.86    1.75
 -10 -11   3    6.75    2.07
  10 -11  -3    9.71    2.62
 -10  11   3    6.48    2.83
   9  11  -3    1.61    1.64
  -9 -11   3    3.24    2.11
   9 -11  -3    3.44    1.70
  -9  11   3    0.82    0.94
   8  11  -3   -0.11    1.30
  -8 -11   3    2.41    2.26
   8 -11  -3    2.02    1.71
  -8  11   3    1.76    0.94
   7  11  -3    5.06    1.94
  -7 -11   3    4.83    2.14
   7 -11  -3    7.76    2.88
  -7  11   3    5.15    1.86
   6  11  -3    3.41    1.67
  -6 -11   3    2.15    1.41
   6 -11  -3    5.92    2.02
  -6  11   3    5.25    1.55
  -5 -11   3    8.68    3.84
  -5 -11   3   15.61    3.92
   5 -11  -3   11.93    2.35
  -5  11   3   13.51    4.29
  -4 -11   3   31.13    2.81
  -4 -11   3   28.15    2.71
   4 -11  -3   21.71    2.89
  -4  11   3   31.44    2.00
  -3 -11   3    3.49    1.34
  -3 -11   3    2.10    1.52
   3 -11  -3    8.26    2.33
  -3  11   3    3.82    1.54
  -2 -11   3    1.54    0.99
  -2 -11   3    2.27    2.07
   2 -11  -3    6.20    2.77
  -2  11   3    1.06    0.63
  -1 -11   3    5.31    1.89
   1 -11  -3    8.89    2.76
  -1  11   3    6.46    2.41
   0 -11   3    2.19    1.03
   0 -11   3    3.16    2.23
   0 -11  -3    1.67    1.58
   0  11   3    1.14    0.73
   1 -11   3    3.64    0.95
   1 -11   3    1.15    1.45
  -1 -11  -3    3.00    1.36
   1  11   3    1.56    1.11
   2 -11   3    6.73    3.31
   2 -11   3    3.56    1.22
  -2 -11  -3    6.98    2.59
   3 -11   3   18.26    4.01
   3 -11   3   19.72    2.71
  -3 -11  -3   20.13    2.96
   4 -11   3   23.66    2.11
  -4 -11  -3   24.03    2.53
   4 -11   3   30.70    9.91
   5 -11   3    4.00    1.90
  -5 -11  -3    2.74    1.47
   5 -11   3    4.20    2.90
   6 -11   3    2.74    1.38
  -6 -11  -3    2.11    1.93
   6 -11   3    1.13    1.28
   7 -11   3    1.43    0.94
  -7 -11  -3    1.00    1.32
   7 -11   3    2.85    1.66
   8 -11   3    2.05    1.38
  -8 -11  -3    2.07    1.91
   8 -11   3    3.76    1.73
   9 -11   3   30.75    2.43
  -9 -11  -3   30.11    3.21
   9 -11   3   24.12    2.42
  -9  11  -3   23.76    2.28
  10 -11   3    2.92    1.41
  10 -11   3    4.09    1.89
  11 -11   3    2.53    2.02
 -11 -11  -3    2.10    1.74
  -9 -12   3    7.96    2.36
   9 -12  -3    2.94    1.73
  -9  12   3    2.16    1.31
  -8 -12   3    5.93    2.19
   8 -12  -3    2.31    1.70
  -8  12   3    2.39    1.14
   7  12  -3    2.25    1.91
  -7 -12   3    0.86    1.43
   7 -12  -3    3.53    2.50
  -7  12   3    1.80    1.03
   6  12  -3    1.63    1.37
  -6 -12   3    4.70    2.47
   6 -12  -3    2.27    2.25
  -6  12   3    2.18    1.34
   5  12  -3   19.54    2.77
  -5 -12   3   10.64    6.73
   5 -12  -3   15.13    2.62
  -5  12   3   12.54    3.67
  -4 -12   3   25.97    4.02
  -4 -12   3   30.06    3.49
   4 -12  -3   31.82    3.32
  -4  12   3   31.41    3.01
  -3 -12   3    1.20    0.65
  -3 -12   3    1.09    1.67
   3 -12  -3    1.75    1.62
  -3  12   3    0.73    0.80
  -2 -12   3    3.39    2.31
  -2 -12   3    2.68    1.76
   2 -12  -3    4.86    1.68
  -2  12   3    3.74    1.75
  -1 -12   3    7.01    2.71
  -1 -12   3    7.21    2.51
   1 -12  -3    3.93    2.63
   0 -12   3    1.77    1.02
   0 -12   3    4.67    2.56
   0 -12  -3    1.56    1.92
   0  12   3    1.56    1.40
   1 -12   3    0.80    0.57
   1 -12   3    2.83    2.20
  -1 -12  -3    2.19    1.56
   1  12   3    0.45    0.93
   2 -12   3   37.98    2.51
   2 -12   3   39.48    3.44
  -2 -12  -3   48.46    4.26
   3 -12   3   11.18    3.73
  -3 -12  -3    7.97    2.12
   4 -12   3    9.22    4.27
  -4 -12  -3   14.21    2.89
   4 -12   3    8.10    1.99
   5 -12   3   31.24    2.52
  -5 -12  -3   26.86    2.89
   5 -12   3   27.73    3.06
   6 -12   3   18.41    5.01
  -6 -12  -3   16.76    8.39
   6 -12   3   21.98    2.72
   7 -12   3   81.90    3.78
  -7 -12  -3   81.82    4.51
   7 -12   3   75.09    3.76
   8 -12   3   19.74    3.80
  -8 -12  -3   23.86    2.87
   8 -12   3   21.70    3.24
  -3 -13   3    2.31    2.60
  -3 -13   3    5.90    3.05
  -2 -13   3    3.82    3.16
  -2 -13   3    6.57    2.22
   2 -13  -3    2.88    2.10
  -2  13   3    3.50    2.82
  -1 -13   3    3.80    1.97
  -1 -13   3    5.15    1.58
   1 -13  -3    3.37    2.70
  -1  13   3    2.18    2.45
   0 -13   3    5.38    3.22
   0 -13  -3    8.93    2.76
   0  13   3    3.63    3.98
   1 -13   3   20.26    1.86
   1 -13   3   24.62    2.64
  -1 -13  -3   28.54    4.77
   2 -13   3    4.55    2.18
   2 -13   3    5.76    2.12
  -2 -13  -3    5.68    2.21
  22   0  -4    4.11    2.56
 -22   0   4    1.67    0.99
  21   0  -4   13.66    2.88
 -21   0   4    9.38    4.77
 -21   0   4    9.05    4.86
  20   0  -4    3.18    1.61
 -20   0   4    3.12    1.62
 -20   0   4    1.18    0.94
  19   0  -4    9.33    3.06
 -19   0   4   12.71    3.74
 -19   0   4   11.43    2.25
  18   0  -4   32.42    3.77
 -18   0   4   30.62    6.86
 -18   0   4   26.83    2.11
  17   0  -4   16.18    2.66
 -17   0   4   13.84    6.18
 -17   0   4   20.72    1.63
  16   0  -4   37.90    3.90
 -16   0   4   31.57    8.93
 -16   0   4   36.05    1.96
  15   0  -4   32.13    3.28
 -15   0   4   34.57    7.90
 -15   0   4   26.68    3.23
  14   0  -4   83.54    4.07
 -14   0   4   89.81    3.67
 -14   0   4   95.63    3.37
  13   0  -4   14.00    1.92
 -13   0   4   15.83    4.58
 -13   0   4   15.16    1.74
  12   0  -4   11.82    1.82
 -12   0   4    9.42    2.07
 -12   0   4   10.65    2.29
  11   0  -4   86.60    3.92
 -11   0   4   87.46    3.59
 -11   0   4   88.09    2.94
  10   0  -4   16.26    1.74
 -10   0   4   14.92    3.57
 -10   0   4   16.32    1.09
   9   0  -4   22.64    1.81
  -9   0   4   24.98    4.95
  -9   0   4   23.73    1.44
   8   0  -4  458.05    7.01
  -8   0   4  434.66    6.31
  -8   0   4  448.89    5.25
   7   0  -4  110.36    3.52
  -7   0   4  116.50    3.55
  -7   0   4  107.16    2.81
   6   0  -4  122.14    3.74
  -6   0   4  127.65    3.62
  -6   0   4  123.95    3.11
   5   0  -4  415.13    4.98
  -5   0   4  420.99    6.48
  -5   0   4  421.47    3.93
   4   0  -4  229.80    3.89
  -4   0   4  231.01    4.45
  -4   0   4  232.07    2.60
  -3   0   4   14.94    1.19
  -3   0   4   15.07    0.99
  -3   0   4   15.29    0.74
  -2   0   4  325.34    3.93
  -2   0   4  334.21    3.65
  -2   0   4  334.20    4.41
  -1   0   4  249.72    3.26
  -1   0   4  248.60    2.62
  -1   0   4  248.64    2.83
   0   0   4  642.71    5.71
   0   0   4  654.02    5.03
   1   0   4  114.28    2.27
  -1   0  -4  102.54    1.55
   2   0   4  533.41    4.75
  -2   0  -4  516.23    3.02
   3   0   4  843.16    6.96
   4   0   4 2518.65   15.32
   5   0   4   85.99    2.88
   7   0   4   12.76    2.86
  -7   0  -4    7.81    0.45
   8   0   4   10.46    1.54
  -8   0  -4    8.77    1.13
   8   0   4    6.57    1.20
   9   0   4  172.95    4.08
  -9   0  -4  162.26    2.22
  10   0   4    2.53    1.14
 -10   0  -4    1.51    0.45
  11   0   4   17.67    1.79
 -11   0  -4   16.91    0.88
  12   0   4   31.95    2.35
 -12   0  -4   25.83    1.50
  13   0   4    1.87    1.14
 -13   0  -4    2.66    1.68
  14   0   4    4.16    1.61
 -14   0  -4    2.48    1.12
  15   0   4    1.52    1.27
  16   0   4   39.24    3.51
  17   0   4    7.97    2.04
  18   0   4    7.68    1.98
  19   0   4    4.04    1.59
  20   0   4    2.51    2.15
  22  -1  -4   18.04    3.47
  22   1  -4   15.75    3.66
 -22   1   4    5.19    3.11
 -22  -1   4    8.60    3.81
 -22   1   4   12.83    1.67
 -22  -1   4    5.53    4.21
  21  -1  -4   21.80    2.62
  21   1  -4   27.17    3.93
 -21   1   4   17.39    6.47
 -21  -1   4   17.88    5.83
 -21   1   4   22.45    2.00
  20  -1  -4   31.65    3.44
  20   1  -4   25.11    3.22
 -20   1   4   30.01    2.50
 -20  -1   4   22.12    5.23
 -20   1   4   24.82    4.11
 -20  -1   4   33.38    2.34
  19  -1  -4    3.65    1.75
  19   1  -4    3.97    2.59
 -19   1   4    1.62    1.08
 -19  -1   4    3.96    2.00
 -19   1   4    3.59    1.59
 -19  -1   4    2.34    0.97
  18  -1  -4    3.69    1.65
  18   1  -4    3.20    2.80
 -18   1   4    1.90    1.18
 -18  -1   4    3.80    1.52
 -18   1   4    1.74    0.96
 -18  -1   4    1.42    0.72
  17   1  -4    3.16    2.26
 -17   1   4    1.05    0.67
 -17  -1   4    2.03    1.42
 -17   1   4    1.00    0.82
 -17  -1   4    1.69    1.09
  16  -1  -4   36.01    3.22
  16   1  -4   38.34    3.24
 -16   1   4   30.13    3.14
 -16  -1   4   40.48    7.11
 -16   1   4   33.89    1.83
 -16  -1   4   37.64    1.96
  15  -1  -4    0.26    1.50
  15   1  -4    0.35    1.52
 -15   1   4    0.93    0.73
 -15  -1   4    2.26    1.33
 -15   1   4    0.67    0.87
 -15  -1   4    0.38    0.63
  14  -1  -4   11.11    2.22
  14   1  -4    7.15    1.54
 -14   1   4   11.82    4.23
 -14  -1   4    9.26    2.31
 -14   1   4   12.43    1.25
 -14  -1   4    9.21    0.98
  13  -1  -4   14.38    1.97
  13   1  -4   10.05    1.88
 -13   1   4   13.25    5.54
 -13  -1   4   12.39    3.78
 -13   1   4   11.98    1.13
 -13  -1   4   14.52    1.35
  12  -1  -4    6.49    1.92
  12   1  -4    5.94    1.62
 -12   1   4    6.90    2.51
 -12  -1   4    7.70    2.31
 -12   1   4    6.95    1.30
 -12  -1   4    9.45    2.14
  11  -1  -4   44.05    2.81
  11   1  -4   42.97    2.76
 -11   1   4   33.54    3.43
 -11  -1   4   41.49    6.47
 -11   1   4   44.36    1.75
 -11  -1   4   44.50    2.00
  10  -1  -4   67.02    2.88
  10   1  -4   64.92    2.96
 -10   1   4   59.85    2.81
 -10  -1   4   54.21    2.88
 -10   1   4   63.18    2.39
 -10  -1   4   58.56    1.84
   9  -1  -4   33.52    2.12
   9   1  -4   30.41    2.13
  -9   1   4   26.29    2.34
  -9  -1   4   27.54    1.80
  -9   1   4   29.22    1.43
  -9  -1   4   27.98    1.20
   8  -1  -4   73.75    2.89
   8   1  -4   69.77    2.98
  -8   1   4   70.40    2.90
  -8  -1   4   72.64    3.59
  -8   1   4   72.40    2.15
  -8  -1   4   74.48    2.01
   7  -1  -4    5.79    0.98
   7   1  -4    8.64    1.30
  -7   1   4    9.64    3.50
  -7  -1   4    7.28    2.55
  -7   1   4    8.15    1.97
  -7  -1   4    6.70    0.56
   6  -1  -4    6.46    0.92
   6   1  -4    5.68    1.10
  -6   1   4    7.63    2.66
  -6  -1   4    7.92    2.47
  -6   1   4    7.63    0.69
  -6  -1   4    7.90    0.57
   5  -1  -4  329.94    4.29
   5   1  -4  328.16    4.65
  -5   1   4  320.51    4.08
  -5  -1   4  321.40    4.26
  -5  -1   4  308.20    3.24
  -5   1   4  322.78    3.90
  -4  -1   4   20.54    2.69
   4  -1  -4   19.43    1.12
  -4   1   4   18.79    1.14
  -4  -1   4   19.97    1.21
  -4  -1   4   19.32    1.23
  -4   1   4   20.56    2.11
  -3  -1   4  503.48    5.43
   3  -1  -4  491.68    4.87
  -3   1   4  506.78    5.69
  -3  -1   4  496.98    5.67
  -3  -1   4  509.52    4.27
  -3   1   4  500.95    4.76
  -2   1   4   60.03    1.58
  -2  -1   4   57.04    2.01
  -2  -1   4   56.56    1.63
  -2  -1   4   57.62    1.13
  -2   1   4   55.44    1.68
  -1   1   4    2.00    0.38
  -1  -1   4    1.54    0.78
  -1  -1   4    1.16    0.46
  -1   1   4    2.00    0.59
   0   1   4  691.45    5.53
   0  -1   4  695.52    6.52
   0  -1   4  693.70    5.39
   0   1   4  706.24    6.31
   1  -1   4  591.29    5.80
   1   1   4  587.57    4.99
  -1   1  -4  573.60    4.49
   2  -1   4  315.19    3.85
   2   1   4  310.02    3.21
   2  -1   4  315.57    2.07
  -2  -1  -4  322.43    2.86
   3  -1   4   21.53    2.41
   3   1   4   23.28    1.16
  -3  -1  -4   22.47    0.80
   4  -1   4    1.89    0.74
   4   1   4    2.57    0.97
  -4  -1  -4    1.75    0.36
   5  -1   4  542.95    5.84
   5   1   4  527.19    5.30
  -5  -1  -4  528.31    3.71
   6  -1   4   28.46    1.78
   6   1   4   32.11    1.85
  -6  -1  -4   28.40    1.24
   6   1   4   24.83    0.93
   7  -1   4  560.94    7.38
   7   1   4  581.49    8.80
  -7  -1  -4  588.07    5.82
   7  -1   4  574.44    5.15
   8  -1   4   65.31    2.48
   8   1   4   63.06    2.34
  -8  -1  -4   57.87    1.75
   8  -1   4   55.95    1.25
   9  -1   4  246.03    7.30
   9   1   4  240.56    7.08
  -9  -1  -4  250.36    6.47
  10  -1   4  235.03    7.28
  10   1   4  210.11    6.55
 -10  -1  -4  233.01    6.26
  11  -1   4   50.58    2.69
  11   1   4   50.29    2.96
 -11  -1  -4   45.51    1.69
  12  -1   4   14.34    1.56
  12   1   4   17.53    1.95
 -12  -1  -4   16.42    2.84
  13  -1   4   65.38    3.69
  13   1   4   67.13    3.60
 -13  -1  -4   57.60    2.74
  14  -1   4   19.70    5.00
  14   1   4   20.11    2.34
 -14  -1  -4   18.90    3.31
  15  -1   4    6.85    2.01
  15   1   4   10.02    1.86
  16  -1   4    0.59    1.32
  16   1   4    2.18    1.40
  17  -1   4    3.35    3.06
  17   1   4    7.92    2.59
  18  -1   4    2.73    1.85
  18   1   4    7.49    2.48
  19  -1   4    4.12    2.12
  19   1   4    6.48    2.58
  20  -1   4   43.59    4.09
  22  -2  -4    4.05    2.81
  22   2  -4    3.81    3.12
 -22  -2   4    1.20    1.40
 -22   2   4    0.96    0.95
 -22  -2   4    1.29    1.05
  21  -2  -4    3.92    2.29
  21   2  -4    0.24    1.61
 -21  -2   4    0.74    0.78
 -21   2   4    1.27    1.23
 -21  -2   4    0.68    0.74
  20  -2  -4    3.08    1.26
  20   2  -4    2.16    2.71
 -20   2   4    2.35    1.70
 -20  -2   4    1.94    1.65
 -20   2   4    2.02    0.91
 -20  -2   4    2.83    1.02
  19  -2  -4    1.05    1.34
  19   2  -4    0.92    1.79
 -19   2   4    0.68    0.75
 -19  -2   4    2.63    1.93
 -19   2   4    2.23    1.57
 -19  -2   4    1.02    0.81
  18  -2  -4    6.40    2.26
  18   2  -4    2.65    1.81
 -18   2   4    3.44    1.83
 -18  -2   4    2.04    1.35
 -18  -2   4    4.24    1.53
  17  -2  -4    6.41    2.25
  17   2  -4    6.82    2.35
 -17   2   4    6.34    3.95
 -17  -2   4    6.52    2.48
 -17   2   4    8.90    1.32
 -17  -2   4    6.47    2.26
  16  -2  -4    1.47    1.50
  16   2  -4    0.16    1.71
 -16   2   4    0.85    0.97
 -16  -2   4    2.36    1.09
 -16   2   4    0.97    1.23
 -16  -2   4    0.62    0.62
  15  -2  -4    1.96    2.08
  15   2  -4    3.87    2.43
 -15  -2   4    1.06    0.82
 -15   2   4    0.85    0.80
 -15  -2   4    1.59    0.86
  14  -2  -4   56.99    3.30
  14   2  -4   51.89    3.50
 -14   2   4   57.04    5.54
 -14  -2   4   57.06    3.27
 -14   2   4   65.58    2.53
 -14  -2   4   61.55    2.95
  13  -2  -4   50.66    2.99
  13   2  -4   57.54    3.53
 -13   2   4   51.18    2.78
 -13  -2   4   54.18    7.13
 -13   2   4   54.40    2.21
 -13  -2   4   51.13    1.85
  12  -2  -4    3.58    1.17
  12   2  -4    5.29    1.72
 -12   2   4    4.97    1.78
 -12  -2   4    6.04    2.08
 -12   2   4    4.79    0.98
 -12  -2   4    6.00    0.91
  11  -2  -4    1.38    1.61
  11   2  -4    1.81    1.36
 -11   2   4    1.22    1.40
 -11  -2   4    2.95    1.61
 -11   2   4    1.06    0.65
 -11  -2   4    0.79    0.61
  10  -2  -4   63.37    2.69
  10   2  -4   65.07    3.26
 -10   2   4   66.31    2.65
 -10  -2   4   60.49    3.27
 -10   2   4   62.19    1.94
 -10  -2   4   61.36    2.90
   9  -2  -4  111.99    3.16
   9   2  -4  113.87    3.76
  -9   2   4  106.75    3.30
  -9  -2   4  105.14    4.42
  -9   2   4  110.69    2.47
  -9  -2   4  108.74    1.98
   8  -2  -4   57.60    2.44
   8   2  -4   56.88    2.99
  -8   2   4   58.91    2.55
  -8  -2   4   51.67    2.36
  -8   2   4   53.17    1.89
  -8  -2   4   55.75    1.58
   7  -2  -4  251.88    4.33
   7   2  -4  248.34    4.95
  -7   2   4  247.74    4.26
  -7  -2   4  235.82    4.36
  -7   2   4  243.61    4.20
  -7  -2   4  250.52    3.00
   6  -2  -4  526.07    5.52
   6   2  -4  510.26    6.46
  -6  -2   4  503.41    6.37
  -6   2   4  500.00    5.65
  -6  -2   4  514.65    3.58
  -5  -2   4 1346.78   12.79
   5  -2  -4 1347.03    9.08
  -5  -2   4 1382.05   10.40
  -5  -2   4 1364.42    7.20
  -5   2   4 1370.28    9.28
  -4  -2   4  595.72    5.89
   4  -2  -4  568.68    4.85
  -4  -2   4  566.38    5.73
  -4  -2   4  571.61    4.09
  -4   2   4  562.54    5.06
  -3  -2   4  641.70    6.80
   3  -2  -4  640.16    4.63
  -3  -2   4  652.94    5.79
  -3  -2   4  643.89    4.15
  -3   2   4  641.70    5.35
  -2  -2   4   61.76    2.29
   2  -2  -4   55.86    1.46
   2  -2  -4   60.09    1.67
  -2  -2   4   58.89    2.02
  -2   2   4   62.54    3.13
   2   2  -4   56.55    1.42
  -1   2   4  659.35    4.08
  -1  -2   4  655.17    5.25
  -1   2   4  659.49    5.67
   0   2   4   27.58    1.32
   0  -2   4   26.18    1.48
   0  -2  -4   23.06    0.86
   0  -2   4   25.63    0.97
   0   2   4   26.07    1.31
   1  -2   4   23.93    1.25
   1   2   4   24.76    0.82
  -1  -2  -4   22.98    0.75
   1  -2   4   25.66    0.99
  -1  -2  -4   23.90    1.16
   2  -2   4   17.47    1.32
   2   2   4   18.89    0.94
   2  -2   4   16.23    0.83
  -2   2  -4   16.04    0.64
  -2  -2  -4   15.72    0.90
   3  -2   4   38.20    2.02
   3   2   4   39.82    1.42
   3  -2   4   40.31    1.25
  -3  -2  -4   40.36    1.48
   4  -2   4  309.29    4.36
   4   2   4  319.56    3.61
   4  -2   4  316.41    2.29
  -4  -2  -4  316.83    3.38
   5  -2   4   46.48    2.12
   5   2   4   41.81    1.69
   5  -2   4   40.71    1.08
  -5  -2  -4   43.91    1.54
   5  -2   4   42.06    1.05
   6  -2   4   32.24    1.91
   6   2   4   32.44    1.77
  -6  -2  -4   32.17    1.37
   6  -2   4   31.95    0.94
   7  -2   4   82.01    2.92
   7   2   4   83.83    2.53
  -7  -2  -4   77.94    1.83
   7  -2   4   77.01    1.31
   8  -2   4  157.92    3.98
   8   2   4  151.85    3.55
  -8  -2  -4  158.44    2.75
   9  -2   4   19.95    1.98
   9   2   4   15.91    1.49
  -9  -2  -4   19.42    1.14
  10  -2   4   16.69    1.78
  10   2   4   15.87    1.92
 -10  -2  -4   17.38    1.20
  11  -2   4  220.82    5.47
  11   2   4  254.27    6.39
 -11  -2  -4  237.36    4.62
  12  -2   4   14.76    2.16
  12   2   4   11.89    1.54
 -12  -2  -4   13.26    3.52
  13  -2   4    5.98    1.53
  13   2   4    6.24    1.52
 -13  -2  -4    3.93    1.06
  14  -2   4    1.82    1.31
  14   2   4    2.48    1.81
 -14  -2  -4    3.53    0.82
  15  -2   4   47.71    3.36
  15   2   4   51.70    3.48
 -15  -2  -4   38.47    1.74
  16  -2   4   28.99    9.02
  16   2   4   26.22    3.62
  17  -2   4    6.14    2.38
  17   2   4    2.54    1.34
  18  -2   4    1.85    1.94
  18   2   4    0.95    1.43
  19  -2   4    3.81    2.25
  19   2   4    4.72    2.02
  20  -2   4    2.62    1.50
  20   2   4    4.66    2.31
  21   3  -4   14.66    3.17
 -21  -3   4    6.13    3.35
 -21   3   4   10.96    4.68
 -21  -3   4    8.96    1.22
  20  -3  -4    0.28    1.23
  20   3  -4    3.95    2.47
 -20   3   4    0.40    0.95
 -20  -3   4    0.44    0.67
  19  -3  -4    2.81    1.37
  19   3  -4    4.06    1.81
 -19  -3   4    3.70    2.17
 -19   3   4    2.35    0.94
  18  -3  -4   41.50    3.27
  18   3  -4   37.03    3.78
 -18  -3   4   34.88    6.61
 -18   3   4   48.77    3.36
  17  -3  -4    3.55    2.08
  17   3  -4    7.21    2.79
 -17  -3   4    2.73    1.92
 -17   3   4    0.43    0.87
  16  -3  -4   40.78    3.21
  16   3  -4   38.01    3.87
 -16  -3   4   39.78    9.46
 -16   3   4   37.03    2.21
  15  -3  -4    8.96    1.72
  15   3  -4    5.65    2.99
 -15  -3   4    8.89    2.02
 -15   3   4    5.73    1.42
  14  -3  -4  154.36    6.07
  14   3  -4  156.52    6.99
 -14  -3   4  146.16    8.06
 -14   3   4  155.94    5.18
  13  -3  -4  186.35    5.46
  13   3  -4  186.82    6.32
 -13  -3   4  181.88    5.70
 -13   3   4  197.62    4.83
  12  -3  -4   39.61    2.49
  12   3  -4   37.39    3.05
 -12  -3   4   37.44    8.31
 -12   3   4   41.57    1.86
  11  -3  -4  146.37    3.85
  11   3  -4  139.45    4.86
 -11  -3   4  137.44    3.92
 -11   3   4  136.18    3.13
 -11  -3   4  141.89    2.41
  10  -3  -4   14.61    1.58
  10   3  -4   11.99    1.99
 -10  -3   4   14.71    3.03
 -10   3   4   12.20    1.30
 -10  -3   4   14.30    0.78
   9  -3  -4  115.18    3.10
   9   3  -4  114.70    3.97
  -9  -3   4  117.90    3.62
  -9   3   4  114.19    2.71
  -9  -3   4  116.80    2.53
   8  -3  -4   62.48    2.16
   8   3  -4   65.49    2.92
  -8  -3   4   59.86    2.52
  -8   3   4   60.82    2.06
   7  -3  -4   59.97    2.27
   7   3  -4   57.81    2.62
  -7  -3   4   54.91    2.60
  -7   3   4   57.07    2.37
  -7  -3   4   60.34    1.67
   6  -3  -4    1.72    0.57
   6   3  -4    2.26    1.15
  -6  -3   4    2.03    0.94
  -6   3   4    1.75    0.52
  -6  -3   4    2.38    0.51
  -5  -3   4  176.55    4.73
   5  -3  -4  180.53    2.44
  -5  -3   4  179.37    3.30
  -5  -3   4  171.51    3.44
  -5   3   4  170.43    4.33
   4  -3  -4    0.29    0.17
  -4  -3   4    1.00    0.99
  -4  -3   4    0.25    0.98
  -4   3   4    0.56    0.77
  -3  -3   4   70.23    2.46
   3  -3  -4   70.85    1.66
   3  -3  -4   74.71    1.81
  -3  -3   4   79.57    2.81
  -3   3   4   73.29    3.10
  -2  -3   4   60.00    2.20
   2  -3  -4   58.04    1.22
   2  -3  -4   59.18    1.26
  -2  -3   4   62.07    2.30
  -2   3   4   59.78    2.03
   2   3  -4   58.69    1.22
  -1  -3   4   50.78    2.73
  -1  -3   4   56.41    2.03
   1   3  -4   48.65    1.24
  -1   3   4   54.40    2.33
   0  -3   4   69.06    2.46
   0  -3   4   72.70    2.31
   0   3   4   70.58    2.95
   1  -3   4  121.58    3.65
   1   3   4  122.55    2.60
  -1  -3  -4  118.59    2.61
   1  -3   4  126.46    3.63
  -1  -3  -4  119.38    3.44
   1   3   4  121.18    4.24
   2  -3   4   65.97    2.53
   2   3   4   62.25    1.84
  -2  -3  -4   59.29    1.68
   2  -3   4   63.37    1.92
  -2  -3  -4   68.79    2.38
   3  -3   4    9.04    1.26
   3   3   4    9.95    0.70
   3  -3   4    9.40    0.94
  -3  -3  -4   10.70    1.04
   4  -3   4    1.13    1.07
   4   3   4    0.46    0.76
   4  -3   4    0.57    0.63
  -4  -3  -4    0.57    0.65
   5  -3   4   58.28    3.32
   5   3   4   60.99    2.03
  -5  -3  -4   57.96    2.10
   5  -3   4   58.61    1.69
   6  -3   4    8.08    1.29
   6   3   4    7.78    1.06
  -6  -3  -4    7.40    1.96
   6  -3   4    5.76    0.60
   7  -3   4   27.03    1.87
   7   3   4   31.85    3.68
  -7  -3  -4   29.20    2.78
   7  -3   4   26.35    1.04
   8  -3   4    3.96    1.70
   8   3   4    3.98    0.94
  -8  -3  -4    2.75    0.80
   8  -3   4    3.71    0.62
   9  -3   4   93.11    4.08
   9   3   4   91.79    3.62
  -9  -3  -4   94.02    3.24
  10  -3   4  375.64    6.72
  10   3   4  381.65    6.34
 -10  -3  -4  391.75    5.29
  11  -3   4    5.60    1.42
  11   3   4    5.61    1.87
 -11  -3  -4    3.30    0.83
  12  -3   4    5.74    1.89
  12   3   4    7.05    2.10
 -12  -3  -4    4.18    1.18
  13  -3   4    3.50    2.23
  13   3   4    1.60    1.28
 -13  -3  -4    0.38    0.89
  14  -3   4   18.93    2.45
  14   3   4   15.27    3.61
 -14  -3  -4   12.59    3.74
  15  -3   4   42.05    2.90
  15   3   4   45.30    3.39
 -15  -3  -4   39.85    6.09
  16  -3   4    2.40    1.32
  16   3   4    0.78    1.13
  17  -3   4    3.90    1.92
  17   3   4    1.57    1.26
  18  -3   4    2.49    1.62
  18   3   4    1.12    1.34
  19  -3   4    8.07    2.34
  20  -3   4    5.44    1.55
  20   3   4    1.45    1.47
  21  -4  -4    1.30    1.32
  21   4  -4    5.63    3.02
 -21  -4   4    3.74    1.82
 -21   4   4    0.50    1.08
  20  -4  -4    5.84    1.93
  20   4  -4    5.51    2.16
 -20  -4   4    6.69    2.54
 -20   4   4    6.39    1.66
  19  -4  -4   -0.19    1.18
  19   4  -4    0.73    1.92
 -19  -4   4    1.29    1.38
 -19   4   4    0.12    1.03
  18  -4  -4    1.79    1.19
  18   4  -4    3.90    1.97
 -18  -4   4    4.41    1.16
 -18   4   4    2.49    1.04
  17  -4  -4   63.46    4.04
  17   4  -4   59.30    4.70
 -17   4   4   66.07    4.99
  16  -4  -4   41.82    3.68
  16   4  -4   45.57    4.11
 -16  -4   4   40.44    3.10
 -16   4   4   40.18    2.32
  15  -4  -4    6.50    1.61
  15   4  -4   10.37    2.75
 -15  -4   4    6.74    2.55
 -15   4   4    9.06    1.36
  14  -4  -4    0.74    1.15
  14   4  -4    0.02    1.81
 -14  -4   4    1.81    1.05
 -14   4   4    0.21    0.89
  13  -4  -4    4.47    1.43
  13   4  -4    5.28    2.69
 -13  -4   4    2.65    1.58
 -13   4   4    2.47    1.02
  12  -4  -4    0.95    0.98
  12   4  -4    2.02    1.75
 -12  -4   4    0.76    1.06
 -12   4   4    0.99    0.83
  11  -4  -4    1.92    1.26
  11   4  -4    3.20    1.81
 -11  -4   4    1.18    1.37
 -11   4   4    0.93    0.79
  10  -4  -4   24.93    2.15
  10   4  -4   25.17    2.57
 -10  -4   4   22.16    1.88
 -10   4   4   22.26    3.50
   9  -4  -4  155.43    4.91
   9   4  -4  145.05    5.85
  -9  -4   4  141.22    5.02
  -9   4   4  144.51    4.48
   8   4  -4  104.59    3.94
  -8  -4   4   93.45    3.11
  -8   4   4  101.70    3.52
  -8  -4   4   95.61    1.41
   7  -4  -4    1.98    0.60
   7   4  -4   -0.65    1.29
  -7  -4   4    1.39    0.96
  -7   4   4    1.99    0.73
  -7  -4   4    1.50    0.45
  -6  -4   4   31.79    5.83
   6  -4  -4   24.84    1.48
  -6  -4   4   25.77    1.85
  -6   4   4   24.94    1.68
  -5  -4   4   11.65    2.68
   5  -4  -4    8.39    0.69
  -5  -4   4    8.22    1.08
  -5   4   4    9.97    2.40
  -4  -4   4   22.32    2.37
   4  -4  -4   19.19    1.11
  -4   4   4   17.21    0.72
  -4  -4   4   23.61    1.67
  -4   4   4   20.24    1.24
  -3  -4   4   80.22    3.33
   3  -4  -4   75.73    1.42
   3  -4  -4   78.28    1.47
  -3  -4   4   79.24    2.79
  -3   4   4   81.22    2.07
  -2  -4   4  646.81    8.98
  -2  -4   4  659.69    6.01
  -2   4   4  647.40    8.09
  -1  -4   4  231.25    4.33
  -1  -4   4  230.23    3.90
   1   4  -4  225.53    2.14
  -1   4   4  229.62    4.12
   1   4  -4  229.07    2.11
   0  -4   4   60.14    2.45
   0  -4   4   57.91    2.46
   0  -4  -4   50.24    2.22
   1  -4   4   18.03    1.75
   1  -4   4   18.40    1.36
  -1  -4  -4   18.05    1.34
   1   4   4   18.68    2.48
   2  -4   4   70.55    2.68
   2   4   4   66.08    1.58
  -2  -4  -4   61.51    1.51
   2  -4   4   64.93    2.21
  -2  -4  -4   66.97    2.50
   3  -4   4  157.04    3.56
   3   4   4  148.04    2.24
   3  -4   4  147.49    3.90
  -3  -4  -4  147.30    3.29
   4  -4   4    8.82    1.63
   4   4   4    8.10    0.74
   4  -4   4    9.33    2.10
  -4  -4  -4   12.22    2.39
   5  -4   4   16.16    1.61
   5   4   4    8.26    2.19
  -5  -4  -4    7.31    1.13
   5  -4   4    8.86    2.23
   6  -4   4  169.00    4.05
   6   4   4  170.74    3.35
  -6  -4  -4  165.81    5.51
   6  -4   4  170.72    3.07
   7  -4   4  119.00    4.41
   7   4   4  122.04    4.13
  -7  -4  -4  125.85    4.85
   7  -4   4  124.81    3.80
   8  -4   4  129.62    4.10
   8   4   4  130.39    3.30
  -8  -4  -4  127.67    5.53
   8  -4   4  125.06    3.80
   9  -4   4   17.19    1.94
   9   4   4   16.23    1.61
  -9  -4  -4   16.23    3.43
   9  -4   4   15.13    1.10
  10  -4   4    3.17    1.51
 -10  -4  -4    3.59    1.10
  10  -4   4    1.57    0.78
  11  -4   4   14.90    1.93
  11   4   4   13.01    1.76
 -11  -4  -4   13.28    1.44
  11  -4   4   10.60    2.63
  12  -4   4   40.69    7.89
  12   4   4   41.42    2.98
 -12  -4  -4   38.76    2.22
  12  -4   4   32.85    1.85
  13  -4   4   44.16    3.06
  13   4   4   40.06    2.78
 -13  -4  -4   37.22    2.00
  14  -4   4   20.19    2.25
  14   4   4   20.95    2.13
 -14  -4  -4   17.40    1.80
  15  -4   4    1.07    1.40
  15   4   4    1.04    1.30
  16  -4   4    2.32    1.24
  16   4   4    2.97    1.81
  17  -4   4    2.81    1.60
  17   4   4    1.64    1.49
  18  -4   4    1.03    1.34
  18   4   4    3.23    1.89
  19  -4   4    0.61    1.38
  19   4   4    4.29    2.45
  20  -5  -4    3.13    1.70
  20   5  -4    2.11    2.05
 -20  -5   4    2.24    1.29
 -20   5   4    4.43    1.42
  19  -5  -4    3.79    1.83
  19   5  -4    3.24    1.90
 -19  -5   4    1.95    1.62
 -19   5   4    2.47    1.49
  18  -5  -4    8.19    2.08
  18   5  -4    4.92    1.91
 -18  -5   4    5.86    2.12
  17  -5  -4    0.50    0.98
  17   5  -4   -0.95    1.63
 -17  -5   4    2.18    1.52
 -17   5   4    1.64    1.28
  16   5  -4   14.46    2.86
 -16  -5   4   17.34    3.14
 -16   5   4   14.42    1.69
  15  -5  -4    7.75    1.69
  15   5  -4    8.28    2.54
 -15  -5   4    7.68    3.30
 -15   5   4    6.84    1.35
  14  -5  -4   52.07    2.95
  14   5  -4   54.50    3.82
 -14  -5   4   47.16    6.69
 -14   5   4   52.23    2.35
  13   5  -4    1.83    1.71
 -13  -5   4    0.84    1.52
 -13   5   4    1.03    0.90
  12  -5  -4   35.45    2.28
  12   5  -4   30.71    2.77
 -12  -5   4   35.40    2.77
 -12   5   4   33.21    2.02
  11  -5  -4   40.90    2.16
  11   5  -4   40.50    3.23
 -11  -5   4   38.62    2.56
 -11   5   4   38.10    2.07
  10  -5  -4   45.07    2.05
  10   5  -4   41.89    2.90
 -10  -5   4   45.66    2.46
 -10   5   4   46.67    2.23
   9  -5  -4    4.37    0.99
   9   5  -4    3.97    1.83
  -9  -5   4    3.05    1.08
  -9   5   4    3.28    0.96
   8  -5  -4   75.07    2.65
   8   5  -4   62.41    3.50
  -8  -5   4   73.74    3.85
  -8   5   4   68.37    3.56
  -8  -5   4   65.81    1.76
   7  -5  -4    2.58    0.69
   7   5  -4    2.49    1.18
  -7  -5   4    4.99    1.39
  -7  -5   4    1.96    0.32
  -7   5   4    4.20    1.12
  -7  -5   4    1.97    0.36
  -6  -5   4  190.09    6.66
   6  -5  -4  195.25    2.85
  -6  -5   4  194.97    4.60
  -6   5   4  186.67    4.87
  -5  -5   4   73.82    4.16
   5  -5  -4   73.41    1.65
  -5  -5   4   73.08    2.98
  -5   5   4   69.55    2.11
  -4  -5   4   58.23    2.64
   4  -5  -4   57.97    1.24
  -4   5   4   56.18    1.25
  -4  -5   4   63.89    2.50
  -4   5   4   59.31    2.88
  -3  -5   4   42.62    3.72
  -3  -5   4   42.33    2.03
  -3   5   4   39.11    1.87
  -2  -5   4   16.20    3.54
  -2  -5   4   20.54    1.73
  -2   5   4   20.21    1.33
  -1  -5   4   49.90    2.92
  -1  -5   4   49.77    2.48
   1  -5  -4   51.55    2.46
  -1   5   4   51.08    1.98
   1   5  -4   47.09    0.98
   0  -5   4  120.34    3.16
   0  -5   4  111.86    4.72
   0  -5  -4  119.95    3.34
   0   5   4  114.78    3.66
   0   5  -4  120.31    1.55
   1  -5   4    8.23    2.10
   1  -5   4    9.89    1.03
  -1  -5  -4    9.74    2.14
   1   5   4   11.14    3.06
  -1   5  -4   10.19    0.70
   2   5   4   25.13    1.05
   2  -5   4   29.23    2.34
   2   5   4   26.72    0.72
   2  -5   4   27.90    1.87
  -2  -5  -4   30.91    1.78
   2   5   4   30.44    1.84
   3  -5   4   20.60    2.04
   3   5   4   19.20    0.90
   3  -5   4   21.23    1.38
  -3  -5  -4   20.51    1.50
   4  -5   4    6.56    1.64
   4   5   4    3.71    0.65
   4  -5   4    5.70    1.66
  -4  -5  -4    9.35    2.11
   5  -5   4   53.36    2.65
   5   5   4   50.29    2.02
  -5  -5  -4   57.22    2.67
   5  -5   4   51.56    2.31
   6  -5   4  122.47    4.61
   6   5   4  119.10    3.82
  -6  -5  -4  119.10    4.25
   6  -5   4  117.86    3.85
   7  -5   4   94.80    3.48
   7   5   4   88.03    2.70
  -7  -5  -4   92.39    2.99
   7  -5   4   87.80    2.50
   8  -5   4  166.16    5.03
   8   5   4  171.01    4.31
  -8  -5  -4  175.44    4.46
   8  -5   4  170.02    3.91
   9  -5   4    0.99    1.29
   9   5   4    1.07    0.86
  -9  -5  -4    0.94    1.01
   9  -5   4    0.82    0.96
  10  -5   4   63.24    3.19
  10   5   4   56.75    2.81
 -10  -5  -4   59.01    2.73
  10  -5   4   62.57    2.41
  11  -5   4    1.79    1.45
  11   5   4    0.55    0.98
 -11  -5  -4    0.50    0.80
  11  -5   4    1.45    0.81
  12  -5   4   19.24    2.27
  12   5   4   20.59    2.01
  12  -5   4   18.69    1.53
  13  -5   4   39.15    3.26
  13   5   4   29.96    2.32
  14  -5   4   62.05    4.30
  14   5   4   59.75    4.23
 -14  -5  -4   53.69    3.49
  15  -5   4   52.82    4.10
  15   5   4   46.62    3.44
 -15  -5  -4   43.31    2.69
  16  -5   4   12.60    2.62
  16   5   4   13.77    2.56
 -16  -5  -4   11.99    1.58
  17  -5   4    2.30    2.04
  18  -5   4    3.33    1.58
  18   5   4    3.61    2.01
  19  -6  -4    0.79    1.03
 -19  -6   4   -0.43    1.46
 -19   6   4    1.41    1.09
  18  -6  -4    6.52    1.82
  18   6  -4    6.14    2.61
 -18  -6   4    4.92    1.65
 -18   6   4    4.91    1.39
  17  -6  -4    1.57    1.48
  17   6  -4   -0.46    1.69
 -17  -6   4    1.83    1.34
 -17   6   4    0.51    0.87
  16  -6  -4    4.37    1.28
  16   6  -4    4.45    1.83
 -16  -6   4    2.24    1.55
 -16   6   4    3.72    1.34
  15  -6  -4   22.37    2.29
  15   6  -4   14.93    2.86
 -15  -6   4   21.75    5.78
 -15   6   4   23.51    1.91
  14  -6  -4   12.39    1.70
  14   6  -4   10.61    2.42
 -14  -6   4   10.94    2.26
 -14   6   4   11.80    2.11
  13  -6  -4    1.49    1.19
  13   6  -4    1.82    1.54
 -13  -6   4    0.96    1.51
 -13   6   4    0.18    0.89
  12  -6  -4   19.02    5.39
  12   6  -4   22.42    2.63
 -12  -6   4   19.39    2.00
 -12   6   4   18.81    1.63
  11  -6  -4    9.72    1.32
  11   6  -4   11.84    2.48
 -11  -6   4    7.85    1.99
 -11   6   4    6.18    1.09
  10  -6  -4    0.99    1.02
  10   6  -4    0.87    1.33
 -10  -6   4    2.26    2.02
 -10   6   4    1.57    1.04
   9  -6  -4    0.91    1.09
   9   6  -4    1.41    1.35
  -9  -6   4    1.42    1.34
  -9   6   4    1.63    0.97
   8  -6  -4  209.73    4.09
   8   6  -4  219.04    6.21
  -8  -6   4  218.02    5.78
  -8   6   4  222.27    5.66
   7  -6  -4  313.89    3.88
   7   6  -4  329.58    7.26
  -7  -6   4  297.66    5.89
  -7   6   4  307.29    5.33
  -6  -6   4   14.55    3.13
   6  -6  -4   11.25    1.17
  -6  -6   4   12.02    2.06
  -6   6   4   10.96    3.90
  -5  -6   4   99.38    3.98
   5  -6  -4   96.07    2.69
  -5  -6   4   84.93    3.70
  -5   6   4   98.40    3.82
  -4  -6   4   77.36    7.54
   4  -6  -4   71.61    1.94
  -4   6   4   63.86    1.84
  -4  -6   4   71.38    3.46
  -4   6   4   73.46    3.01
  -3  -6   4   26.32    2.40
  -3  -6   4   22.44    2.15
   3  -6  -4   26.71    2.23
  -3   6   4   25.21    5.22
  -2  -6   4   53.68    3.40
  -2  -6   4   58.48    5.13
   2  -6  -4   60.41    3.05
  -2   6   4   54.67    2.31
  -1  -6   4   98.61    3.80
  -1  -6   4  102.94    3.87
   1  -6  -4  109.80    4.35
  -1   6   4  100.61    3.40
   1   6  -4   96.68    2.45
   0  -6   4   54.66    4.04
   0  -6   4   54.89    2.80
   0  -6  -4   57.04    3.00
   0   6   4   58.55    3.91
   0   6  -4   56.51    1.71
   1  -6   4   41.81    3.03
   1  -6   4   50.33    4.01
  -1  -6  -4   50.44    2.74
   1   6   4   50.31    3.15
  -1   6  -4   48.25    1.53
   2  -6   4    9.25    2.68
   2   6   4    6.77    0.39
   2  -6   4    7.31    1.12
  -2  -6  -4    5.90    1.27
   2   6   4    8.50    2.87
  -2   6  -4    6.50    1.05
   3  -6   4  164.54    5.40
   3   6   4  158.64    4.25
   3  -6   4  157.49    4.97
  -3  -6  -4  165.09    5.48
  -3   6  -4  150.97    4.10
   4  -6   4    2.58    1.07
   4   6   4    4.26    0.74
   4  -6   4    4.70    1.16
  -4  -6  -4    4.08    1.25
  -4   6  -4    4.21    0.57
   5  -6   4   25.14    1.98
   5   6   4   23.96    1.35
  -5  -6  -4   23.76    1.89
   6  -6   4   10.79    1.70
   6   6   4   11.57    1.19
  -6  -6  -4   11.70    1.54
   6  -6   4    9.26    1.41
   7  -6   4   23.51    2.12
   7   6   4   15.90    1.39
  -7  -6  -4   20.44    3.28
   7  -6   4   19.88    1.45
   8  -6   4  338.22    6.03
   8   6   4  325.16    6.71
   8  -6   4  333.59    4.94
   9  -6   4   66.54    3.80
   9   6   4   71.50    3.49
  -9  -6  -4   72.39    3.66
   9  -6   4   69.97    3.02
  10  -6   4    2.91    1.23
  10   6   4    2.95    1.30
 -10  -6  -4    1.52    1.68
  10  -6   4    0.28    0.73
  11  -6   4   14.28    2.32
  11   6   4   16.43    2.08
 -11  -6  -4   15.09    3.05
  11  -6   4   15.69    1.53
  12  -6   4   10.35    2.35
  12   6   4    7.58    1.61
 -12  -6  -4    5.28    1.27
  13  -6   4    0.55    1.01
  13   6   4    0.49    0.99
 -13  -6  -4    1.87    1.60
  14  -6   4    1.59    1.53
  14   6   4    3.38    1.87
 -14  -6  -4    0.81    0.96
  15  -6   4    3.39    1.96
  15   6   4    1.19    1.11
 -15  -6  -4    2.39    1.64
  16  -6   4   16.96    2.31
  16   6   4   14.08    2.16
 -16  -6  -4   10.52    1.47
  17  -6   4    5.70    2.11
  18  -6   4   15.42    2.93
  18  -7  -4    3.47    2.06
  18   7  -4    6.69    2.05
 -18  -7   4    9.05    2.43
 -18   7   4    5.23    1.72
  17  -7  -4   22.90    2.30
  17   7  -4   20.94    3.37
 -17  -7   4   16.89    6.72
 -17   7   4   24.32    2.12
 -16  -7   4   16.63    5.02
 -16   7   4   23.36    2.06
  15  -7  -4    3.39    1.17
  15   7  -4    3.91    1.78
 -15  -7   4    4.49    1.78
 -15   7   4    2.16    1.37
  14  -7  -4    2.71    1.08
  14   7  -4    1.76    1.57
 -14  -7   4    0.89    1.55
 -14   7   4    1.01    0.99
  13  -7  -4    5.30    1.07
  13   7  -4    3.53    1.60
 -13  -7   4    6.46    2.11
 -13   7   4    4.65    1.73
  12  -7  -4   13.48    1.53
  12   7  -4   10.85    2.27
 -12  -7   4   15.39    2.18
 -12   7   4   12.96    1.55
  11  -7  -4    0.52    0.61
  11   7  -4    0.20    1.49
 -11  -7   4    4.79    1.96
 -11   7   4    2.69    1.17
  10  -7  -4   63.52    2.24
  10   7  -4   53.52    4.05
 -10  -7   4   59.44    3.19
 -10   7   4   54.50    2.41
   9   7  -4  152.43    6.26
  -9  -7   4  146.72    5.98
  -9   7   4  149.49    7.05
   8   7  -4    1.53    1.49
  -8  -7   4    4.37    1.53
  -8   7   4    4.47    1.40
   7  -7  -4    0.96    0.66
   7   7  -4    0.08    1.42
  -7  -7   4    2.94    1.74
  -7   7   4    1.12    0.65
  -6  -7   4    2.01    1.39
   6  -7  -4    0.85    0.51
  -6  -7   4    0.82    1.84
  -6   7   4    1.14    0.96
  -5  -7   4   32.41    4.53
   5  -7  -4   27.88    1.29
  -5  -7   4   31.69    2.26
   5  -7  -4   36.95    2.69
  -5   7   4   33.32    3.20
  -4  -7   4    2.19    1.37
  -4  -7   4    1.17    1.28
   4  -7  -4    0.94    1.43
  -4   7   4    2.22    0.98
  -3  -7   4  212.21    7.58
  -3  -7   4  215.54    8.98
   3  -7  -4  218.18    7.61
  -3   7   4  223.61    4.22
  -2  -7   4   74.44    5.17
  -2  -7   4   71.80    3.27
   2  -7  -4   74.26    3.53
  -2   7   4   78.25    2.69
  -1  -7   4    1.63    1.40
  -1  -7   4    3.59    2.04
   1  -7  -4    2.82    1.72
   1   7  -4    0.93    0.42
  -1   7   4    3.15    1.13
   0  -7   4  321.62   10.66
   0  -7   4  307.95    5.51
   0  -7  -4  291.07    5.68
   0   7   4  324.13    5.10
   0   7  -4  310.04    3.05
   1  -7   4  162.91    4.06
   1  -7   4  155.35    3.92
  -1  -7  -4  157.48    4.49
   1   7   4  161.55    3.88
  -1   7  -4  155.00    2.38
   2  -7   4    2.09    0.80
   2   7   4    1.74    0.40
   2  -7   4    1.73    1.10
  -2  -7  -4    3.42    1.26
   2   7   4    2.60    1.11
  -2   7  -4    2.14    0.76
   3  -7   4   10.60    2.77
   3   7   4    5.84    0.60
   3  -7   4    7.81    1.43
  -3  -7  -4    6.53    1.44
  -3   7  -4    7.51    1.24
   4  -7   4    3.28    1.77
   4   7   4    0.12    0.35
   4  -7   4    0.39    1.45
  -4  -7  -4    1.26    1.48
  -4   7  -4    0.78    0.67
   5  -7   4  313.61    7.04
   5   7   4  309.37    5.91
  -5  -7  -4  313.17    7.37
   5  -7   4  316.03    6.82
  -5   7  -4  311.61    5.56
   6  -7   4   -0.25    1.25
   6   7   4    2.11    0.98
  -6  -7  -4    1.88    1.17
   6  -7   4    1.18    0.89
  -6   7  -4    1.58    0.53
   7  -7   4  251.12    8.15
   7   7   4  252.39    7.45
  -7  -7  -4  269.22    5.71
   7  -7   4  250.30    7.72
  -7   7  -4  273.43    3.60
   8  -7   4   34.67    2.85
   8   7   4   34.79    1.93
  -8  -7  -4   36.52    2.44
   8  -7   4   36.05    2.09
   9  -7   4   14.46    3.26
   9   7   4   16.06    1.63
  -9  -7  -4   13.21    2.03
   9  -7   4   11.83    1.42
  -9   7  -4   13.45    1.17
  10  -7   4    3.00    1.83
  10   7   4    2.48    1.10
 -10  -7  -4    3.23    1.62
  10  -7   4    2.05    0.79
 -10   7  -4    1.66    0.91
  11  -7   4    0.22    1.19
  11   7   4    1.39    1.32
 -11  -7  -4   -0.06    1.04
  11  -7   4    1.17    0.79
 -11   7  -4    1.28    0.80
  12  -7   4    2.30    1.81
  12   7   4    2.76    1.57
 -12  -7  -4    1.29    1.53
  13  -7   4   10.08    2.21
  13   7   4   10.85    1.75
 -13  -7  -4    7.84    1.45
  14  -7   4   11.05    3.32
 -14  -7  -4   13.88    2.00
  15  -7   4   25.72    3.30
  15   7   4   18.52    2.66
 -15  -7  -4   17.33    1.95
  16  -7   4    1.79    1.29
  16   7   4    0.82    1.15
 -16  -7  -4    0.56    0.95
  17  -7   4    1.41    1.47
  17   7   4    0.86    1.19
 -17   7  -4    1.65    0.77
  17   8  -4    2.43    1.98
 -17  -8   4    1.33    1.55
 -17   8   4    1.50    1.11
  16   8  -4    1.96    2.02
 -16  -8   4    3.14    2.10
 -16   8   4    1.08    0.72
  15   8  -4    1.99    1.75
 -15  -8   4    2.81    2.21
 -15   8   4    0.11    0.78
  14   8  -4   -0.01    1.62
 -14  -8   4    1.21    1.50
 -14   8   4    1.59    1.24
  13   8  -4    3.88    1.70
 -13  -8   4    3.26    2.27
 -13   8   4    2.92    1.57
  12   8  -4    2.39    1.64
 -12  -8   4    6.14    2.00
 -12   8   4    5.03    2.01
  11   8  -4   16.51    3.27
 -11  -8   4   15.81    2.42
 -11   8   4   11.53    2.95
  10   8  -4   30.26    2.72
 -10  -8   4   29.83    2.55
 -10   8   4   25.21    7.05
   9   8  -4   44.71    3.07
  -9  -8   4   50.04    3.43
  -9   8   4   44.74    3.01
   8   8  -4   19.14    2.36
  -8  -8   4   21.26    2.33
  -8   8   4   24.13    6.51
   7   8  -4    2.82    1.54
  -7  -8   4    3.78    2.08
   7  -8  -4    4.71    2.03
  -7   8   4    2.68    1.03
  -6  -8   4   59.76    3.08
  -6  -8   4   58.56    3.42
   6  -8  -4   69.65    4.20
  -6   8   4   66.70    3.22
  -5  -8   4  100.39    6.56
  -5  -8   4  100.41    4.72
   5  -8  -4   98.43    4.88
  -5   8   4   98.56    3.82
  -4  -8   4  134.64    6.01
  -4  -8   4  151.29    4.98
   4  -8  -4  138.13    5.28
  -4   8   4  142.74    4.02
  -3  -8   4   10.14    2.17
  -3  -8   4    7.93    1.85
   3  -8  -4   10.92    2.09
  -3   8   4   11.65    3.24
  -2  -8   4    5.93    1.55
  -2  -8   4    4.73    1.67
   2  -8  -4    4.83    2.29
  -2   8   4    5.61    2.12
  -1  -8   4   16.89    3.73
  -1  -8   4   17.76    5.12
   1  -8  -4   17.50    2.10
  -1   8   4   20.14    5.51
   0  -8   4  287.59    8.14
   0  -8   4  275.09    6.70
   0  -8  -4  296.55    7.55
   0   8   4  287.25    6.57
   1  -8   4  187.23    5.55
   1  -8   4  167.17    4.77
  -1  -8  -4  176.52    5.60
   1   8   4  180.78    4.75
   2  -8   4   16.18    4.58
   2  -8   4   12.67    2.12
  -2  -8  -4   16.02    2.10
   2   8   4   19.11    2.10
  -2   8  -4   13.89    1.20
   3  -8   4   24.67    3.70
   3  -8   4   21.01    2.02
  -3  -8  -4   23.92    6.29
  -3   8  -4   22.32    0.98
   4  -8   4   63.45    6.08
   4  -8   4   61.71    3.27
  -4  -8  -4   63.97    5.33
  -4   8  -4   63.44    2.32
   5  -8   4    3.35    1.65
  -5  -8  -4    3.72    1.80
   5  -8   4    0.84    0.99
  -5   8  -4    2.16    1.00
   6  -8   4    1.07    1.22
  -6  -8  -4    0.92    1.37
   6  -8   4    0.36    0.97
  -6   8  -4    0.71    0.71
   7  -8   4    3.10    1.36
  -7  -8  -4    4.70    1.93
   7  -8   4    3.52    1.32
  -7   8  -4    2.27    0.63
  -8  -8  -4    1.06    1.79
   8  -8   4    1.76    1.35
   9  -8   4   15.97    2.33
  -9  -8  -4   20.73    2.42
   9  -8   4   16.32    1.83
  -9   8  -4   15.28    1.50
  10  -8   4   54.48    4.36
 -10  -8  -4   54.21    4.10
  10  -8   4   54.81    3.65
 -10   8  -4   52.52    3.07
  11  -8   4    5.31    2.02
 -11  -8  -4    3.03    1.59
  11  -8   4    0.40    0.74
 -11   8  -4    3.20    1.29
  12  -8   4    0.83    1.30
 -12  -8  -4    2.87    1.65
 -12   8  -4    0.09    0.62
  13  -8   4    8.01    2.13
 -13  -8  -4    4.94    1.95
 -13   8  -4    6.23    2.16
  14  -8   4   20.78    3.25
 -14  -8  -4   19.95    2.47
 -14   8  -4   20.24    1.69
  15  -8   4   22.52    3.10
 -15  -8  -4   23.86    2.66
 -15   8  -4   20.89    3.51
  16   9  -4   11.81    3.09
 -16  -9   4   13.75    2.36
 -16   9   4   12.26    4.47
  15   9  -4   13.19    3.55
 -15  -9   4    9.68    2.33
 -15   9   4    9.21    1.62
  14   9  -4   15.92    3.06
 -14  -9   4   11.83    5.45
 -14   9   4    8.52    4.61
  13   9  -4    3.86    2.56
 -13  -9   4    5.09    2.19
 -13   9   4    1.94    1.34
  12   9  -4    4.51    1.68
 -12  -9   4    1.58    1.45
 -12   9   4    3.96    1.59
  11   9  -4    4.92    2.50
 -11  -9   4   13.59    2.35
 -11   9   4    2.07    1.56
  10   9  -4    1.25    1.59
 -10  -9   4    2.74    1.40
  10  -9  -4    2.52    1.73
 -10   9   4    2.83    1.10
   9   9  -4   10.99    2.16
  -9  -9   4    5.98    1.85
   9  -9  -4   10.38    2.47
  -9   9   4    7.46    1.20
   8   9  -4   17.87    2.54
  -8  -9   4   18.66    2.39
   8  -9  -4   15.30    2.37
  -8   9   4   17.12    2.88
   7   9  -4    0.28    1.46
  -7  -9   4   -0.70    1.24
   7  -9  -4   -0.95    1.74
  -7   9   4    0.99    1.10
  -6  -9   4    4.57    1.67
  -6  -9   4    6.99    1.89
   6  -9  -4    6.66    2.36
  -6   9   4    6.51    1.49
  -5  -9   4   17.66    4.88
  -5  -9   4   13.81    2.23
   5  -9  -4   12.37    2.36
  -5   9   4   15.72    3.54
  -4  -9   4    0.27    1.05
  -4  -9   4    3.03    1.56
   4  -9  -4    3.73    1.57
  -4   9   4    0.59    1.08
  -3  -9   4  122.23    6.17
  -3  -9   4  118.65    3.94
   3  -9  -4  128.78    4.62
  -3   9   4  128.50    3.61
  -2  -9   4   89.47    3.69
  -2  -9   4   88.17    3.53
   2  -9  -4   94.06    3.99
  -2   9   4   94.31    3.68
  -1  -9   4   34.51    3.46
  -1  -9   4   36.56    2.64
   1  -9  -4   41.08    3.06
  -1   9   4   37.37    6.00
   0  -9   4   43.58    3.41
   0  -9   4   45.05    2.72
   0  -9  -4   48.03    3.23
   0   9   4   49.01    3.07
   1  -9   4    6.50    2.70
   1  -9   4    6.57    1.50
  -1  -9  -4    9.43    2.43
   1   9   4    6.44    2.19
   2  -9   4   22.37    5.15
   2  -9   4   20.19    3.44
  -2  -9  -4   22.67    5.19
   2   9   4   20.77    4.27
   3  -9   4   15.31    4.74
   3  -9   4   12.80    1.96
  -3  -9  -4   12.56    2.42
  -3   9  -4   12.74    2.30
   4  -9   4    0.52    1.57
   4  -9   4    0.77    1.15
  -4  -9  -4    2.57    2.03
  -4   9  -4    1.13    0.67
   5  -9   4    1.19    1.68
  -5  -9  -4    3.07    1.97
   5  -9   4    1.94    1.40
   6  -9   4    5.70    1.61
  -6  -9  -4    5.34    1.69
   6  -9   4    6.71    1.61
  -6   9  -4    6.77    0.89
   7  -9   4    5.11    1.95
  -7  -9  -4    4.27    2.42
   7  -9   4    6.63    2.24
  -7   9  -4    5.37    0.80
   8  -9   4    0.82    1.10
  -8  -9  -4    2.40    1.44
   8  -9   4    0.65    0.62
  -8   9  -4    1.98    0.79
   9  -9   4    2.15    1.43
  -9  -9  -4    0.89    1.27
   9  -9   4    1.28    0.99
  -9   9  -4    1.71    0.89
  10  -9   4    5.38    1.54
 -10  -9  -4    4.58    3.09
  10  -9   4    7.18    1.64
 -10   9  -4    5.34    0.97
  11  -9   4    5.85    1.74
 -11  -9  -4    2.07    1.27
 -11   9  -4    5.41    1.31
  12  -9   4    1.73    1.32
 -12   9  -4    5.63    1.47
  13  -9   4    0.79    1.17
 -13  -9  -4    0.97    0.81
 -13   9  -4    1.83    1.07
  14  -9   4    3.00    2.32
 -14   9  -4    1.33    0.99
  14  10  -4    0.95    1.70
 -14 -10   4    1.20    1.63
  14 -10  -4    2.14    2.07
 -14  10   4    1.63    0.61
  13  10  -4    1.72    2.35
 -13 -10   4    1.38    1.64
  13 -10  -4    2.66    1.69
 -13  10   4    1.11    0.82
  12  10  -4    5.80    2.53
 -12 -10   4    0.54    1.50
  12 -10  -4    1.77    2.13
 -12  10   4    0.90    0.75
 -11 -10   4    3.97    2.03
  11 -10  -4    1.94    2.12
 -11  10   4    3.18    1.20
  10  10  -4    2.39    1.79
 -10 -10   4    5.44    2.11
  10 -10  -4    0.38    1.38
 -10  10   4    1.42    0.71
   9  10  -4    3.77    2.23
  -9 -10   4    1.44    1.50
   9 -10  -4    1.39    1.53
  -9  10   4    3.28    1.20
   8  10  -4    2.51    2.16
  -8 -10   4    2.19    1.27
   8 -10  -4    6.12    2.40
  -8  10   4    1.22    0.88
   7  10  -4    2.21    2.39
  -7 -10   4    3.03    1.48
   7 -10  -4    3.22    1.96
  -7  10   4    3.50    2.00
  -6 -10   4    1.82    0.74
  -6 -10   4    1.43    1.44
   6 -10  -4    2.13    1.69
  -6  10   4    1.61    0.82
  -5 -10   4    4.69    2.03
  -5 -10   4    6.56    1.92
   5 -10  -4    6.17    2.27
  -5  10   4    6.23    2.47
  -4 -10   4    2.96    1.40
  -4 -10   4    3.18    1.94
   4 -10  -4    0.50    1.44
  -4  10   4    2.64    1.68
  -3 -10   4    2.33    1.41
  -3 -10   4    1.62    1.51
   3 -10  -4    3.32    2.17
  -3  10   4    2.16    1.29
  -2 -10   4    1.79    1.19
  -2 -10   4    3.96    2.20
   2 -10  -4    2.53    2.00
  -2  10   4    0.66    0.76
  -1 -10   4    2.50    1.53
  -1 -10   4    0.74    2.45
   1 -10  -4    1.40    1.59
  -1  10   4    1.17    2.22
   0 -10   4    1.70    1.30
   0 -10   4    0.97    1.93
   0 -10  -4    1.63    2.05
   0  10   4    1.20    0.87
   1 -10   4   20.08    3.83
   1 -10   4   16.64    4.76
  -1 -10  -4   18.63    2.71
   1  10   4   15.37    3.72
   2 -10   4    1.11    1.10
   2 -10   4    3.16    1.69
  -2 -10  -4    1.16    1.63
   3 -10   4    1.13    1.06
   3 -10   4    4.34    2.16
  -3 -10  -4    1.53    2.24
   4 -10   4    1.60    1.11
   4 -10   4    2.81    1.51
  -4 -10  -4    3.51    1.55
   5 -10   4    2.60    1.16
  -5 -10  -4    1.42    1.33
   5 -10   4    0.78    1.10
   6 -10   4    1.16    1.04
  -6 -10  -4    2.37    1.56
   6 -10   4    1.17    1.39
   7 -10   4    1.33    1.15
  -7 -10  -4    2.23    1.68
   7 -10   4    0.63    1.15
   8 -10   4    2.60    1.46
  -8 -10  -4    1.10    1.44
   8 -10   4    0.67    0.66
  -8  10  -4    0.65    0.76
   9 -10   4   -0.07    1.07
  -9 -10  -4   -0.35    1.32
   9 -10   4    0.79    1.10
  10 -10   4    0.61    0.58
 -10 -10  -4   -0.09    1.10
 -10  10  -4    0.35    0.58
  11 -10   4   19.26    2.41
 -11 -10  -4   16.63    2.46
  12 -10   4    1.72    1.34
 -12 -10  -4    1.66    1.26
 -11 -11   4    7.14    2.30
  11 -11  -4    9.26    2.65
 -11  11   4    5.75    3.93
  10  11  -4    3.97    2.64
 -10 -11   4    0.03    1.75
  10 -11  -4    1.97    1.75
 -10  11   4    2.00    1.15
   9  11  -4   -0.55    1.46
  -9 -11   4    1.65    1.81
   9 -11  -4    0.42    1.64
  -9  11   4    1.07    0.67
   8  11  -4    2.55    1.57
  -8 -11   4    2.26    2.60
   8 -11  -4    2.05    1.49
  -8  11   4    0.79    0.79
   7  11  -4   16.94    2.70
  -7 -11   4   20.11    2.75
   7 -11  -4   15.42    4.40
  -7  11   4   17.44    4.11
   6  11  -4    2.59    1.52
  -6 -11   4    4.56    2.25
   6 -11  -4    0.88    1.37
  -6  11   4    1.25    1.21
  -5 -11   4    5.44    2.07
   5 -11  -4    6.93    2.08
  -5  11   4    3.71    2.20
  -4 -11   4    0.52    0.64
  -4 -11   4    0.21    1.09
   4 -11  -4    2.26    1.65
  -4  11   4    1.56    1.09
  -3 -11   4    0.49    0.68
  -3 -11   4    1.69    2.19
   3 -11  -4    0.11    1.61
  -3  11   4    0.28    0.69
  -2 -11   4    0.96    0.78
  -2 -11   4    0.86    1.41
   2 -11  -4    2.98    2.42
  -2  11   4    0.85    0.93
  -1 -11   4    2.83    1.56
  -1 -11   4    3.91    1.72
   1 -11  -4    2.83    1.52
  -1  11   4    1.82    1.59
   0 -11   4    1.71    0.86
   0 -11   4    1.51    1.13
   0 -11  -4    2.24    1.51
   0  11   4    1.60    1.25
   1 -11   4    0.96    1.48
   1 -11   4    1.78    1.72
  -1 -11  -4    2.43    1.31
   1  11   4    1.39    0.60
   2 -11   4    1.82    0.79
   2 -11   4    1.84    2.16
  -2 -11  -4    2.00    1.88
   3 -11   4    0.67    1.20
   3 -11   4    3.07    1.78
  -3 -11  -4    1.29    1.05
   4 -11   4    3.99    1.95
   4 -11   4    4.15    1.32
  -4 -11  -4    4.62    2.05
   5 -11   4    1.42    1.29
  -5 -11  -4    1.83    1.46
   5 -11   4    0.03    1.12
   6 -11   4    0.00    1.01
  -6 -11  -4    1.58    1.80
   6 -11   4    3.32    1.61
   7 -11   4    2.92    0.87
  -7 -11  -4    2.80    1.75
   7 -11   4    2.03    1.69
  -8 -11  -4    8.90    5.12
   8 -11   4    6.83    3.61
  -9 -11  -4    1.59    1.47
   9 -11   4    0.74    0.61
  10 -11   4    5.62    2.62
 -10 -11  -4    2.12    1.40
   8  12  -4    2.03    2.13
   8 -12  -4    7.04    2.56
  -8  12   4    1.04    0.95
   7  12  -4    9.11    2.28
  -7 -12   4   14.29    2.53
   7 -12  -4   15.16    3.22
  -7  12   4   10.32    4.19
   6  12  -4    2.64    2.80
  -6 -12   4    3.69    1.72
   6 -12  -4    3.46    2.76
  -6  12   4    5.65    2.12
  -5 -12   4    0.44    1.48
   5 -12  -4    1.85    1.81
  -5  12   4    0.61    1.03
  -4 -12   4    4.60    2.78
   4 -12  -4    4.80    2.54
  -4  12   4    8.84    3.07
  -3 -12   4    6.96    4.04
  -3 -12   4    8.18    2.80
   3 -12  -4    6.90    2.16
  -2 -12   4    5.75    4.08
  -2 -12   4   10.40    2.12
   2 -12  -4   10.66    2.59
  -2  12   4    8.40    2.39
  -1 -12   4    3.80    1.82
  -1 -12   4    4.58    2.38
  -1  12   4    2.86    1.44
   0 -12   4    1.35    0.82
   0 -12   4    3.09    2.27
   0  12   4    2.70    1.53
   1 -12   4    1.18    0.56
   1 -12   4    0.77    1.39
  -1 -12  -4    1.55    1.35
   2 -12   4    2.99    1.96
   2 -12   4    1.40    1.99
  -3 -12  -4    0.44    1.43
   4 -12   4    2.52    1.71
   4 -12   4    1.87    2.15
  -4 -12  -4    0.72    1.38
   5 -12   4   11.38    5.60
  -5 -12  -4    9.86    3.67
   5 -12   4   14.53    2.61
   6 -12   4    2.18    1.59
   6 -12   4    0.23    1.14
  21   0  -5    1.49    1.44
 -21   0   5    1.55    0.84
 -21   0   5    1.57    1.16
  20   0  -5    2.53    1.51
 -20   0   5    1.96    1.19
 -20   0   5    0.42    0.74
  19   0  -5   -1.28    1.47
 -19   0   5    1.56    1.63
 -19   0   5    2.39    1.28
  18   0  -5    3.30    2.78
 -18   0   5    0.96    0.62
 -18   0   5    0.74    0.75
  17   0  -5    1.06    1.80
 -17   0   5   -0.09    1.24
 -17   0   5    0.25    0.55
  16   0  -5    1.97    2.38
 -16   0   5    1.82    1.27
 -16   0   5    1.00    0.73
  15   0  -5    4.46    2.13
 -15   0   5    0.38    0.59
 -15   0   5    0.95    0.69
  14   0  -5    0.87    1.50
 -14   0   5    1.05    1.17
 -14   0   5   -0.07    0.60
  13   0  -5    1.20    1.68
 -13   0   5    0.38    1.24
 -13   0   5    0.32    0.36
  12   0  -5    0.57    1.31
 -12   0   5    0.96    0.63
 -12   0   5    0.52    0.63
  11   0  -5    1.39    1.28
 -11   0   5   -0.33    1.04
 -11   0   5    0.36    0.82
  10   0  -5    0.48    1.52
 -10   0   5    1.74    1.01
 -10   0   5    0.23    0.54
   9   0  -5    1.42    1.64
  -9   0   5    0.21    0.60
  -9   0   5    0.62    0.50
   8   0  -5    0.61    1.00
  -8   0   5    0.51    0.96
  -8   0   5    0.21    0.41
   7   0  -5    0.94    1.00
  -7   0   5    0.64    0.64
  -7   0   5    0.16    0.50
   6   0  -5    2.44    1.39
  -6   0   5    0.57    0.35
  -6   0   5    0.52    0.60
   5   0  -5    0.70    1.16
  -5   0   5    1.05    0.65
  -4   0   5    0.84    0.74
  -4   0   5    1.79    0.81
  -4   0   5    0.30    0.53
  -3   0   5    0.47    0.68
  -3   0   5    0.56    0.66
  -3   0   5    0.27    0.65
  -2   0   5    0.61    0.50
  -2   0   5    1.10    0.80
  -2   0   5    0.66    0.69
  -1   0   5    0.49    0.57
  -1   0   5    0.35    0.41
   0   0   5    1.57    0.52
   1   0   5    1.06    0.93
   2   0   5    2.28    0.64
  -2   0  -5    1.13    0.22
   3   0   5    1.19    0.69
   4   0   5    0.91    1.01
   5   0   5    0.77    0.80
   6   0   5    0.17    0.78
   7   0   5    2.37    0.87
   8   0   5    1.27    1.31
   9   0   5    3.79    1.85
  10   0   5    2.31    1.40
  11   0   5    1.18    0.92
  12   0   5    2.22    1.28
  13   0   5    3.03    1.57
  14   0   5    1.02    1.15
  15   0   5    1.20    1.34
  16   0   5    2.06    1.58
  17   0   5    3.29    2.06
  18   0   5    2.27    1.54
  21  -1  -5    3.73    2.21
  21   1  -5    2.38    2.39
 -21   1   5    1.00    0.69
 -21  -1   5    2.15    1.35
 -21   1   5    0.47    0.74
 -21  -1   5    0.47    1.03
  20  -1  -5    3.59    2.01
  20   1  -5    4.18    3.02
 -20  -1   5    0.52    0.97
 -20   1   5    1.28    0.90
 -20  -1   5    0.89    0.77
  19  -1  -5    4.89    2.00
  19   1  -5    2.47    1.74
 -19   1   5    0.46    0.67
 -19  -1   5    1.14    0.87
 -19   1   5    2.49    1.22
 -19  -1   5    1.77    1.04
  18  -1  -5    3.37    2.15
  18   1  -5    3.05    2.45
 -18   1   5    0.12    0.73
 -18  -1   5    1.79    1.89
 -18   1   5    1.36    1.07
 -18  -1   5    2.03    1.06
  17  -1  -5    2.81    2.26
  17   1  -5    1.34    1.68
 -17   1   5    1.01    1.32
 -17  -1   5   -0.28    1.32
 -17   1   5    1.15    1.16
 -17  -1   5    0.41    0.62
  16  -1  -5    7.90    2.43
  16   1  -5    2.51    1.66
 -16   1   5    2.71    1.46
 -16  -1   5    4.53    1.33
 -16   1   5    2.76    1.31
 -16  -1   5    3.88    0.99
  15  -1  -5   13.59    2.34
  15   1  -5   18.20    3.06
 -15   1   5    8.50    2.15
 -15  -1   5    9.69    2.86
 -15   1   5   10.44    1.23
 -15  -1   5   10.00    1.13
  14  -1  -5   29.20    2.81
  14   1  -5   26.47    2.65
 -14   1   5   25.66    8.24
 -14  -1   5   32.04    5.67
 -14   1   5   30.97    1.90
 -14  -1   5   29.97    1.67
  13  -1  -5   21.80    2.19
  13   1  -5   23.22    2.50
 -13   1   5   27.30    5.99
 -13  -1   5   22.79    7.45
 -13   1   5   24.94    1.74
 -13  -1   5   20.49    1.61
  12  -1  -5   54.46    3.30
  12   1  -5   52.30    3.13
 -12   1   5   61.07    2.79
 -12  -1   5   53.09    2.63
 -12   1   5   51.59    2.04
 -12  -1   5   56.07    2.45
  11  -1  -5   21.82    2.15
  11   1  -5   15.52    1.91
 -11   1   5   14.88    4.06
 -11  -1   5   18.51    5.48
 -11   1   5   18.99    1.28
 -11  -1   5   18.99    2.88
  10  -1  -5    7.65    1.33
  10   1  -5    7.72    1.53
 -10   1   5   11.23    2.40
 -10  -1   5    8.80    2.34
 -10   1   5    9.10    1.13
 -10  -1   5    7.88    0.80
   9  -1  -5   60.23    2.76
   9   1  -5   59.51    2.95
  -9   1   5   63.43    2.84
  -9  -1   5   58.24    4.06
  -9   1   5   66.50    1.91
  -9  -1   5   65.89    1.65
   8  -1  -5   12.75    1.49
   8   1  -5   13.51    1.64
  -8   1   5   13.30    3.60
  -8  -1   5   13.98    1.88
  -8   1   5   13.98    1.19
  -8  -1   5   12.08    0.83
   7  -1  -5    5.63    0.98
   7   1  -5    7.00    1.13
  -7   1   5    8.19    2.76
  -7  -1   5    7.05    2.26
  -7   1   5    7.06    1.83
  -7  -1   5    6.36    1.84
   6  -1  -5    2.06    0.80
   6   1  -5    2.42    0.97
  -6   1   5    2.31    0.77
  -6  -1   5    2.06    0.99
  -6  -1   5    2.36    0.68
  -6   1   5    2.93    1.05
  -5  -1   5  166.02    3.29
   5  -1  -5  163.21    3.31
  -5   1   5  161.10    3.81
  -5  -1   5  164.99    3.27
  -5  -1   5  157.45    2.49
  -5   1   5  164.09    3.35
  -4  -1   5  334.95    5.01
   4  -1  -5  337.30    4.16
  -4   1   5  338.31    5.71
  -4  -1   5  333.77    4.15
  -4  -1   5  334.70    3.66
  -4   1   5  345.48    3.89
  -3   1   5   20.05    1.21
  -3  -1   5   18.59    1.71
  -3   1   5   18.80    1.12
  -3  -1   5   17.56    1.11
  -3  -1   5   17.47    1.03
  -3   1   5   17.38    0.98
  -2   1   5    3.86    1.01
  -2  -1   5    3.48    0.73
  -2  -1   5    3.57    0.94
  -2   1   5    3.80    1.23
  -1   1   5    0.27    0.35
  -1  -1   5    0.31    0.49
  -1  -1   5    0.26    0.61
  -1   1   5    0.60    0.35
   0   1   5  115.25    2.98
   0  -1   5  112.46    3.18
   0  -1   5  115.70    2.81
   1  -1   5  278.80    3.89
   1   1   5  278.73    3.50
   1  -1   5  278.73    2.45
   2  -1   5   66.87    2.43
   2   1   5   66.73    2.10
  -2   1  -5   59.80    1.46
  -2  -1  -5   67.15    1.92
   3  -1   5  165.72    3.35
   3   1   5  167.71    3.08
  -3  -1  -5  165.05    2.28
   4  -1   5   31.72    1.61
   4   1   5   30.69    1.55
  -4  -1  -5   25.49    1.00
  -4  -1  -5   30.41    1.38
   5  -1   5   11.15    1.15
   5   1   5   11.17    2.81
   6  -1   5  116.06    3.16
   6   1   5  112.72    2.81
  -6  -1  -5  108.01    1.40
   7  -1   5   21.24    1.85
   7   1   5   20.43    1.63
  -7  -1  -5   15.93    0.93
   8  -1   5    0.33    0.98
   8   1   5    0.59    0.86
  -8  -1  -5    0.19    0.21
   9  -1   5   24.29    1.94
   9   1   5   29.00    2.26
  -9  -1  -5   23.24    0.93
  10  -1   5  108.61    3.67
  10   1   5  107.65    5.79
 -10  -1  -5  102.93    2.01
  11  -1   5   13.00    1.77
  11   1   5   13.73    1.87
 -11  -1  -5    7.14    1.83
  12  -1   5    1.74    1.40
  12   1   5    0.29    1.07
  13  -1   5    4.50    1.34
  13   1   5    2.75    1.71
  14  -1   5   34.27    2.89
  14   1   5   36.00    9.25
  15  -1   5   35.84    3.38
  15   1   5   35.97    3.77
  16  -1   5    3.57    1.86
  16   1   5    0.79    1.07
  17  -1   5    3.51    2.01
  17   1   5    1.26    0.83
  18  -1   5    3.07    1.55
  18   1   5    5.59    2.58
  19  -1   5   20.38    2.76
  19   1   5   19.88    3.47
  21  -2  -5    7.70    2.38
  21   2  -5    3.99    2.02
 -21  -2   5    5.17    1.85
 -21   2   5    5.04    1.41
 -21  -2   5    5.87    3.20
  20  -2  -5   10.09    2.40
  20   2  -5   16.39    2.87
 -20   2   5   13.71    2.20
 -20  -2   5   11.51    3.46
 -20   2   5   15.21    1.82
 -20  -2   5    8.75    3.75
  19  -2  -5    2.41    2.19
  19   2  -5    1.76    1.63
 -19   2   5    0.77    1.90
 -19  -2   5    1.01    0.95
 -19   2   5    2.10    1.12
 -19  -2   5    0.75    0.74
  18  -2  -5    7.91    1.98
  18   2  -5   10.11    2.79
 -18   2   5    3.82    3.38
 -18  -2   5    5.45    1.82
 -18   2   5    7.94    2.27
 -18  -2   5    6.51    2.39
  17  -2  -5   24.68    2.85
  17   2  -5   18.57    2.94
 -17   2   5   22.84    6.56
 -17  -2   5   20.52    7.72
 -17   2   5   22.06    3.19
 -17  -2   5   17.13    3.30
  16  -2  -5   68.64    3.94
  16   2  -5   67.26    4.28
 -16   2   5   74.25    3.56
 -16  -2   5   64.49   13.29
 -16   2   5   70.50    2.76
 -16  -2   5   63.59    2.19
  15  -2  -5   16.83    2.37
  15   2  -5   16.75    2.51
 -15   2   5   13.49    5.30
 -15  -2   5   16.55    4.52
 -15   2   5   18.61    1.54
 -15  -2   5   15.02    1.14
  14  -2  -5    1.21    1.43
  14   2  -5    1.98    1.72
 -14   2   5    2.13    1.64
 -14  -2   5    0.43    1.28
 -14   2   5    1.45    0.84
 -14  -2   5    2.03    0.74
  13  -2  -5   39.41    2.58
  13   2  -5   36.64    2.83
 -13   2   5   38.94    8.89
 -13  -2   5   41.59    7.67
 -13  -2   5   37.32    3.48
  12  -2  -5    3.66    1.83
  12   2  -5    2.65    1.12
 -12   2   5    0.61    1.59
 -12  -2   5    1.14    0.72
 -12   2   5    1.30    1.10
 -12  -2   5    1.07    0.66
  11  -2  -5    4.86    1.34
  11   2  -5    3.29    1.49
 -11   2   5    5.20    1.67
 -11  -2   5    2.40    1.00
 -11   2   5    2.53    0.81
 -11  -2   5    2.86    0.55
  10  -2  -5    8.08    1.27
  10   2  -5    8.39    1.62
 -10   2   5    9.15    2.99
 -10  -2   5    9.91    4.05
 -10   2   5    9.25    2.31
 -10  -2   5   10.12    0.94
   9  -2  -5    1.96    1.48
   9   2  -5    0.46    1.70
  -9   2   5    0.87    0.86
  -9  -2   5    0.95    0.67
  -9   2   5    0.86    0.73
  -9  -2   5    0.97    0.54
   8  -2  -5   43.74    2.48
   8   2  -5   38.90    2.38
  -8   2   5   39.09    2.00
  -8  -2   5   37.74    2.12
  -8   2   5   36.47    2.96
  -8  -2   5   37.12    1.14
   7  -2  -5  486.40    6.53
   7   2  -5  475.14    7.25
  -7  -2   5  484.48    7.07
  -7   2   5  486.38    5.90
  -7  -2   5  489.24    5.01
   6  -2  -5   28.44    1.58
   6   2  -5   31.57    2.32
  -6  -2   5   29.77    2.07
  -6  -2   5   27.79    1.60
  -6   2   5   27.97    2.20
  -5  -2   5   17.44    1.64
   5  -2  -5   16.04    1.16
  -5  -2   5   15.46    2.58
  -5  -2   5   16.48    1.14
  -5   2   5   16.22    1.52
  -4  -2   5  255.05    5.11
   4  -2  -5  258.85    3.76
  -4  -2   5  256.52    4.20
  -4  -2   5  256.25    3.21
  -4   2   5  259.57    5.58
  -3  -2   5  724.37    6.90
   3  -2  -5  731.68    5.62
  -3  -2   5  727.65    6.64
  -3   2   5  716.95    7.32
  -2  -2   5  164.90    5.07
  -2  -2   5  168.78    4.22
  -2   2   5  175.18    4.60
  -1   2   5    1.67    0.47
  -1  -2   5    3.87    0.96
  -1  -2   5    1.56    0.49
  -1   2   5    3.41    1.18
   0   2   5  145.11    3.69
   0  -2   5  138.59    3.97
   0  -2   5  143.48    3.43
   0   2   5  137.45    3.76
   1  -2   5  218.27    4.48
   1   2   5  219.88    2.50
   1  -2   5  225.91    2.42
   2  -2   5   73.39    2.66
   2   2   5   69.09    2.32
   2  -2   5   68.80    1.65
  -2  -2  -5   72.26    2.18
   3  -2   5   19.38    1.47
   3   2   5   17.90    1.28
   3  -2   5   14.87    0.93
  -3  -2  -5   15.11    0.96
   4  -2   5    5.79    1.56
   4   2   5    4.22    0.76
  -4  -2  -5    4.30    1.02
   5  -2   5   34.01    1.86
   5   2   5   34.74    1.70
  -5  -2  -5   33.02    1.85
   6  -2   5   16.14    3.14
   6   2   5   13.20    1.21
  -6  -2  -5   13.11    1.81
   7  -2   5    6.79    1.41
   7   2   5    9.40    1.18
  -7  -2  -5    7.99    0.71
   8  -2   5   82.13    3.58
   8   2   5   87.92    3.36
  -8  -2  -5   74.76    3.30
   9  -2   5   62.45    3.08
   9   2   5   61.11    2.93
  -9  -2  -5   55.10    3.11
  10  -2   5   16.82    2.06
  10   2   5   18.36    1.95
 -10  -2  -5   14.30    2.16
  11  -2   5   22.54    2.00
  11   2   5   22.01    1.91
 -11  -2  -5   22.16    1.30
  12  -2   5    6.40    1.49
  12   2   5   13.13    1.94
  13  -2   5   19.53    2.06
  13   2   5   21.75    2.37
  14  -2   5   34.72    2.97
  14   2   5   28.04    2.70
  15  -2   5    1.40    1.18
  15   2   5    1.26    1.53
  16  -2   5    5.14    1.80
  16   2   5    2.79    1.57
  17  -2   5    0.65    1.26
  17   2   5    1.28    1.19
  18   2   5    6.04    2.17
  19  -2   5    4.13    2.00
  19   2   5    1.40    1.34
  21  -3  -5    1.58    1.38
  21   3  -5    1.74    1.84
 -21  -3   5    2.25    1.71
 -21   3   5    1.38    1.34
  20  -3  -5    2.53    2.27
  20   3  -5    2.11    1.82
 -20  -3   5    1.61    1.77
 -20   3   5   -0.03    0.87
  19  -3  -5    2.35    1.29
  19   3  -5    4.02    1.88
 -19  -3   5    1.05    1.12
 -19   3   5    1.66    1.34
 -19  -3   5    0.71    0.53
  18  -3  -5    6.41    1.75
  18   3  -5    5.60    2.28
 -18  -3   5    3.51    2.21
 -18   3   5    7.95    1.63
 -18  -3   5    3.17    1.58
  17  -3  -5    2.43    1.35
  17   3  -5    3.78    1.99
 -17  -3   5    1.64    1.19
 -17   3   5    2.27    1.04
  16  -3  -5    4.41    1.77
  16   3  -5    1.99    1.88
 -16  -3   5    2.19    1.12
 -16   3   5    3.67    1.24
 -16  -3   5    2.00    0.98
  15  -3  -5   10.42    2.18
  15   3  -5   10.21    2.60
 -15  -3   5   13.38    4.69
 -15   3   5   10.00    1.32
 -15  -3   5    9.70    1.25
  14  -3  -5    1.86    1.27
  14   3  -5    5.47    2.11
 -14  -3   5    4.33    1.88
 -14   3   5    3.01    0.93
 -14  -3   5    3.34    0.87
  13  -3  -5   24.25    2.11
  13   3  -5   27.83    2.84
 -13  -3   5   25.52    8.61
 -13   3   5   24.07    1.55
 -13  -3   5   21.97    1.12
  12  -3  -5    3.28    1.43
  12   3  -5    3.62    2.21
 -12  -3   5    2.11    1.22
 -12   3   5    4.81    1.00
 -12  -3   5    4.37    1.40
  11  -3  -5    1.09    1.29
  11   3  -5    0.98    2.20
 -11  -3   5    1.68    1.41
 -11   3   5    1.14    0.96
 -11  -3   5    0.42    0.63
  10  -3  -5   94.59    3.09
  10   3  -5   83.77    3.91
 -10  -3   5   87.40    4.07
 -10   3   5   94.40    2.97
 -10  -3   5   88.16    1.67
   9  -3  -5    0.80    0.89
   9   3  -5    2.10    1.40
  -9  -3   5    0.94    0.74
  -9   3   5    0.91    0.73
  -9  -3   5    0.34    0.28
   8  -3  -5   19.70    1.68
   8   3  -5   13.65    1.75
  -8  -3   5   18.44    4.89
  -8   3   5   20.21    2.88
  -8  -3   5   16.67    0.80
   7  -3  -5    0.48    0.65
   7   3  -5    0.58    1.09
  -7  -3   5    1.29    0.96
  -7  -3   5    0.55    0.22
  -7   3   5    1.11    0.77
  -6  -3   5   34.10    2.47
   6  -3  -5   33.91    1.49
  -6  -3   5   31.21    2.50
  -6  -3   5   34.02    0.96
  -6   3   5   31.82    1.69
  -5  -3   5   55.42    3.24
   5  -3  -5   51.28    1.74
  -5  -3   5   52.15    2.25
  -5  -3   5   49.17    1.23
  -5   3   5   51.30    3.15
  -4  -3   5    4.22    1.32
   4  -3  -5    4.07    0.59
  -4  -3   5    3.79    0.99
  -4   3   5    4.66    1.62
  -3  -3   5   53.07    3.75
   3  -3  -5   49.66    1.25
   3  -3  -5   55.77    1.49
  -3  -3   5   56.65    2.25
  -3   3   5   55.07    2.06
   3   3  -5   51.58    1.11
  -2  -3   5  455.52    7.15
   2  -3  -5  435.03    4.03
   2  -3  -5  451.38    4.37
  -2  -3   5  463.04    5.97
  -2   3   5  458.34    6.64
  -1  -3   5  115.62    3.21
   1  -3  -5  111.39    1.47
   1  -3  -5  110.33    1.46
  -1  -3   5  117.28    2.61
  -1   3   5  108.36    2.59
   0   3   5  111.61    1.40
   0  -3   5  109.68    3.19
   0  -3  -5  109.95    1.54
   0  -3   5  110.95    2.32
   0   3   5  111.36    4.17
   1  -3   5   33.55    1.93
   1   3   5   30.83    1.61
   1  -3   5   32.50    1.30
  -1  -3  -5   35.47    1.83
   2  -3   5    7.75    1.16
   2   3   5   10.78    1.22
   2  -3   5    9.59    1.78
  -2  -3  -5   10.64    1.95
   3  -3   5   20.01    1.51
   3   3   5   19.88    1.06
   3  -3   5   18.14    0.87
  -3  -3  -5   19.54    1.34
   4  -3   5   38.71    1.92
   4   3   5   39.26    1.40
   4  -3   5   44.20    1.24
  -4  -3  -5   43.70    1.80
   5  -3   5    6.53    1.24
   5   3   5    5.74    0.83
   5  -3   5    6.19    1.03
  -5  -3  -5    7.26    0.94
   6  -3   5    2.87    1.38
   6   3   5    2.52    0.85
   6  -3   5    1.06    0.31
   6  -3   5    1.25    0.44
  -6  -3  -5    0.84    0.57
   7  -3   5    1.78    1.60
   7   3   5    1.09    0.94
  -7  -3  -5    0.42    0.55
   8  -3   5   22.50    2.72
   8   3   5   20.79    1.53
  -8  -3  -5   17.82    2.02
   8  -3   5   14.88    1.28
   9  -3   5    3.92    1.94
   9   3   5    1.22    1.01
  -9  -3  -5    2.15    0.73
   9  -3   5    1.89    0.40
  10  -3   5   58.45    3.30
  10   3   5   53.84    2.73
 -10  -3  -5   49.19    2.74
  11  -3   5  121.59    5.19
  11   3   5  121.48    4.73
 -11  -3  -5  108.07    3.66
  12  -3   5  167.02    4.75
  12   3   5  168.59    4.67
 -12  -3  -5  159.17    4.98
  13  -3   5    2.76    1.59
  13   3   5    0.23    1.09
  14  -3   5   19.64    2.62
  14   3   5   15.55    2.03
  15  -3   5   36.22    3.37
  15   3   5   36.19    3.01
  16  -3   5    5.76    1.84
  17  -3   5   13.74    2.19
  17   3   5   12.01    2.12
  18   3   5    0.64    1.13
  19  -3   5    3.39    1.90
  19   3   5    0.74    0.92
  20  -4  -5    4.44    1.66
  20   4  -5    4.20    1.99
 -20  -4   5    2.32    1.16
 -20   4   5    7.56    2.02
  19  -4  -5    3.37    1.87
  19   4  -5    1.94    1.77
 -19  -4   5    3.74    1.28
 -19   4   5    1.32    1.43
  18  -4  -5    0.74    1.10
  18   4  -5   -1.38    1.85
 -18  -4   5    2.79    1.60
 -18   4   5    0.55    0.96
  17  -4  -5    2.83    1.42
  17   4  -5    1.49    1.84
 -17  -4   5    1.66    1.37
 -17   4   5    1.25    1.30
  16  -4  -5    6.42    1.93
  16   4  -5    7.96    2.64
 -16  -4   5    5.83    2.20
 -16   4   5    6.49    1.26
  15  -4  -5   90.91    3.97
  15   4  -5   95.61    4.90
 -15  -4   5   91.88    8.42
 -15   4   5   89.49    3.08
 -15  -4   5   87.08    2.10
  14  -4  -5   63.93    3.15
  14   4  -5   66.04    4.50
 -14  -4   5   63.99    3.45
 -14   4   5   63.95    2.60
 -14  -4   5   57.13    2.27
  13   4  -5    1.98    1.71
 -13  -4   5    2.59    1.21
 -13   4   5    1.26    0.87
 -13  -4   5    0.43    0.31
  12  -4  -5   15.52    1.52
  12   4  -5   15.49    2.07
 -12  -4   5   15.60    5.02
 -12   4   5   21.47    1.89
  11  -4  -5    1.92    1.35
  11   4  -5    0.25    1.66
 -11  -4   5    0.99    0.81
 -11   4   5    0.67    0.83
 -11  -4   5    0.96    0.62
  10  -4  -5  280.81    5.81
  10   4  -5  275.25    7.33
 -10  -4   5  287.31    6.72
 -10   4   5  275.82    5.57
 -10  -4   5  277.64    4.18
   9  -4  -5   40.27    1.95
   9   4  -5   35.78    3.04
  -9  -4   5   42.06    2.49
  -9   4   5   39.43    1.80
  -9  -4   5   41.41    0.92
   8  -4  -5    0.09    0.64
   8   4  -5    0.23    1.21
  -8  -4   5    0.32    1.07
  -8   4   5    0.42    0.54
  -8  -4   5    0.22    0.19
   7  -4  -5    1.92    0.59
   7   4  -5    2.50    1.33
  -7  -4   5    2.16    1.27
  -7  -4   5    0.95    0.29
  -7   4   5    1.84    0.68
  -6  -4   5    9.65    2.38
   6  -4  -5    8.79    0.84
  -6  -4   5    8.22    1.27
  -6   4   5    8.95    2.72
  -5  -4   5  176.41    4.06
   5  -4  -5  169.30    2.35
  -5  -4   5  160.54    6.19
  -5   4   5  169.91    4.70
  -4  -4   5   82.70    4.02
   4  -4  -5   76.63    1.09
   4  -4  -5   80.30    1.18
  -4  -4   5   85.23    2.66
  -4   4   5   87.40    2.41
  -3  -4   5    8.76    2.80
  -3  -4   5    8.23    1.08
  -3   4   5   10.42    2.66
  -2  -4   5    2.59    0.93
  -2  -4   5    3.75    1.23
  -2   4   5    3.49    1.03
  -1  -4   5  140.73    6.75
  -1   4   5  139.56    3.11
   0  -4   5  282.48    5.57
   0  -4   5  280.18    5.81
   0  -4  -5  284.58    4.91
   0   4   5  276.06    4.82
   1  -4   5    0.25    0.90
   1  -4   5    0.52    0.68
  -1  -4  -5    0.23    0.86
   1   4   5    0.86    0.36
   2  -4   5  138.63    3.49
   2   4   5  138.67    1.73
   2  -4   5  138.39    3.62
  -2  -4  -5  143.27    3.28
   3  -4   5   50.16    2.29
   3   4   5   50.20    1.32
   3  -4   5   50.62    2.23
  -3  -4  -5   49.98    2.14
   4  -4   5   78.29    2.78
   4   4   5   75.75    1.78
   4  -4   5   78.13    2.06
  -4  -4  -5   74.38    3.95
   5  -4   5   36.68    2.17
   5   4   5   38.31    1.75
   5  -4   5   39.10    1.63
  -5  -4  -5   37.82    1.92
   6  -4   5    6.65    2.19
   6   4   5    4.92    0.87
  -6  -4  -5    5.62    1.76
   6  -4   5    3.99    0.61
   7  -4   5    3.45    1.74
   7   4   5    1.78    1.18
  -7  -4  -5    1.44    1.11
   7  -4   5    1.67    0.51
   8  -4   5   95.07    3.55
   8   4   5   98.28    3.07
  -8  -4  -5   99.90    3.08
   9  -4   5   65.09    3.31
   9   4   5   74.05    2.82
  -9  -4  -5   75.76    2.68
   9  -4   5   72.49    2.07
  10  -4   5   22.02    2.36
  10   4   5   21.36    1.90
 -10  -4  -5   21.98    1.84
  11  -4   5   34.69    2.73
  11   4   5   25.79    1.95
 -11  -4  -5   28.89    1.78
  12  -4   5   11.75    2.00
  12   4   5   11.10    1.86
 -12  -4  -5    7.37    3.24
  13  -4   5   11.00    2.27
  13   4   5   14.66    1.50
 -13  -4  -5   10.08    1.72
  14  -4   5    2.23    1.79
  14   4   5    3.15    1.72
  15  -4   5    1.71    1.80
  16  -4   5   53.75    3.79
  16   4   5   54.75    3.39
  17  -4   5   13.29    2.29
  17   4   5    9.63    2.12
  18  -4   5   25.37    3.86
  18   4   5   22.67    2.83
 -20  -5   5    1.65    1.48
 -20   5   5   -0.10    1.02
  19  -5  -5    3.10    1.38
  19   5  -5    2.92    2.12
 -19  -5   5    2.60    1.38
  18  -5  -5    2.13    1.66
  18   5  -5    2.83    2.78
 -18  -5   5    1.06    1.41
 -18   5   5    3.06    1.55
  17  -5  -5   22.40    2.47
  17   5  -5   21.58    3.48
 -17  -5   5   19.03    5.68
 -17   5   5   22.72    2.06
  16  -5  -5   12.09    2.06
  16   5  -5    9.64    2.80
 -16  -5   5    9.14    3.24
 -16   5   5   11.20    1.98
  15  -5  -5    1.09    0.98
  15   5  -5    0.84    1.86
 -15  -5   5    3.75    1.91
 -15   5   5    0.71    0.83
  14  -5  -5    5.65    1.44
  14   5  -5    3.40    2.65
 -14  -5   5    3.21    1.24
 -14   5   5    3.08    1.18
  13  -5  -5    4.31    1.07
  13   5  -5    2.49    2.00
 -13  -5   5    4.47    2.13
 -13   5   5    5.80    1.28
  12  -5  -5   39.35    2.05
  12   5  -5   34.05    3.44
 -12  -5   5   40.68    6.22
 -12   5   5   38.91    1.94
  11  -5  -5   10.83    1.19
  11   5  -5   12.59    2.19
 -11  -5   5   12.27    3.16
 -11   5   5   13.29    1.64
  10  -5  -5    3.05    0.81
  10   5  -5    1.38    1.81
 -10  -5   5    2.82    1.37
 -10   5   5    3.37    0.88
   9  -5  -5   65.01    2.30
   9   5  -5   58.43    3.55
  -9  -5   5   57.13    3.05
  -9   5   5   56.70    3.69
   8  -5  -5   47.23    1.63
   8   5  -5   46.63    3.00
  -8  -5   5   51.54    3.24
  -8   5   5   54.04    2.20
   7  -5  -5   35.05    1.38
  -7  -5   5   36.05    2.23
  -7   5   5   36.85    1.83
  -6  -5   5   17.82    4.39
   6  -5  -5   18.18    0.95
  -6  -5   5   15.67    1.63
  -6   5   5   16.07    4.17
  -5  -5   5   32.72    6.52
   5  -5  -5   27.25    1.02
  -5  -5   5   30.57    2.04
  -5   5   5   30.49    4.77
  -4  -5   5   30.33    4.53
  -4  -5   5   32.83    2.13
  -4   5   5   25.34    4.47
  -3  -5   5    4.16    1.56
  -3  -5   5    2.68    1.03
  -3   5   5    2.31    0.77
  -2  -5   5    0.39    0.95
  -2  -5   5    1.53    1.26
  -2   5   5    0.49    0.46
  -1  -5   5    1.10    0.85
  -1  -5   5    0.35    0.80
   1  -5  -5    0.62    0.86
  -1   5   5    1.20    0.66
   1   5  -5    0.09    0.07
   1   5  -5    0.08    0.09
   0  -5   5    1.53    1.10
   0  -5   5    1.21    0.89
   0  -5  -5    2.00    1.26
   0   5   5    0.00    0.89
   0   5  -5    0.66    0.20
   1  -5   5   11.11    3.45
   1  -5   5   12.97    1.32
  -1  -5  -5   11.87    2.58
   1   5   5   12.91    3.39
   2  -5   5   53.87    4.59
   2  -5   5   54.09    2.29
  -2  -5  -5   53.02    2.63
   3  -5   5   92.36    3.77
   3   5   5   87.58    2.40
   3  -5   5   88.84    3.57
  -3  -5  -5   91.51    3.63
   4  -5   5    9.20    1.57
   4   5   5    6.61    0.97
   4  -5   5    7.62    2.16
  -4  -5  -5    9.61    2.20
   5  -5   5    4.54    1.29
   5   5   5    4.15    1.04
   5  -5   5    5.47    1.42
  -5  -5  -5    5.39    1.37
   6  -5   5    3.67    1.35
   6   5   5    4.83    0.91
  -6  -5  -5    4.15    1.15
   6  -5   5    5.87    0.87
   7  -5   5    3.39    1.82
   7   5   5    0.60    0.83
  -7  -5  -5    1.10    0.89
   7  -5   5    1.20    0.79
   8  -5   5    6.96    1.86
   8   5   5    5.71    1.03
  -8  -5  -5    6.42    1.25
   8  -5   5    4.25    1.16
   9  -5   5    2.71    1.92
   9   5   5    1.19    0.86
  -9  -5  -5    1.52    1.05
  10  -5   5  103.89    4.12
  10   5   5   99.66    3.24
 -10  -5  -5  103.10    3.12
  11  -5   5    5.49    1.70
  11   5   5    6.12    1.42
 -11  -5  -5    4.13    1.06
  12  -5   5   17.44    2.76
  12   5   5   13.30    1.66
 -12  -5  -5   11.39    1.35
  13  -5   5   16.61    2.37
  13   5   5   14.43    2.17
 -13  -5  -5   15.93    1.70
  14  -5   5    7.79    2.23
  14   5   5    4.95    1.60
  15  -5   5   23.63    2.96
  15   5   5   25.57    2.43
  16  -5   5   -0.05    1.29
  16   5   5    1.25    1.15
  17  -5   5    1.42    1.43
  18  -5   5    6.42    2.42
  19   6  -5    9.15    3.15
 -19  -6   5    4.99    3.10
 -19   6   5    6.59    1.57
  18  -6  -5    1.35    0.94
  18   6  -5    1.50    2.68
 -18  -6   5    1.56    1.19
 -18   6   5    4.28    1.52
  17  -6  -5    1.17    1.22
  17   6  -5   -0.07    1.76
 -17  -6   5    2.65    1.31
 -17   6   5    1.22    0.98
  16   6  -5    4.28    2.40
 -16  -6   5    4.51    1.28
 -16   6   5    0.04    0.84
  15  -6  -5    0.80    0.72
 -15  -6   5    0.43    1.48
 -15   6   5    0.98    0.88
  14  -6  -5    1.44    1.05
  14   6  -5    2.23    1.74
 -14  -6   5    1.58    1.39
 -14   6   5    1.07    0.84
  13  -6  -5    6.96    1.44
  13   6  -5    6.25    2.09
 -13  -6   5    7.67    1.84
 -13   6   5    6.46    1.62
  12  -6  -5    0.94    0.61
  12   6  -5    2.26    1.66
 -12  -6   5    1.84    1.19
 -12   6   5    1.39    0.83
  11  -6  -5    2.05    1.04
  11   6  -5    4.72    2.41
 -11  -6   5    1.94    1.34
 -11   6   5    1.13    0.63
  10  -6  -5    0.85    0.60
  10   6  -5    2.79    1.73
 -10  -6   5    2.87    1.98
 -10   6   5    1.05    0.94
   9  -6  -5   29.66    1.56
   9   6  -5   28.36    2.63
  -9  -6   5   30.17    2.42
  -9   6   5   30.53    2.19
   8  -6  -5    1.84    0.83
   8   6  -5    1.27    1.68
  -8  -6   5    2.33    1.30
  -8   6   5    0.82    1.21
  -7  -6   5   90.00    3.23
   7  -6  -5   99.85    2.18
  -7  -6   5  102.58    3.83
  -7   6   5  100.33    4.11
  -6  -6   5   33.34    3.86
   6  -6  -5   25.98    1.22
  -6  -6   5   36.02    2.27
  -6   6   5   29.23    2.12
  -5  -6   5    3.38    1.85
   5  -6  -5    0.60    0.18
  -5  -6   5    1.57    1.26
  -5   6   5    0.83    0.44
  -4  -6   5   77.85    3.92
  -4  -6   5   79.67    3.33
  -4   6   5   78.80    3.39
  -3  -6   5   94.11    6.86
  -3  -6   5   92.35    3.37
   3  -6  -5   94.10    4.00
  -3   6   5   92.65    2.83
  -2  -6   5   76.44    3.03
  -2  -6   5   75.92    5.60
   2  -6  -5   75.52    3.27
  -2   6   5   72.96    2.40
  -1  -6   5  237.33    5.95
  -1  -6   5  231.75    4.44
   1  -6  -5  244.07    5.36
  -1   6   5  236.85    7.45
   0  -6   5  132.01    3.84
   0  -6   5  140.85    3.88
   0  -6  -5  141.71    4.11
   0   6   5  138.41    3.37
   0   6  -5  129.76    1.42
   1  -6   5   73.67    4.31
   1  -6   5   68.88    2.62
  -1  -6  -5   69.02    2.77
   1   6   5   66.69    4.54
  -1   6  -5   68.17    1.17
   2  -6   5   24.82    5.96
   2  -6   5   24.14    1.82
  -2  -6  -5   23.14    1.75
  -2   6  -5   24.32    1.03
   3  -6   5    3.87    1.44
   3   6   5    2.75    0.27
   3  -6   5    3.89    0.80
  -3  -6  -5    4.26    1.44
  -3   6  -5    3.69    1.38
   4  -6   5   76.15    3.64
   4   6   5   73.91    1.66
   4  -6   5   75.60    3.77
  -4  -6  -5   89.25    3.81
   5  -6   5    1.14    1.27
   5   6   5    0.69    0.57
   5  -6   5    0.47    1.00
  -5  -6  -5    0.55    0.62
   6  -6   5   42.71    2.80
   6   6   5   37.33    1.44
  -6  -6  -5   36.52    2.07
   6  -6   5   38.32    1.88
   7  -6   5    2.90    1.47
   7   6   5    2.70    0.73
  -7  -6  -5    2.05    0.91
   7  -6   5    1.08    1.06
   8  -6   5  105.97    4.71
   8   6   5  105.05    3.79
  -8  -6  -5  100.35    4.98
   8  -6   5  108.58    3.84
   9  -6   5   72.46    3.63
   9   6   5   63.74    2.57
  -9  -6  -5   53.83    3.61
  10  -6   5    1.31    2.00
  10   6   5    1.01    0.74
 -10  -6  -5    0.43    1.27
  11  -6   5    3.22    1.48
  11   6   5    3.75    1.29
  12  -6   5    2.45    2.20
 -12  -6  -5    1.31    1.37
  13  -6   5    1.35    1.37
  14  -6   5   17.49    2.98
  15  -6   5   21.06    2.55
  15   6   5   15.66    1.91
  16  -6   5   14.25    3.01
  16   6   5   19.08    2.50
  17  -6   5    7.01    4.96
  17   6   5    6.60    2.01
  18   7  -5    3.44    2.73
 -18  -7   5    0.47    1.50
 -18   7   5    0.93    0.96
  17   7  -5    7.46    2.94
 -17  -7   5    6.64    2.82
 -17   7   5    5.45    2.62
  16   7  -5   16.49    2.80
 -16  -7   5   10.70    4.67
 -16   7   5   14.75    1.70
  15   7  -5   16.44    2.58
 -15  -7   5   10.66    4.28
 -15   7   5   14.66    1.66
  14   7  -5    4.27    1.99
 -14  -7   5    0.37    1.37
 -14   7   5    0.05    0.83
  13   7  -5    0.53    1.67
 -13  -7   5    1.68    1.82
 -13   7   5   -0.01    0.87
  12   7  -5    0.71    1.56
 -12  -7   5    1.29    1.30
 -12   7   5    0.58    0.57
  11   7  -5    1.05    1.48
 -11  -7   5    0.68    1.21
 -11   7   5    1.39    0.99
  10   7  -5   31.33    2.77
 -10  -7   5   30.81    2.48
 -10   7   5   40.19    7.04
   9   7  -5   18.39    2.51
  -9  -7   5   16.33    2.06
  -9   7   5   17.74    4.50
   8   7  -5   49.00    3.26
  -8  -7   5   57.74    3.30
  -8   7   5   55.51    2.96
  -7  -7   5   10.57    3.38
  -7  -7   5   11.90    2.02
  -7   7   5   12.99    3.99
  -6  -7   5    1.12    0.76
  -6  -7   5    1.26    1.64
  -6   7   5    0.53    0.55
  -5  -7   5   53.79    6.85
  -5  -7   5   57.05    3.13
  -5   7   5   56.36    2.57
  -4  -7   5   17.87    5.16
  -4  -7   5   14.42    2.45
   4  -7  -5   14.41    1.95
  -4   7   5   17.07    3.67
  -3  -7   5    8.30    2.85
  -3  -7   5    9.54    1.87
   3  -7  -5    7.30    2.16
  -3   7   5   10.24    2.80
  -2  -7   5   57.24    6.43
  -2  -7   5   54.28    2.62
   2  -7  -5   58.07    3.43
  -2   7   5   53.31    2.35
  -1  -7   5  384.74    8.21
  -1  -7   5  382.14    7.60
   1  -7  -5  344.97    7.52
  -1   7   5  388.98    5.95
   0  -7   5  233.65    5.78
   0  -7   5  216.87    5.18
   0  -7  -5  233.23    6.16
   0   7   5  226.94    5.64
   1  -7   5   41.78    2.54
   1  -7   5   38.77    2.18
  -1  -7  -5   39.70    2.63
   1   7   5   40.13    2.12
  -1   7  -5   38.46    0.92
   2  -7   5    7.84    3.19
   2  -7   5    9.80    1.44
  -2  -7  -5    7.91    1.53
  -2   7  -5    7.53    0.58
   3  -7   5    7.00    2.09
   3  -7   5    6.15    1.13
  -3  -7  -5    6.71    1.47
   4  -7   5  106.81    4.08
   4  -7   5  105.47    5.16
  -4  -7  -5  106.19    4.17
   5  -7   5    1.90    1.24
   5  -7   5    3.87    1.27
  -5  -7  -5    2.31    1.85
  -5   7  -5    0.69    0.75
   6  -7   5    3.33    1.48
  -6  -7  -5    3.97    1.22
   6  -7   5    3.04    1.25
  -6   7  -5    4.47    0.79
   7  -7   5    3.00    1.91
  -7  -7  -5    3.45    1.55
   7  -7   5    1.80    1.46
  -7   7  -5    2.73    0.99
   8  -7   5   16.32    2.00
  -8  -7  -5   12.49    2.87
   8  -7   5    8.38    3.56
   9  -7   5    3.00    1.55
  -9  -7  -5    3.05    1.11
  10  -7   5    2.40    1.44
 -10  -7  -5    2.74    1.38
  11  -7   5    7.32    2.52
 -11  -7  -5    6.25    1.67
  12  -7   5   31.43    3.08
 -12  -7  -5   26.19    2.28
  13  -7   5    4.71    1.70
 -13  -7  -5    4.64    1.58
  14  -7   5   23.15    2.54
  15  -7   5    0.26    1.24
  16  -7   5    0.34    1.34
  17   8  -5    6.41    2.75
 -17  -8   5    1.46    1.72
 -17   8   5   -0.08    0.99
  16   8  -5    1.19    1.90
 -16  -8   5    0.66    1.48
 -16   8   5    0.40    1.01
  15   8  -5   15.33    3.26
 -15  -8   5   12.94    2.26
 -15   8   5    9.49    5.54
  14   8  -5    6.86    2.39
 -14  -8   5    6.21    1.94
 -14   8   5    4.11    2.32
  13   8  -5    3.12    1.67
 -13  -8   5    3.11    1.92
 -13   8   5    4.06    2.70
  12   8  -5    0.27    1.64
 -12  -8   5    0.72    0.87
 -12   8   5    1.45    0.72
  11   8  -5    6.36    2.43
 -11  -8   5    5.00    1.94
 -11   8   5    1.82    0.71
  10   8  -5   14.17    2.37
 -10  -8   5   12.12    2.03
 -10   8   5   15.31    4.73
   9   8  -5    0.82    1.31
  -9  -8   5    0.77    1.66
  -9   8   5    0.49    0.67
   8   8  -5   10.48    2.43
  -8  -8   5    7.06    1.90
  -8   8   5    5.62    1.57
  -7  -8   5    2.27    1.27
  -7  -8   5    2.11    1.28
  -7   8   5    2.94    1.01
  -6  -8   5   48.94    2.75
  -6  -8   5   46.69    2.92
   6  -8  -5   52.68    4.14
  -6   8   5   49.67    2.48
  -5  -8   5   23.44    4.67
  -5  -8   5   26.30    2.45
   5  -8  -5   23.89    2.48
  -5   8   5   24.17    4.76
  -4  -8   5   31.50    6.69
  -4  -8   5   27.67    2.42
   4  -8  -5   31.51    3.38
  -3  -8   5   -0.42    1.18
  -3  -8   5   -0.21    1.12
   3  -8  -5    2.05    1.61
  -3   8   5   -0.01    1.26
  -2  -8   5    1.38    1.16
  -2  -8   5    1.96    1.62
   2  -8  -5    4.79    1.92
  -2   8   5    1.31    0.69
  -1  -8   5   61.15    6.52
  -1  -8   5   68.20    3.68
   1  -8  -5   59.49    3.47
  -1   8   5   60.91    7.22
   0  -8   5    2.18    1.77
   0  -8   5    2.43    1.50
   0  -8  -5    2.04    1.99
   0   8   5    3.99    0.95
   1  -8   5    9.25    2.27
   1  -8   5    7.10    1.67
  -1  -8  -5    6.32    1.56
   1   8   5    8.23    1.64
   2  -8   5   18.16    4.53
   2  -8   5   18.78    1.73
  -2  -8  -5   18.05    2.35
   3  -8   5   12.37    3.47
   3  -8   5    9.65    1.28
  -3  -8  -5   12.71    3.18
  -3   8  -5   11.41    0.73
   4  -8   5   11.90    2.81
   4  -8   5   12.10    1.52
  -4  -8  -5   13.81    3.56
  -4   8  -5   11.23    0.83
   5  -8   5   14.71    2.90
   5  -8   5   11.70    1.52
  -5  -8  -5   13.17    1.88
  -5   8  -5   13.06    1.49
   6  -8   5   16.72    2.28
  -6  -8  -5   14.56    2.28
   6  -8   5   15.40    1.60
  -6   8  -5   14.38    0.96
   7  -8   5   30.48    3.06
  -7  -8  -5   26.58    2.10
   7  -8   5   26.28    1.88
  -7   8  -5   30.03    1.85
   8  -8   5    1.15    1.97
  -8  -8  -5    3.71    2.08
  -8   8  -5    1.72    0.74
   9  -8   5   72.12    4.40
  -9  -8  -5   70.93    3.90
  -9   8  -5   70.73    3.13
  10  -8   5    8.70    2.32
 -10  -8  -5    7.47    1.98
 -10   8  -5    5.65    2.55
  11  -8   5    2.49    1.89
 -11  -8  -5    1.75    1.18
 -11   8  -5    0.67    0.71
  12  -8   5    1.45    1.75
 -12  -8  -5    1.41    1.22
 -12   8  -5    1.20    0.77
  13  -8   5   15.61    2.28
 -13  -8  -5   11.88    1.71
 -13   8  -5   10.62    3.74
  14  -8   5   18.60    2.87
 -14   8  -5   16.74    3.79
  15   9  -5    1.96    1.86
 -15  -9   5    2.61    2.32
 -15   9   5    2.42    1.10
  14   9  -5    3.05    1.86
 -14  -9   5    5.14    2.40
 -14   9   5    4.04    1.31
  13   9  -5    3.08    1.88
 -13  -9   5    1.65    1.46
 -13   9   5    0.87    0.68
  12   9  -5    6.52    2.32
 -12  -9   5    3.43    1.48
 -12   9   5    2.75    1.04
  11   9  -5    3.15    2.34
 -11  -9   5    1.15    1.43
 -11   9   5    1.68    0.83
  10   9  -5    5.28    2.17
 -10  -9   5    3.53    2.08
 -10   9   5    0.79    0.84
   9   9  -5   14.40    2.39
  -9  -9   5    8.96    1.66
   9  -9  -5   11.03    2.51
  -9   9   5   11.70    2.84
   8   9  -5    1.00    1.41
  -8  -9   5    2.14    1.36
   8  -9  -5    1.59    2.22
  -8   9   5    1.43    1.46
  -7  -9   5    3.23    1.89
   7  -9  -5    2.80    2.64
  -7   9   5    3.01    1.76
  -6  -9   5    4.18    2.13
  -6  -9   5    3.52    1.61
   6  -9  -5    4.73    2.37
  -6   9   5    2.70    1.07
  -5  -9   5    0.70    1.11
  -5  -9   5    2.88    1.92
   5  -9  -5    1.28    1.52
  -5   9   5    0.39    0.88
  -4  -9   5    1.74    0.78
  -4  -9   5    1.13    1.36
   4  -9  -5    1.86    2.14
  -4   9   5    0.76    1.16
  -3  -9   5   16.57    4.31
  -3  -9   5   13.80    2.14
   3  -9  -5   14.31    4.03
  -3   9   5   17.25    3.62
  -2  -9   5    2.63    1.11
  -2  -9   5    4.74    1.92
   2  -9  -5    2.45    1.48
  -2   9   5    5.64    1.93
  -1  -9   5   -0.53    1.25
  -1  -9   5    1.07    1.17
   1  -9  -5    2.08    1.60
  -1   9   5    0.78    0.83
   0  -9   5    9.46    4.33
   0  -9   5    6.76    2.04
   0  -9  -5    8.76    2.03
   0   9   5    9.36    2.07
   1  -9   5    0.77    1.23
   1  -9   5    2.08    1.43
  -1  -9  -5    1.02    2.08
   1   9   5    2.29    1.42
   2  -9   5    1.39    1.07
   2  -9   5    1.46    1.07
  -2  -9  -5    4.16    2.47
   3  -9   5    1.07    1.01
   3  -9   5    1.71    0.69
  -3  -9  -5    0.67    1.90
   4  -9   5    0.92    1.37
   4  -9   5    1.21    0.87
   5  -9   5    4.21    1.49
   5  -9   5    2.96    1.32
  -5  -9  -5    3.84    1.45
   6  -9   5    1.78    1.45
  -6  -9  -5    4.09    1.92
   6  -9   5    0.37    0.82
   7  -9   5   21.04    4.16
  -7  -9  -5   19.76    2.63
   7  -9   5   19.57    2.06
   8  -9   5    8.21    3.22
  -8  -9  -5    8.43    2.17
  -8   9  -5    5.38    1.79
   9  -9   5   10.91    1.62
  -9  -9  -5    7.56    2.60
  -9   9  -5    9.35    1.04
  10  -9   5    4.08    1.49
 -10   9  -5    3.23    1.15
  11  -9   5    1.99    1.29
 -11   9  -5    1.10    0.81
  12  -9   5    0.46    1.19
 -12   9  -5    0.38    0.59
  13  -9   5    3.06    1.97
 -13   9  -5    1.42    0.90
  13  10  -5    1.73    2.03
 -13 -10   5   -0.03    1.46
  13 -10  -5    1.28    1.73
 -13  10   5    1.61    1.45
  12  10  -5    4.66    2.81
 -12 -10   5    3.96    1.72
  12 -10  -5    3.88    2.34
 -12  10   5    2.06    1.05
  11  10  -5   -0.19    1.74
 -11 -10   5    1.42    2.23
  11 -10  -5    3.27    1.66
 -11  10   5    1.03    1.04
  10  10  -5    8.78    2.51
 -10 -10   5    7.25    2.34
  10 -10  -5    9.94    2.60
 -10  10   5    7.67    4.20
   9  10  -5    1.98    1.80
  -9 -10   5    3.07    2.04
   9 -10  -5    1.30    1.58
  -9  10   5    0.40    0.81
   8  10  -5   17.49    2.91
   8 -10  -5   26.96    3.55
  -8  10   5   21.85    1.87
   7  10  -5    9.66    2.46
  -7 -10   5    8.60    3.60
   7 -10  -5   10.69    2.37
  -7  10   5   11.03    2.55
  -6 -10   5    4.17    2.30
  -6 -10   5    6.19    2.24
   6 -10  -5    4.09    1.65
  -6  10   5    7.26    2.65
  -5 -10   5    4.72    1.64
  -5 -10   5    2.26    1.31
   5 -10  -5    3.71    1.58
  -5  10   5    3.77    1.70
  -4 -10   5   44.40    7.02
  -4 -10   5   50.47    4.74
   4 -10  -5   36.67    3.25
  -4  10   5   45.10    9.23
  -3 -10   5   35.66    3.18
  -3 -10   5   37.09    3.21
   3 -10  -5   33.42    3.70
  -3  10   5   33.41    7.07
  -2 -10   5    1.81    1.09
  -2 -10   5    0.66    0.80
   2 -10  -5    0.93    1.39
  -2  10   5    1.57    1.35
  -1 -10   5    3.90    1.98
  -1 -10   5    2.55    1.64
   1 -10  -5    2.17    1.56
  -1  10   5    5.45    1.67
   0 -10   5    3.09    2.05
   0 -10   5    3.17    1.36
   0 -10  -5    6.28    1.96
   0  10   5    3.32    1.51
   1 -10   5    4.93    1.62
   1 -10   5    2.09    1.25
  -1 -10  -5    1.82    1.50
   1  10   5    3.14    2.10
   2 -10   5   34.12    7.82
   2 -10   5   33.07    6.19
  -2 -10  -5   30.20    7.35
   3 -10   5  124.39    7.70
   3 -10   5  121.47    4.47
  -3 -10  -5  118.66    7.29
   4 -10   5   49.74   10.26
   4 -10   5   54.00    3.26
  -4 -10  -5   53.18    3.66
   5 -10   5    0.30    1.08
   5 -10   5    0.66    0.84
  -5 -10  -5    2.65    1.29
   6 -10   5    6.47    3.57
  -6 -10  -5    8.93    2.01
   7 -10   5    9.49    3.66
  -7 -10  -5    9.73    3.57
   7 -10   5   13.08    1.83
   8 -10   5    1.83    0.99
  -8 -10  -5    1.10    1.30
   9 -10   5    0.91    1.38
  -9 -10  -5    0.50    1.61
  10 -10   5    7.39    2.96
 -10 -10  -5    3.77    2.51
  11 -10   5    1.37    1.32
 -11 -10  -5    2.17    1.40
  10  11  -5    2.08    1.70
 -10 -11   5    4.13    2.53
  10 -11  -5    3.55    1.73
   9  11  -5    2.47    1.74
  -9 -11   5    0.98    1.61
  -9  11   5    1.88    1.06
   8  11  -5    3.38    2.31
  -8 -11   5    2.87    2.30
   8 -11  -5    3.78    2.60
  -8  11   5    0.46    1.15
   7  11  -5    2.51    2.03
  -7 -11   5    1.86    1.57
   7 -11  -5    3.37    2.43
  -7  11   5    2.31    1.01
  -6 -11   5   10.57    6.32
  -6 -11   5   19.25    2.66
   6 -11  -5   17.39    2.72
  -6  11   5   16.40    5.91
  -5 -11   5   27.14    2.58
  -5 -11   5   25.30    2.52
   5 -11  -5   29.08    3.02
  -5  11   5   30.71    3.32
  -4 -11   5   58.48    3.58
  -4 -11   5   55.92    3.25
   4 -11  -5   56.08    3.92
  -4  11   5   56.33    2.74
  -3 -11   5   29.54    7.31
  -3 -11   5   31.45    2.85
   3 -11  -5   32.72    3.63
  -3  11   5   28.43    7.97
  -2 -11   5    4.44    2.14
  -2 -11   5    2.30    1.31
   2 -11  -5    2.95    1.51
  -2  11   5    3.25    1.97
  -1 -11   5    2.38    1.27
  -1 -11   5    2.25    1.52
   1 -11  -5    0.03    1.31
  -1  11   5    1.88    1.50
   0 -11   5    6.66    2.15
   0 -11  -5    6.36    2.11
   0  11   5    3.78    2.06
   1 -11   5    1.55    0.80
   1 -11   5    1.95    1.73
  -1 -11  -5    0.61    1.37
   2 -11   5    3.83    1.55
   2 -11   5    6.29    1.69
  -2 -11  -5    3.31    1.70
   3 -11   5    0.91    1.11
   3 -11   5    3.96    2.05
  -3 -11  -5    2.39    1.81
   4 -11   5    2.29    1.04
   4 -11   5    0.65    1.07
  -4 -11  -5    1.28    1.28
   5 -11   5    0.99    0.60
   5 -11   5    2.08    1.33
  -5 -11  -5    3.18    1.26
   6 -11   5    1.21    1.53
   6 -11   5    0.81    0.99
  -7 -11  -5    2.70    1.97
   8 -11   5    1.41    1.04
  -8 -11  -5    1.99    1.46
   6  12  -5    0.97    1.55
  -6 -12   5    2.63    1.66
   6 -12  -5    0.76    1.83
  -6  12   5    0.88    0.73
  -5 -12   5   25.90    3.16
  -5 -12   5   27.27    3.15
   5 -12  -5   25.61    3.17
  -5  12   5   26.70    2.52
  -4 -12   5    4.02    1.85
  -4 -12   5    1.35    1.54
   4 -12  -5   -0.29    1.61
  -4  12   5    1.80    1.39
  -3 -12   5    2.47    1.52
   3 -12  -5    1.12    1.62
  -3  12   5    1.00    0.88
  -2 -12   5    5.27    1.89
   2 -12  -5    5.10    2.26
  -1 -12   5    7.05    3.65
   1 -12  -5    6.20    2.21
  -1  12   5    4.51    4.27
   0 -12   5   13.21    2.72
   0 -12  -5   12.64    2.27
   0  12   5   15.64    3.84
   1 -12   5    6.71    3.56
  -1 -12  -5    8.10    2.35
   2 -12   5   40.50    5.37
  -2 -12  -5   39.24    3.39
   3 -12   5   43.27    2.85
   3 -12   5   44.22    3.22
   4 -12   5   17.65    7.79
   4 -12   5   26.18    2.94
  -4 -12  -5   21.58    3.12
  21   0  -6    6.61    2.35
 -21   0   6    3.36    2.13
 -21   0   6    5.67    1.17
  20   0  -6   21.28    3.23
 -20   0   6   12.45    6.46
 -20   0   6   20.47    1.76
  19   0  -6    2.14    1.51
 -19   0   6    0.85    0.98
 -19   0   6   -0.04    0.69
  18   0  -6    4.68    1.73
 -18   0   6    2.57    1.95
 -18   0   6    5.75    1.58
  17   0  -6    9.63    2.16
 -17   0   6    6.75    2.45
 -17   0   6    8.02    1.10
  16   0  -6    1.62    1.72
 -16   0   6   -0.08    1.27
 -16   0   6    0.61    0.64
  15   0  -6    2.56    2.26
 -15   0   6    2.45    1.67
 -15   0   6    1.59    0.60
  14   0  -6    3.71    1.75
 -14   0   6    1.66    1.01
 -14   0   6    1.38    0.69
  13   0  -6   36.97    2.85
 -13   0   6   35.59    7.99
 -13   0   6   39.54    2.00
  12   0  -6   82.94    4.12
 -12   0   6   73.42    3.10
 -12   0   6   77.01    2.63
  11   0  -6  279.22    7.02
 -11   0   6  283.74    6.45
  10   0  -6  239.58    5.64
 -10   0   6  244.16    5.58
 -10   0   6  248.73    3.98
   9   0  -6  639.82   16.90
  -9   0   6  600.29   18.68
  -9   0   6  634.26   15.63
   8   0  -6  115.63    4.41
  -8   0   6  106.15    3.92
  -8   0   6  106.34    4.19
   7   0  -6   22.88    1.73
  -7   0   6   27.03    5.92
  -7   0   6   25.58    2.21
   6   0  -6  138.51    3.47
  -6   0   6  146.99    3.34
  -6   0   6  145.30    3.25
   5   0  -6   89.83    2.81
  -5   0   6   92.04    4.90
  -5   0   6   94.82    3.12
  -4   0   6    1.80    0.73
  -4   0   6    1.74    0.83
  -4   0   6    3.47    1.13
  -3   0   6   93.35    2.46
  -3   0   6   93.82    2.54
  -3   0   6   91.95    2.40
  -2   0   6  320.57    4.81
  -2   0   6  321.41    4.86
  -2   0   6  341.89    4.77
  -1   0   6  200.21    3.73
  -1   0   6  205.69    3.28
   0   0   6  174.02    4.93
   1   0   6    0.32    0.72
   2   0   6    8.98    1.09
  -2   0  -6    7.29    0.46
   3   0   6    2.50    0.93
  -3   0  -6    0.77    0.31
   4   0   6   26.01    1.73
   5   0   6    0.97    0.79
   6   0   6   63.01    4.19
   7   0   6    2.61    1.44
   8   0   6   16.48    1.82
   9   0   6    8.33    1.73
  10   0   6    2.00    1.03
  11   0   6    1.31    1.46
  12   0   6   15.09    2.27
  13   0   6    8.25    1.80
  14   0   6    0.95    1.30
  15   0   6    3.07    1.91
  16   0   6    4.95    1.89
  17   0   6   15.44    2.35
  18   0   6   13.53    2.77
  21  -1  -6    3.86    2.07
  21   1  -6    2.08    1.87
 -21   1   6    2.27    1.75
 -21  -1   6    1.25    1.36
 -21   1   6    2.76    1.11
 -21  -1   6    3.04    1.32
  20   1  -6    0.74    1.50
 -20   1   6    0.85    1.10
 -20  -1   6    1.16    1.32
 -20   1   6    1.63    1.35
 -20  -1   6    0.51    0.57
  19  -1  -6   13.73    2.10
 -19  -1   6    9.11    2.56
 -19   1   6   12.38    1.44
 -19  -1   6   10.13    1.25
  18  -1  -6   25.38    2.99
  18   1  -6   16.34    2.52
 -18   1   6   17.57    5.66
 -18  -1   6   16.23    4.57
 -18   1   6   22.56    1.99
 -18  -1   6   25.46    2.03
  17  -1  -6    1.19    1.40
  17   1  -6    1.03    1.59
 -17   1   6    1.57    0.92
 -17  -1   6    1.87    1.21
 -17   1   6    0.40    0.75
 -17  -1   6    0.25    0.65
  16  -1  -6    8.54    2.10
  16   1  -6    9.15    2.43
 -16   1   6    6.28    2.86
 -16  -1   6    7.64    3.93
 -16   1   6    6.50    1.07
 -16  -1   6    8.39    1.14
  15  -1  -6    0.70    1.43
 -15   1   6    1.05    0.92
 -15  -1   6    1.97    1.02
 -15   1   6    1.08    1.02
 -15  -1   6    1.31    0.92
  14  -1  -6    8.54    1.90
  14   1  -6   11.26    2.55
 -14   1   6    8.18    2.76
 -14  -1   6   12.15    3.54
 -14   1   6   11.59    1.24
 -14  -1   6   10.31    0.94
  13  -1  -6    5.70    2.02
  13   1  -6    5.21    1.99
 -13   1   6    4.35    2.12
 -13  -1   6    4.95    2.08
 -13   1   6    5.31    1.09
 -13  -1   6    3.90    0.71
  12  -1  -6   92.85    4.04
  12   1  -6   85.20    4.08
 -12   1   6   85.57    4.32
 -12  -1   6   89.12    3.75
 -12   1   6   86.63    3.69
 -12  -1   6   89.67    2.97
  11  -1  -6   85.99    3.62
  11   1  -6   84.91    4.11
 -11   1   6   83.41    3.90
 -11  -1   6   78.06    3.04
 -11   1   6   80.23    3.56
 -11  -1   6   81.12    2.23
  10  -1  -6   20.30    2.17
  10   1  -6   17.93    1.97
 -10   1   6   12.66    3.60
 -10  -1   6   15.52    3.26
 -10   1   6   14.92    1.13
   9  -1  -6    2.83    1.06
   9   1  -6    0.66    1.21
  -9   1   6    2.27    1.27
  -9  -1   6    3.41    1.32
  -9  -1   6    3.14    0.85
  -9   1   6    2.95    1.07
   8  -1  -6   15.24    1.47
   8   1  -6   13.92    1.60
  -8   1   6   16.17    3.34
  -8  -1   6   16.40    3.57
  -8  -1   6   14.28    1.55
  -8   1   6   18.32    2.43
   7  -1  -6  106.69    3.07
   7   1  -6  111.24    3.31
  -7   1   6  111.03    3.02
  -7  -1   6  112.81    3.02
  -7  -1   6  114.89    2.47
  -7   1   6  109.69    2.69
   6  -1  -6   38.84    1.95
   6   1  -6   36.73    2.15
  -6   1   6   36.40    1.82
  -6  -1   6   34.89    2.22
  -6  -1   6   34.60    1.84
  -6   1   6   34.27    1.45
  -5  -1   6   33.02    1.91
   5  -1  -6   31.82    1.79
  -5   1   6   31.53    3.90
  -5  -1   6   36.25    1.80
  -5  -1   6   33.90    1.44
  -5   1   6   34.33    2.03
  -4  -1   6   74.13    2.74
  -4   1   6   74.81    2.47
  -4  -1   6   68.85    3.59
  -4  -1   6   71.41    2.85
  -4   1   6   80.81    2.59
  -3   1   6   18.90    3.43
  -3  -1   6   14.37    3.21
  -3  -1   6   14.84    3.10
  -3  -1   6   14.43    1.60
  -3   1   6   14.93    1.49
  -2   1   6   13.37    2.78
  -2  -1   6   12.82    2.86
  -2  -1   6   13.53    3.32
  -2   1   6   12.69    1.83
  -1   1   6   71.08    2.25
  -1  -1   6   76.62    2.84
  -1  -1   6   74.33    2.10
  -1   1   6   78.95    2.65
   0   1   6    1.67    0.54
   0  -1   6    0.54    0.64
   0  -1   6    0.85    0.53
   1  -1   6   53.46    4.36
   1   1   6   51.61    3.57
   1  -1   6   51.65    1.43
   2  -1   6   17.38    4.06
   2   1   6   16.57    1.33
  -2   1  -6   12.30    0.54
  -2  -1  -6   13.33    1.56
   3  -1   6    5.69    1.05
   3   1   6    6.06    1.04
  -3  -1  -6    5.02    0.47
   4  -1   6   25.58    1.71
   4   1   6   26.05    1.54
  -4  -1  -6   22.12    0.81
  -4  -1  -6   24.10    0.76
   5  -1   6  261.23    7.74
   5   1   6  261.87    7.25
   6  -1   6    2.56    1.30
   6   1   6    2.83    0.82
   7  -1   6   43.76    2.40
   7   1   6   45.93    2.14
   8  -1   6   10.80    1.83
   8   1   6    9.88    1.47
   9  -1   6    2.64    1.45
   9   1   6    0.70    0.86
  10  -1   6    1.11    0.98
  10   1   6    0.11    0.86
  11  -1   6    7.96    1.72
  11   1   6   11.53    1.53
  12  -1   6    2.32    1.54
  12   1   6   -0.21    1.08
  13  -1   6    0.68    1.12
  13   1   6    1.06    1.54
  14  -1   6    7.45    1.91
  14   1   6    8.67    1.77
  15  -1   6    9.53    2.46
  15   1   6   11.36    2.14
  16  -1   6    4.51    1.85
  16   1   6    1.60    1.11
  17  -1   6    7.07    2.50
  18   1   6    4.22    1.57
  21  -2  -6    2.03    1.33
  21   2  -6    4.56    2.80
 -21  -2   6    2.07    1.53
 -21   2   6    4.50    1.43
  20  -2  -6    3.64    2.03
  20   2  -6    0.81    1.66
 -20  -2   6    0.93    1.09
 -20   2   6    0.75    1.09
  19  -2  -6    2.76    1.50
  19   2  -6    2.49    1.73
 -19   2   6    1.41    1.30
 -19  -2   6    0.94    1.44
 -19   2   6    2.50    1.26
 -19  -2   6    0.29    0.83
  18  -2  -6    9.40    2.21
  18   2  -6   12.71    2.52
 -18   2   6   10.32    2.17
 -18  -2   6   11.80    2.74
 -18   2   6   10.40    1.60
 -18  -2   6   10.69    1.25
  17  -2  -6    1.81    1.27
  17   2  -6    2.95    1.83
 -17   2   6    2.22    1.90
 -17  -2   6    1.90    1.10
 -17   2   6    3.44    1.20
 -17  -2   6    1.80    1.04
  16  -2  -6   31.16    3.04
  16   2  -6   31.47    3.68
 -16   2   6   34.23    3.12
 -16  -2   6   30.99    9.21
 -16   2   6   32.41    4.41
 -16  -2   6   34.07    2.72
  15   2  -6   10.31    1.95
 -15   2   6    9.10    3.08
 -15  -2   6   10.83    3.32
 -15   2   6    9.75    1.31
 -15  -2   6   10.82    1.13
  14  -2  -6    5.46    1.66
  14   2  -6    7.26    2.03
 -14   2   6    5.44    3.47
 -14  -2   6    5.10    1.47
 -14   2   6    6.66    1.92
 -14  -2   6    6.56    0.82
  13  -2  -6    3.57    2.03
  13   2  -6    1.69    1.66
 -13   2   6   -0.07    1.08
 -13  -2   6   -0.01    1.28
 -13   2   6    0.27    0.81
 -13  -2   6    0.65    0.64
  12  -2  -6   17.38    1.88
  12   2  -6   21.06    2.51
 -12   2   6   18.67    6.98
 -12  -2   6   24.30    6.42
 -12   2   6   19.99    2.84
 -12  -2   6   20.09    1.04
  11  -2  -6   37.40    2.39
  11   2  -6   39.99    3.11
 -11   2   6   34.51    8.12
 -11  -2   6   37.97    2.37
 -11   2   6   37.46    1.82
 -11  -2   6   35.12    1.27
  10  -2  -6   18.65    1.98
  10   2  -6   21.99    2.19
 -10   2   6   18.63    5.37
 -10  -2   6   19.96    5.35
 -10   2   6   20.99    4.63
 -10  -2   6   18.20    0.95
   9  -2  -6   96.76    3.21
   9   2  -6   93.35    4.31
  -9   2   6   91.20    3.27
  -9  -2   6   86.69    2.98
  -9  -2   6   93.29    2.22
  -9   2   6   90.72    2.90
   8  -2  -6    2.55    1.46
   8   2  -6    0.69    1.21
  -8  -2   6    0.74    1.42
  -8  -2   6    0.82    0.54
  -8   2   6    1.32    0.84
   7  -2  -6   60.91    2.62
   7   2  -6   59.79    3.07
  -7  -2   6   56.78    2.69
  -7  -2   6   58.05    2.15
  -7   2   6   61.19    2.76
  -6  -2   6    0.74    0.59
   6  -2  -6    0.91    0.65
  -6  -2   6    0.83    0.78
  -6  -2   6    1.30    0.45
  -6   2   6    0.90    0.74
  -5  -2   6   57.46    4.20
   5  -2  -6   58.87    2.05
  -5  -2   6   54.92    3.30
  -5  -2   6   56.22    1.54
  -5   2   6   57.71    1.99
  -4  -2   6    5.87    1.61
   4  -2  -6    6.36    0.79
  -4  -2   6    7.79    2.86
  -4   2   6    7.50    2.48
  -3  -2   6   84.52    3.56
   3  -2  -6   79.34    1.99
  -3  -2   6   81.97    2.22
  -3   2   6   82.18    2.25
  -2  -2   6  329.57    5.33
  -2  -2   6  328.83    4.62
  -2   2   6  327.58    5.36
  -1  -2   6   27.91    1.58
  -1  -2   6   32.28    1.53
  -1   2   6   32.79    1.76
   0  -2   6    0.36    0.41
   0  -2   6    0.49    0.40
   1   2   6    8.39    1.25
   1  -2   6    9.34    2.23
   1  -2   6    8.36    1.24
   2  -2   6   51.06    2.23
   2   2   6   48.26    1.55
   2  -2   6   45.09    1.11
  -2  -2  -6   49.39    1.70
   3  -2   6  194.07    4.24
   3   2   6  184.65    3.62
  -3  -2  -6  184.85    2.98
   4  -2   6    7.44    1.37
   4   2   6    7.74    0.90
  -4  -2  -6    6.63    1.10
   5  -2   6   78.29    3.38
   5   2   6   70.21    2.68
  -5  -2  -6   66.70    2.54
   6  -2   6   59.37    2.50
   6   2   6   59.14    2.16
  -6  -2  -6   56.84    2.45
   7  -2   6    6.84    1.52
   7   2   6    6.12    1.18
   8  -2   6    0.73    0.99
   8   2   6    0.90    0.83
  -8  -2  -6    0.84    0.36
   9  -2   6    0.98    1.07
   9   2   6    2.45    1.23
  10  -2   6   75.82    3.98
  10   2   6   69.93    3.24
  11  -2   6   62.96    3.07
  11   2   6   57.41    2.71
  12  -2   6   12.53    2.08
  12   2   6   13.79    3.86
  13  -2   6    5.35    1.93
  13   2   6    7.12    1.63
  14  -2   6    1.14    1.21
  14   2   6    0.93    1.08
  15  -2   6   17.68    2.47
  15   2   6   19.30    2.59
  16  -2   6    0.86    1.31
  16   2   6    2.76    2.21
  17  -2   6    1.06    1.34
  17   2   6    2.92    1.70
  18  -2   6    2.24    1.49
  18   2   6    1.08    1.35
  20  -3  -6    3.31    1.75
  20   3  -6   10.42    2.76
 -20  -3   6    2.50    1.10
 -20   3   6    4.72    1.45
  19  -3  -6    3.58    1.88
  19   3  -6    4.12    2.34
 -19  -3   6    2.47    1.76
 -19   3   6    2.62    1.38
  18  -3  -6   -0.62    1.17
  18   3  -6    1.55    1.77
 -18  -3   6    1.22    1.33
 -18   3   6    1.19    1.22
  17  -3  -6    9.32    2.20
  17   3  -6    9.37    2.36
 -17  -3   6    6.84    2.21
 -17   3   6    9.01    1.49
  16  -3  -6   12.52    2.21
  16   3  -6   14.59    2.85
 -16  -3   6   13.28    4.10
 -16   3   6   12.11    4.65
  15  -3  -6    2.70    1.57
  15   3  -6    2.79    2.41
 -15  -3   6    1.80    0.82
 -15   3   6    2.10    0.97
 -15  -3   6    1.87    0.69
  14  -3  -6   11.94    1.77
  14   3  -6   14.70    2.74
 -14  -3   6   13.75    2.65
 -14   3   6   16.64    1.99
 -14  -3   6   15.31    1.00
  13   3  -6    9.48    2.37
 -13  -3   6    9.06    2.84
 -13   3   6    8.95    1.36
 -13  -3   6    7.70    0.76
  12  -3  -6   77.37    3.88
  12   3  -6   62.86    3.89
 -12  -3   6   80.23    3.97
 -12   3   6   69.71    3.92
 -12  -3   6   73.06    2.49
  11  -3  -6  137.41    4.40
  11   3  -6  127.71    5.02
 -11  -3   6  129.33    6.02
 -11   3   6  131.44    3.62
 -11  -3   6  126.51    3.07
  10  -3  -6    5.64    1.34
  10   3  -6    5.15    1.92
 -10  -3   6    7.58    2.15
 -10   3   6    7.96    1.69
 -10  -3   6    5.29    1.47
   9  -3  -6   25.37    1.93
   9   3  -6   22.05    2.12
  -9  -3   6   26.66    6.67
  -9  -3   6   23.89    1.18
  -9   3   6   28.67    3.38
   8  -3  -6    0.96    0.85
   8   3  -6    1.07    1.13
  -8  -3   6    1.31    1.17
  -8  -3   6    0.81    0.24
  -8   3   6    0.64    0.57
   7  -3  -6   57.80    2.37
   7   3  -6   60.07    3.48
  -7  -3   6   61.84    3.26
  -7  -3   6   53.97    1.89
  -7   3   6   57.14    3.38
  -6  -3   6    3.13    1.66
   6  -3  -6    3.74    0.76
  -6  -3   6    4.77    1.77
  -6  -3   6    2.99    0.87
  -6   3   6    3.32    0.91
  -5  -3   6    2.87    0.94
   5  -3  -6    1.05    0.44
  -5  -3   6    2.28    1.33
  -5   3   6    2.78    0.69
  -4  -3   6   18.89    3.71
   4  -3  -6   19.31    1.09
  -4  -3   6   16.09    1.30
  -4   3   6   18.52    4.44
  -3  -3   6    2.09    0.77
   3  -3  -6    1.18    0.56
  -3  -3   6    1.62    0.87
  -3   3   6    1.66    0.88
  -2  -3   6    4.25    1.03
   2  -3  -6    2.66    0.32
   2  -3  -6    2.49    0.42
  -2  -3   6    4.51    1.11
  -2   3   6    2.86    1.03
  -1  -3   6  169.71    4.06
  -1  -3   6  161.15    3.01
  -1   3   6  158.36    3.87
   0   3   6    0.66    0.28
   0  -3   6    0.68    0.78
   0  -3   6    2.04    0.53
   0   3   6    0.74    1.19
   1   3   6   35.11    2.48
   1  -3   6   36.19    1.92
   1  -3   6   38.24    1.39
  -1  -3  -6   37.13    1.78
   2  -3   6   27.63    1.69
   2   3   6   28.97    1.05
   2  -3   6   28.39    1.05
  -2  -3  -6   24.52    1.34
   3  -3   6  226.13    7.07
   3   3   6  233.52    6.12
   3  -3   6  230.67    5.77
  -3  -3  -6  228.00    6.36
   4  -3   6  325.67    9.35
   4   3   6  349.70    9.00
  -4  -3  -6  365.59    9.47
   5  -3   6   20.26    1.64
   5   3   6   18.74    1.26
  -5  -3  -6   17.65    1.15
   6  -3   6   16.78    2.01
   6   3   6   12.51    2.99
  -6  -3  -6   15.40    1.15
   7  -3   6   48.28    2.55
   7   3   6   52.90    2.09
  -7  -3  -6   49.51    2.06
   8  -3   6   40.38    2.26
   8   3   6   41.81    1.99
  -8  -3  -6   40.69    1.85
   9  -3   6    2.43    1.14
   9   3   6    2.94    1.10
  -9  -3  -6    0.49    0.44
  10  -3   6   -1.22    1.13
  10   3   6    2.76    0.93
  11  -3   6    0.92    1.25
  11   3   6    1.19    1.07
  12  -3   6   43.61    3.18
  12   3   6   32.40    6.72
  13  -3   6    1.83    1.28
  13   3   6    1.44    0.83
  14  -3   6   30.54    3.44
  14   3   6   24.18    2.72
  15  -3   6   -0.18    1.27
  15   3   6    1.51    1.68
  16  -3   6    4.07    2.00
  16   3   6    1.85    1.23
  17  -3   6    5.09    2.27
  17   3   6    3.52    1.93
  18  -3   6   -0.14    1.34
  18   3   6    1.39    0.69
  20  -4  -6    0.77    1.18
  20   4  -6    0.53    1.89
 -20  -4   6    2.28    1.79
 -20   4   6    0.22    0.51
  19  -4  -6    4.67    1.54
  19   4  -6    3.75    1.63
 -19  -4   6    4.15    2.10
 -19   4   6    2.88    2.23
  18  -4  -6   10.49    2.02
  18   4  -6   15.26    2.99
 -18  -4   6   10.80    4.13
 -18   4   6   10.88    1.68
  17  -4  -6    2.66    1.69
  17   4  -6    3.49    1.95
 -17  -4   6    1.32    1.36
 -17   4   6    3.17    1.84
  16  -4  -6    0.97    1.47
  16   4  -6    0.92    1.64
 -16  -4   6    0.81    0.72
 -16   4   6    1.87    1.45
  15  -4  -6    3.11    1.14
  15   4  -6    4.05    1.77
 -15  -4   6    2.59    1.68
 -15   4   6    3.15    1.23
  14  -4  -6    3.99    1.45
  14   4  -6    1.04    1.74
 -14  -4   6    0.78    1.50
 -14   4   6    0.83    0.82
  13  -4  -6   61.18    2.93
  13   4  -6   53.19    3.41
 -13  -4   6   60.08   11.32
 -13   4   6   59.06    2.29
  12  -4  -6   30.51    2.18
  12   4  -6   26.98    2.81
 -12  -4   6   27.61    5.18
 -12   4   6   27.58    2.81
  11  -4  -6    1.43    1.17
  11   4  -6    0.29    1.49
 -11  -4   6    0.71    1.16
 -11   4   6    0.55    0.47
  10  -4  -6    2.75    1.24
  10   4  -6    0.99    1.51
 -10  -4   6    1.60    1.10
 -10   4   6    0.98    1.16
   9  -4  -6   11.09    1.26
   9   4  -6   12.02    2.30
  -9  -4   6   12.81    3.27
  -9   4   6   10.36    3.72
   8  -4  -6    5.38    0.94
   8   4  -6    3.54    1.57
  -8  -4   6    6.46    2.25
  -8   4   6    6.24    1.67
  -7  -4   6   37.53    2.04
   7  -4  -6   38.32    1.51
  -7  -4   6   42.03    2.50
  -7   4   6   39.37    2.24
  -6  -4   6  119.67    3.52
   6  -4  -6  111.04    2.15
  -6  -4   6  113.74    4.16
  -6   4   6  102.85    4.33
  -5  -4   6  115.59    4.64
   5  -4  -6  106.64    2.95
  -5  -4   6  114.61    4.22
  -5   4   6  110.29    4.13
  -4  -4   6   33.00    3.32
   4  -4  -6   30.88    0.84
  -4  -4   6   32.85    2.01
  -4   4   6   31.99    1.75
  -3  -4   6    1.10    0.74
  -3  -4   6   -0.20    0.80
  -3   4   6    1.03    0.62
  -2  -4   6   27.81    4.97
  -2  -4   6   26.94    1.50
  -2   4   6   23.64    1.56
   2   4  -6   21.52    0.61
  -1  -4   6    6.19    2.16
  -1  -4   6    7.12    0.99
  -1   4   6    5.26    1.95
   0  -4   6    1.40    0.89
   0  -4   6    0.89    0.86
   0  -4  -6    2.43    1.17
   0   4   6    1.14    0.51
   1  -4   6   53.98    4.38
  -1  -4  -6   47.96    0.77
   1  -4   6   55.08    2.20
  -1  -4  -6   54.44    2.58
   2  -4   6  169.47    5.92
   2   4   6  158.19    4.00
   2  -4   6  170.96    4.76
  -2  -4  -6  170.18    5.40
   3  -4   6  195.20    4.38
   3   4   6  205.13    2.56
  -3  -4  -6  215.28    4.78
   4  -4   6  154.79    4.23
   4   4   6  146.25    2.38
   4  -4   6  133.99    2.59
  -4  -4  -6  143.92    4.83
   5  -4   6   -0.35    1.11
   5   4   6    1.72    0.77
   5  -4   6    0.67    0.39
  -5  -4  -6   -0.08    0.66
   6  -4   6    5.06    1.26
   6   4   6    5.56    0.94
  -6  -4  -6    5.35    1.92
   7  -4   6    7.56    1.55
   7   4   6    7.26    1.11
  -7  -4  -6    5.96    1.60
   8  -4   6    2.06    1.19
   8   4   6    1.20    0.98
  -8  -4  -6    0.56    0.46
   9  -4   6    1.08    1.19
   9   4   6    1.29    1.04
  -9  -4  -6    1.11    0.86
  10  -4   6   52.48    2.76
  10   4   6   51.25    2.37
 -10  -4  -6   51.94    1.96
  11  -4   6   50.64    3.04
  11   4   6   43.04    2.38
  12  -4   6   17.78    2.22
  12   4   6   15.26    1.83
  13  -4   6    1.51    1.31
  13   4   6    2.69    1.32
  14  -4   6    0.79    1.25
  14   4   6    1.00    0.99
  15  -4   6    2.07    1.88
  15   4   6    1.15    1.44
  16   4   6    1.44    1.21
  17  -4   6    0.20    1.46
  17   4   6    1.28    1.21
  19   5  -6    0.79    1.94
 -19  -5   6    3.57    2.20
 -19   5   6    4.29    1.78
  18  -5  -6    1.47    0.97
  18   5  -6    4.66    2.62
 -18  -5   6    2.51    1.43
 -18   5   6    0.27    0.99
  17  -5  -6    0.82    1.04
  17   5  -6    3.53    2.46
 -17  -5   6    2.38    1.81
 -17   5   6    1.01    1.00
  16  -5  -6    3.57    1.35
  16   5  -6    5.28    2.45
 -16  -5   6    2.55    1.60
 -16   5   6    4.57    1.40
  15  -5  -6    6.78    4.19
  15   5  -6   10.59    2.58
 -15  -5   6   10.45    3.05
 -15   5   6   10.94    3.04
  14  -5  -6    3.22    1.53
  14   5  -6    4.62    2.25
 -14  -5   6    2.19    1.15
 -14   5   6    3.57    1.01
  13  -5  -6   16.03    2.30
  13   5  -6   27.93    3.32
 -13  -5   6   19.87    5.57
 -13   5   6   17.82    2.19
  12  -5  -6    8.69    1.68
  12   5  -6    9.44    2.42
 -12  -5   6   12.67    3.28
 -12   5   6    8.55    2.97
  11  -5  -6   10.67    1.85
  11   5  -6    6.20    2.14
 -11  -5   6    9.81    2.97
 -11   5   6    8.47    2.48
  10  -5  -6    0.81    0.55
  10   5  -6    1.81    1.67
 -10  -5   6    1.15    0.77
 -10   5   6    1.69    1.14
   9  -5  -6   12.43    2.62
   9   5  -6   15.09    2.55
  -9  -5   6   12.54    2.93
  -9   5   6   12.44    4.51
   8  -5  -6   77.69    2.27
   8   5  -6   77.86    4.15
  -8  -5   6   78.41    3.19
  -8   5   6   77.50    3.08
  -7  -5   6    2.99    0.94
   7  -5  -6    2.83    0.51
  -7  -5   6    2.84    1.17
  -7   5   6    2.67    1.02
  -6  -5   6   37.29    7.23
  -6  -5   6   30.28    2.29
  -6   5   6   32.90    2.79
  -5  -5   6    2.25    1.20
  -5  -5   6    1.55    1.61
  -5   5   6    1.78    1.20
  -4  -5   6   17.25    4.97
  -4  -5   6   19.73    1.64
  -4   5   6   18.95    2.59
  -3  -5   6   20.89    4.39
  -3  -5   6   19.74    1.46
  -3   5   6   21.12    1.82
  -2  -5   6    6.03    2.21
  -2  -5   6    6.36    1.07
  -2   5   6    5.89    1.42
  -1  -5   6   21.82    5.97
  -1  -5   6   22.03    1.57
   1  -5  -6   17.99    1.62
  -1   5   6   21.91    2.03
   1   5  -6   17.25    0.36
   0  -5   6   21.92    4.63
   0  -5   6   19.80    1.28
   0  -5  -6   20.02    1.71
   0   5   6   19.47    1.46
   1  -5   6    1.09    0.74
   1  -5   6    1.08    0.70
  -1  -5  -6    2.97    1.77
   1   5   6    1.39    1.17
   2  -5   6   32.58    2.36
   2  -5   6   35.81    1.68
  -2  -5  -6   29.28    1.88
   3  -5   6  157.33    4.95
   3  -5   6  169.63    3.70
  -3  -5  -6  166.83    4.48
   4  -5   6  179.65    5.40
   4   5   6  169.55    2.96
   4  -5   6  171.00    3.54
  -4  -5  -6  180.76    4.86
   5  -5   6  144.26    4.63
   5   5   6  125.59    2.75
   5  -5   6  132.81    3.17
  -5  -5  -6  165.79    8.56
   6  -5   6   32.19    2.59
   6   5   6   29.67    1.39
   6  -5   6   29.25    1.23
  -6  -5  -6   26.36    1.69
   7  -5   6   31.24    2.47
   7   5   6   30.09    1.82
  -7  -5  -6   29.58    2.42
   8  -5   6   89.34    3.62
   8   5   6   74.33    2.35
  -8  -5  -6   78.78    2.73
   9  -5   6    3.21    1.84
   9   5   6    1.07    0.94
  -9  -5  -6    0.77    0.71
  10  -5   6    7.73    2.01
  10   5   6    6.45    1.23
 -10  -5  -6    4.18    1.44
  11  -5   6    3.87    1.69
  11   5   6    3.09    1.35
  12  -5   6   16.41    3.45
  12   5   6   15.05    2.12
  13  -5   6    2.30    1.87
  13   5   6    1.27    1.20
  14  -5   6   21.63    2.63
  15  -5   6    1.70    1.29
  15   5   6    1.56    1.33
  16  -5   6    2.12    1.46
  16   5   6    2.00    1.06
  18   6  -6    4.63    2.17
 -18   6   6    4.93    1.40
  17   6  -6    2.80    2.01
 -17  -6   6    2.18    1.00
 -17   6   6    2.46    1.05
  16   6  -6    2.35    2.58
 -16  -6   6    1.35    0.84
 -16   6   6    1.04    0.99
  15   6  -6   14.95    2.82
 -15  -6   6   17.00    4.21
 -15   6   6   15.57    1.75
  14   6  -6    6.35    2.16
 -14  -6   6    2.30    1.55
 -14   6   6    4.26    1.72
  13   6  -6    1.71    1.91
 -13  -6   6    1.47    0.76
 -13   6   6    1.40    0.70
  12   6  -6    3.19    2.42
 -12  -6   6    0.61    1.34
 -12   6   6    1.12    0.75
  11   6  -6    1.57    1.81
 -11  -6   6    1.92    1.22
 -11   6   6    0.96    0.53
  10   6  -6    8.94    2.51
 -10  -6   6    9.65    1.72
 -10   6   6   10.65    2.57
   9   6  -6   11.27    2.21
  -9  -6   6   10.32    1.79
  -9   6   6    9.43    2.19
   8   6  -6    1.99    2.13
  -8  -6   6    0.27    1.18
  -8   6   6   -0.01    0.82
  -7  -6   6   55.47    4.39
  -7  -6   6   54.41    3.11
  -7   6   6   50.61    3.02
  -6  -6   6   11.58    3.70
  -6  -6   6   11.69    1.81
  -6   6   6   10.65    2.99
  -5  -6   6   10.17    3.96
  -5  -6   6    8.74    1.45
  -5   6   6   10.02    3.04
  -4  -6   6   28.08    2.69
  -4  -6   6   31.13    2.08
  -4   6   6   33.19    5.59
  -3  -6   6   82.27    4.83
  -3  -6   6   83.62    3.41
   3  -6  -6   85.61    3.69
  -3   6   6   77.22    3.92
  -2  -6   6    6.62    2.55
  -2  -6   6    7.98    1.37
   2  -6  -6    6.83    1.83
  -2   6   6    6.68    2.42
  -1  -6   6    3.64    1.70
  -1  -6   6    1.50    1.61
   1  -6  -6    1.73    1.99
  -1   6   6    0.18    0.61
   0  -6   6    1.17    1.09
   0  -6   6    2.75    1.31
   0  -6  -6    0.28    0.91
   0   6   6    1.18    0.91
   1  -6   6    5.22    1.31
   1  -6   6    5.19    1.10
  -1  -6  -6    3.82    1.23
   1   6   6    4.58    2.12
  -1   6  -6    3.25    0.81
   2  -6   6   11.56    2.94
   2  -6   6   11.87    2.60
  -2  -6  -6   14.30    1.54
   3  -6   6   38.62    3.62
   3  -6   6   37.77    2.02
  -3  -6  -6   37.02    2.34
   4  -6   6   30.57    7.93
   4  -6   6   24.81    1.67
  -4  -6  -6   22.37    5.22
   5  -6   6   16.28    1.84
   5  -6   6   15.78    3.25
  -5  -6  -6   15.69    2.60
   6  -6   6   17.77    2.72
   6  -6   6    9.19    2.74
  -6  -6  -6   16.05    1.85
   7  -6   6  109.38    4.28
  -7  -6  -6  100.72    4.19
   8  -6   6  113.87    4.43
   9  -6   6    2.56    2.01
  -9  -6  -6    1.56    1.18
  10  -6   6    4.09    2.21
  11  -6   6    0.85    1.37
 -11  -6  -6    1.21    0.96
  12  -6   6   14.78    5.72
  13  -6   6    5.73    2.01
  14  -6   6    5.43    2.37
  15  -6   6    4.11    2.20
  16  -6   6    1.89    1.44
  17   7  -6    5.13    2.18
 -17  -7   6    0.87    1.34
 -17   7   6    3.18    1.67
  16   7  -6    2.57    1.88
 -16  -7   6    2.06    1.23
  15   7  -6   11.50    2.73
 -15  -7   6    8.24    3.03
 -15   7   6    7.14    1.98
  14   7  -6    2.21    1.85
 -14  -7   6    1.90    0.98
 -14   7   6    3.91    1.29
  13   7  -6    4.89    2.63
 -13  -7   6    1.95    1.81
 -13   7   6    3.01    1.32
  12   7  -6    6.32    2.19
 -12  -7   6   11.80    1.78
 -12   7   6   10.82    4.21
  11   7  -6    2.50    1.80
 -11  -7   6    2.63    1.34
 -11   7   6    2.50    1.15
  10   7  -6   10.92    2.42
 -10  -7   6   13.25    2.08
 -10   7   6   14.85    3.57
   9   7  -6   12.71    2.62
  -9  -7   6    9.49    4.84
  -9   7   6   10.86    3.96
   8   7  -6   12.84    2.55
  -8  -7   6    9.91    1.86
  -8   7   6    9.49    2.25
  -7  -7   6   13.96    4.17
  -7  -7   6   13.12    1.89
  -7   7   6   12.01    3.86
  -6  -7   6    9.16    3.93
  -6  -7   6    7.58    1.79
  -6   7   6    9.87    2.12
  -5  -7   6  104.54    5.45
  -5  -7   6  103.45    3.76
  -4  -7   6   66.62    3.56
  -4  -7   6   63.85    3.29
   4  -7  -6   69.62    4.07
  -4   7   6   59.06    4.09
  -3  -7   6  102.87    5.56
  -3  -7   6  104.40    4.21
   3  -7  -6  116.11    5.74
  -3   7   6  109.90    4.51
  -2  -7   6   55.73    8.02
  -2  -7   6   53.01    2.93
   2  -7  -6   53.06    3.38
  -2   7   6   55.92    8.75
  -1  -7   6   71.73    5.45
  -1  -7   6   84.45    3.97
   1  -7  -6   83.71    4.14
  -1   7   6   80.52    3.59
   0  -7   6   48.79    3.39
   0  -7   6   44.21    2.55
   0  -7  -6   45.41    3.26
   0   7   6   51.08    3.73
   1  -7   6   20.37    4.57
   1  -7   6   13.60    1.97
  -1  -7  -6   16.90    2.18
   1   7   6   16.31    2.81
   2  -7   6   32.87    6.44
   2  -7   6   47.89    2.75
  -2  -7  -6   29.15    2.31
   3  -7   6   33.66    8.01
   3  -7   6   27.66    1.95
  -3  -7  -6   32.52    2.29
   4  -7   6   45.86    5.43
   4  -7   6   38.55    3.20
  -4  -7  -6   44.76    8.83
  -4   7  -6   38.26    1.86
   5  -7   6   45.30    2.80
   5  -7   6   49.32    2.18
  -5  -7  -6   58.61    7.55
  -5   7  -6   46.06    1.46
   6  -7   6   12.03    2.80
   6  -7   6   12.19    2.51
  -6  -7  -6   11.12    1.83
   7  -7   6    4.04    2.05
  -7  -7  -6    2.09    1.36
   8  -7   6   20.76    2.45
  -8  -7  -6   15.11    4.94
   9  -7   6    6.62    1.92
  -9  -7  -6    2.48    1.41
  10  -7   6    2.20    2.04
 -10  -7  -6    2.43    1.46
  11  -7   6   30.26    3.35
 -11  -7  -6   30.25    2.23
  12  -7   6    1.73    1.37
  13  -7   6    2.62    1.52
  14  -7   6    1.92    2.41
  16   8  -6    1.70    2.54
 -16  -8   6    3.38    1.88
 -16   8   6    0.67    1.00
 -15  -8   6    1.64    1.69
 -15   8   6    1.83    1.07
  14   8  -6    4.24    1.78
 -14  -8   6    5.53    3.39
 -14   8   6    6.09    2.87
  13   8  -6   20.20    3.05
 -13  -8   6   16.69    2.32
 -13   8   6   17.57    6.30
  12   8  -6    3.03    1.63
 -12  -8   6    4.72    1.54
 -12   8   6    4.45    1.98
 -11  -8   6   -0.31    1.31
 -11   8   6    0.62    1.07
  10   8  -6    9.80    2.21
 -10  -8   6    4.95    1.65
 -10   8   6    6.88    1.84
   9   8  -6    3.82    2.11
  -9  -8   6    1.15    1.45
  -9   8   6    2.17    1.31
   8   8  -6    4.22    1.75
  -8  -8   6    3.02    1.49
  -8   8   6    3.55    1.24
  -7  -8   6    0.31    0.78
  -7  -8   6    1.77    1.35
  -7   8   6    2.00    1.00
  -6  -8   6    1.25    0.84
  -6  -8   6    4.28    1.72
   6  -8  -6    2.05    1.68
  -6   8   6    4.69    1.91
  -5  -8   6    5.92    1.79
  -5  -8   6    4.54    1.77
   5  -8  -6    8.63    2.46
  -5   8   6    4.29    2.62
  -4  -8   6    2.67    1.84
  -4  -8   6    2.09    1.22
   4  -8  -6    1.17    1.44
  -4   8   6    1.55    1.23
  -3  -8   6    1.12    1.09
  -3  -8   6    0.80    1.19
   3  -8  -6    0.56    1.57
  -3   8   6    0.71    0.84
  -2  -8   6   10.03    3.17
  -2  -8   6    9.99    2.07
   2  -8  -6    7.43    2.28
  -2   8   6   10.42    2.77
  -1  -8   6   30.24    6.22
   1  -8  -6   30.62    2.66
  -1   8   6   29.75    3.82
   0  -8   6   74.89    5.72
   0  -8   6   78.20    3.56
   0  -8  -6   75.01    3.71
   0   8   6   79.97    3.22
   1  -8   6    2.84    1.86
   1  -8   6    4.39    1.62
  -1  -8  -6    5.05    2.04
   1   8   6    1.55    1.23
   2  -8   6    6.19    3.05
   2  -8   6    5.37    2.04
  -2  -8  -6    8.01    2.45
   3  -8   6   41.35    7.90
   3  -8   6   37.62    2.32
  -3  -8  -6   41.48    5.32
   4  -8   6    0.90    0.92
   4  -8   6    0.53    0.77
  -4  -8  -6    2.00    1.66
   5  -8   6    1.59    0.82
  -5  -8  -6    1.51    1.14
   6  -8   6   32.07    7.57
  -6  -8  -6   29.90    2.79
   7  -8   6   42.89    3.21
  -7  -8  -6   46.88    3.13
   8  -8   6   12.27    4.85
  -8   8  -6    9.15    3.74
   9  -8   6    3.54    1.40
  -9  -8  -6    2.53    1.47
  -9   8  -6    1.68    1.03
  10  -8   6    1.81    1.31
  11  -8   6   10.04    1.99
 -11  -8  -6    6.06    1.39
  12  -8   6    2.11    1.27
 -12   8  -6    1.86    0.88
  13  -8   6    7.80    1.91
  14   9  -6   18.16    3.20
 -14  -9   6    7.55    1.95
 -14   9   6    8.85    3.65
  13   9  -6    0.72    1.97
 -13  -9   6    4.63    2.28
 -13   9   6    1.25    1.77
  12   9  -6    1.99    2.59
 -12  -9   6    0.44    1.51
 -12   9   6    1.04    0.86
  11   9  -6    7.17    2.61
 -11  -9   6    1.61    1.62
 -11   9   6    2.32    1.16
  10   9  -6    2.81    2.28
 -10  -9   6    1.44    1.62
 -10   9   6    1.34    0.44
   9   9  -6    9.12    2.23
  -9  -9   6    6.77    2.13
   9  -9  -6   11.44    2.81
  -9   9   6    9.86    4.12
   8   9  -6   10.63    3.88
  -8  -9   6   10.65    2.22
  -8   9   6   13.18    4.11
  -7  -9   6    1.86    1.37
  -7  -9   6    0.73    1.49
   7  -9  -6   -0.02    1.50
  -7   9   6    1.86    1.48
  -6  -9   6    2.97    1.00
  -6  -9   6    3.89    1.82
   6  -9  -6    6.08    2.34
  -6   9   6    2.99    1.44
  -5  -9   6    0.79    0.79
  -5  -9   6    1.27    1.22
   5  -9  -6    2.09    1.49
  -5   9   6    1.76    1.17
  -4  -9   6   12.01    3.02
  -4  -9   6   10.07    1.71
   4  -9  -6   11.76    2.34
  -4   9   6   10.88    3.11
  -3  -9   6   10.29    3.38
  -3  -9   6   12.67    1.78
   3  -9  -6   11.91    2.17
  -3   9   6   16.48    3.76
  -2  -9   6   56.62   10.35
  -2  -9   6   46.25    5.08
   2  -9  -6   55.41    4.26
  -2   9   6   51.93    4.18
  -1  -9   6   28.26    5.03
  -1  -9   6   27.09    2.66
   1  -9  -6   27.42    3.02
  -1   9   6   24.77    3.90
   0  -9   6    7.75    2.78
   0  -9   6    7.15    3.11
   0  -9  -6    9.56    2.26
   0   9   6    5.99    2.65
   1  -9   6    2.48    1.37
   1  -9   6    2.48    1.35
  -1  -9  -6    1.21    1.41
   1   9   6    1.69    1.34
   2  -9   6    0.63    0.87
   2  -9   6   -0.05    0.80
  -2  -9  -6    1.13    1.32
   3  -9   6    2.67    1.47
   3  -9   6    3.48    1.43
  -3  -9  -6    3.55    2.48
   4  -9   6    2.40    1.59
   4  -9   6    0.86    0.82
  -4  -9  -6    1.81    1.27
   5  -9   6    0.21    0.81
  -5  -9  -6    0.83    1.06
   6  -9   6    5.60    2.22
  -6  -9  -6    6.09    1.87
   7  -9   6    0.80    1.38
  -7  -9  -6    2.71    1.64
   8  -9   6   -0.01    0.81
   9  -9   6    3.51    1.76
  -9  -9  -6    1.83    1.13
  10  -9   6    3.57    2.38
 -10  -9  -6    6.66    1.76
  11  -9   6    3.13    1.82
  12  10  -6    1.52    1.80
 -12 -10   6    1.68    1.35
 -12  10   6    0.69    1.21
  11  10  -6   25.57    4.05
  11 -10  -6   28.27    3.66
 -11  10   6   22.49    2.66
  10  10  -6   23.92    3.30
 -10 -10   6   25.18    3.36
  10 -10  -6   24.56    3.78
 -10  10   6   23.13    5.67
   9  10  -6   15.35    2.89
  -9 -10   6    9.44    2.16
   9 -10  -6   11.96    2.74
  -9  10   6   10.09    4.11
   8  10  -6    7.85    2.89
  -8 -10   6    5.09    2.03
   8 -10  -6    5.37    2.15
  -8  10   6    2.03    1.53
  -7 -10   6    5.88    2.04
   7 -10  -6    0.99    1.58
  -7  10   6    2.83    1.33
  -6 -10   6    4.32    2.91
  -6 -10   6    6.04    1.88
   6 -10  -6    7.96    2.17
  -6  10   6    6.18    2.80
  -5 -10   6   16.43    5.61
  -5 -10   6   18.09    2.19
   5 -10  -6   21.27    2.73
  -5  10   6   17.55    5.17
  -4 -10   6   11.92    3.22
  -4 -10   6    6.83    1.51
   4 -10  -6   13.43    2.38
  -4  10   6   10.87    4.07
  -3 -10   6    5.52    2.37
  -3 -10   6    5.13    1.55
  -3  10   6    5.51    2.16
  -2 -10   6   10.94    4.22
  -2 -10   6    8.96    1.81
   2 -10  -6   10.33    2.25
  -1 -10   6   15.33    4.10
   1 -10  -6   15.91    2.36
  -1  10   6   14.45    2.37
   0 -10   6   22.62    7.50
   0 -10   6   19.50    3.15
   0 -10  -6   21.05    2.47
   0  10   6   22.69    2.78
   1 -10   6   12.84    3.29
   1 -10   6    6.70    4.00
  -1 -10  -6    8.62    2.01
   2 -10   6    2.71    1.73
   2 -10   6    3.12    1.47
  -2 -10  -6    2.25    1.38
   3 -10   6    3.62    2.23
   3 -10   6    3.58    1.62
  -3 -10  -6    4.75    1.63
   4 -10   6    5.03    1.87
   4 -10   6    2.26    1.12
  -4 -10  -6    3.30    1.80
   5 -10   6    9.34    1.92
  -5 -10  -6    8.32    2.00
   6 -10   6    3.94    1.66
  -6 -10  -6    4.27    1.76
   7 -10   6    0.94    0.83
   8 -10   6    1.18    0.85
  -8 -10  -6    0.80    1.19
   9 -10   6    2.31    2.09
   9  11  -6    0.63    1.78
   9 -11  -6    1.26    1.92
  -9  11   6    0.58    0.79
   8 -11  -6   15.17    2.71
  -8  11   6    9.82    2.57
   7  11  -6   13.17    3.10
  -7 -11   6    4.19    1.69
   7 -11  -6    8.78    2.35
  -7  11   6   10.09    4.36
  -6 -11   6   -0.08    0.99
  -6 -11   6    2.55    2.26
   6 -11  -6    1.60    1.50
  -6  11   6    1.34    0.54
  -5 -11   6    1.02    0.97
  -5 -11   6    2.58    1.55
   5 -11  -6   -0.17    1.47
  -4 -11   6    1.46    1.09
  -4 -11   6    1.42    1.46
   4 -11  -6    0.96    1.52
  -4  11   6    1.36    0.71
  -3 -11   6    3.36    2.07
  -3 -11   6    3.10    1.76
   3 -11  -6    2.94    2.04
  -3  11   6    4.57    1.93
  -2 -11   6    1.62    0.87
  -2 -11   6    1.77    2.22
   2 -11  -6    1.76    1.53
  -2  11   6    0.88    0.67
  -1 -11   6    5.81    2.81
  -1 -11   6    6.56    2.41
   1 -11  -6    6.82    1.83
  -1  11   6    5.22    3.90
   0 -11   6    1.11    1.29
   0 -11   6    0.91    0.93
   0 -11  -6    0.23    1.38
   0  11   6    0.81    0.44
   1 -11   6    1.18    1.27
   1 -11   6    0.62    1.54
  -1 -11  -6    2.53    1.91
   2 -11   6    2.11    1.20
   2 -11   6    3.54    1.33
  -2 -11  -6    7.01    2.40
   3 -11   6   28.80    6.81
   3 -11   6   26.19    2.76
  -3 -11  -6   20.19    9.72
   4 -11   6   17.43    5.15
  -4 -11  -6   18.10    2.70
   5 -11   6    2.71    1.33
  -5 -11  -6    2.49    2.05
   6 -11   6    2.19    1.96
  -6 -11  -6    2.67    1.44
  20   0  -7    1.12    1.67
 -20   0   7    1.41    1.68
 -19   0   7    1.05    0.94
 -19   0   7    1.13    1.04
  18   0  -7   -0.39    1.36
 -18   0   7    0.76    0.95
 -18   0   7    1.67    1.03
  17   0  -7    1.67    1.54
 -17   0   7    1.10    0.60
 -17   0   7    0.56    0.38
  16   0  -7    1.74    2.11
 -16   0   7    0.39    0.62
 -16   0   7    0.54    0.68
 -15   0   7    0.98    1.07
 -15   0   7    0.41    0.60
  14   0  -7    1.10    1.54
 -14   0   7    1.09    0.72
 -14   0   7    0.66    0.57
  13   0  -7    1.04    1.55
 -13   0   7    0.44    0.74
 -13   0   7   -0.04    0.56
  12   0  -7    1.84    1.39
 -12   0   7    1.21    0.69
 -12   0   7    0.70    0.45
  11   0  -7    1.67    2.10
 -11   0   7    1.63    1.21
 -11   0   7    0.65    0.43
  10   0  -7    1.27    1.41
 -10   0   7    0.67    0.77
 -10   0   7    0.40    0.73
   9   0  -7   -1.18    1.21
  -9   0   7    0.76    1.09
  -9   0   7    0.44    0.56
   8   0  -7    0.69    1.58
  -8   0   7    0.87    0.68
  -8   0   7    1.10    0.85
   7   0  -7    1.39    1.15
  -7   0   7    0.97    1.24
  -7   0   7    1.30    0.77
   6   0  -7    1.30    0.93
  -6   0   7    0.89    0.62
  -6   0   7    0.17    0.44
   5   0  -7    1.71    0.95
  -5   0   7    2.25    0.86
  -5   0   7    1.70    0.78
  -4   0   7    1.17    0.71
  -4   0   7    0.55    0.66
  -4   0   7    0.43    0.75
  -3   0   7    1.43    0.48
  -3   0   7    0.85    0.58
  -3   0   7    2.30    0.86
  -2   0   7    0.61    0.61
  -2   0   7    0.44    0.57
  -1   0   7    1.52    1.09
   0   0   7    0.96    0.58
   1   0   7    0.86    0.61
   2   0   7    0.81    0.81
   3   0   7    2.01    1.08
   4   0   7    0.66    0.67
   5   0   7    1.42    0.80
   6   0   7    1.22    0.82
   7   0   7    0.98    0.82
   8   0   7    0.14    1.12
   9   0   7   -0.84    0.94
  10   0   7    2.43    1.53
  11   0   7   -0.52    1.07
  12   0   7    0.65    1.09
  13   0   7    3.99    1.83
  14   0   7    1.57    1.10
  15   0   7    3.06    1.60
  16   0   7    1.24    1.30
  17   0   7    1.29    1.24
  20  -1  -7    3.55    2.05
  20   1  -7    0.36    1.49
 -20   1   7    2.51    1.92
 -20  -1   7    2.15    1.13
 -20   1   7    0.76    0.76
  19  -1  -7    1.15    1.47
  19   1  -7    0.27    1.58
 -19   1   7    1.41    1.07
 -19  -1   7    1.17    0.96
 -19   1   7    2.08    1.16
 -19  -1   7    1.47    0.87
  18  -1  -7   -0.02    1.32
  18   1  -7    1.86    1.54
 -18   1   7    2.04    1.83
 -18  -1   7    2.26    0.85
  17  -1  -7    3.14    2.01
  17   1  -7    5.17    2.33
 -17  -1   7    1.04    0.54
 -17  -1   7    2.14    0.79
  16  -1  -7    2.34    1.46
  16   1  -7    1.02    1.67
 -16   1   7    2.66    2.00
 -16  -1   7    3.16    1.82
 -16  -1   7    1.39    0.65
  15  -1  -7    4.22    2.01
  15   1  -7    3.27    2.35
 -15   1   7    2.09    0.98
 -15  -1   7    1.46    1.01
 -15   1   7    1.90    0.98
 -15  -1   7    1.01    0.53
  14   1  -7    4.51    2.16
 -14   1   7    1.56    1.27
 -14  -1   7    2.04    1.63
 -14   1   7    2.19    0.82
 -14  -1   7    1.41    1.18
  13  -1  -7   28.54    3.39
  13   1  -7   21.09    2.58
 -13   1   7   22.03    6.25
 -13  -1   7   21.11    5.46
 -13   1   7   18.88    3.76
 -13  -1   7   22.30    1.66
  12  -1  -7  103.29    3.96
  12   1  -7  108.44    4.75
 -12   1   7   95.11    4.73
 -12  -1   7   98.73    4.45
 -12   1   7   96.50    4.34
 -12  -1   7  101.68    2.70
  11  -1  -7    4.68    1.44
  11   1  -7    3.01    1.49
 -11   1   7    5.27    2.03
 -11  -1   7    4.67    1.11
 -11  -1   7    6.48    1.92
 -11   1   7    6.35    1.55
  10  -1  -7    1.63    1.27
  10   1  -7    0.84    1.44
 -10   1   7    1.44    1.04
 -10  -1   7    1.78    0.90
 -10  -1   7    0.51    0.62
 -10   1   7    0.24    0.61
   9  -1  -7   31.96    2.11
   9   1  -7   28.39    2.30
  -9   1   7   34.22    6.33
  -9  -1   7   36.24    8.39
  -9  -1   7   35.10    1.54
  -9   1   7   33.88    3.62
   8  -1  -7  205.96    4.58
   8   1  -7  218.79    5.36
  -8   1   7  210.47    7.37
  -8  -1   7  212.56    5.92
  -8  -1   7  217.05    3.88
  -8   1   7  220.00    4.54
   7  -1  -7  230.44    4.75
   7   1  -7  227.37    4.95
  -7   1   7  230.91    5.01
  -7  -1   7  223.35    4.62
  -7  -1   7  224.35    3.71
  -7   1   7  232.20    5.65
   6  -1  -7   35.88    2.01
   6   1  -7   41.22    3.68
  -6   1   7   38.05    2.09
  -6  -1   7   32.81    1.73
  -6  -1   7   36.27    2.33
  -6   1   7   37.02    1.68
  -5  -1   7   67.16    2.89
   5  -1  -7   68.72    2.84
  -5   1   7   72.88    2.86
  -5  -1   7   71.99    2.81
  -5  -1   7   67.43    2.73
  -5   1   7   71.00    2.99
  -4  -1   7   19.12    2.74
   4  -1  -7   17.01    1.29
  -4  -1   7   17.52    4.13
  -4  -1   7   17.25    1.17
  -4   1   7   14.34    1.82
  -3   1   7   19.42    2.40
  -3  -1   7   17.72    3.99
  -3  -1   7   18.44    3.27
  -3   1   7   16.27    3.03
  -2   1   7   38.44    4.09
  -2  -1   7   39.29    2.47
  -2  -1   7   36.71    1.50
  -2   1   7   40.39    1.79
  -1   1   7    0.96    0.54
  -1  -1   7    1.20    0.59
  -1  -1   7    0.60    0.43
   0   1   7    0.83    0.80
   0  -1   7    1.05    1.22
   0  -1   7    0.38    0.31
   1   1   7    0.41    0.39
   1  -1   7    0.49    0.69
   2  -1   7    1.02    0.67
   2   1   7    1.04    0.86
  -2  -1  -7    0.64    0.52
   3  -1   7   41.89    2.38
   3   1   7   49.42    1.97
  -3  -1  -7   39.51    1.04
   4  -1   7   26.22    2.00
   4   1   7   25.22    1.47
   5  -1   7    0.07    0.94
   5   1   7    0.38    0.66
   6  -1   7   23.74    1.90
   6   1   7   25.57    1.74
   7  -1   7  183.71    5.32
   7   1   7  187.01    4.97
   8  -1   7   29.40    2.18
   8   1   7   29.16    2.01
   9  -1   7   13.56    2.04
   9   1   7   12.14    1.57
  10  -1   7   16.90    2.44
  10   1   7   12.75    1.80
  11  -1   7    7.49    2.11
  11   1   7    4.79    1.43
  12  -1   7   22.33    2.52
  12   1   7   24.76    2.46
  13  -1   7    1.58    1.34
  13   1   7    1.14    1.40
  14  -1   7   15.19    2.24
  14   1   7   12.94    1.97
  15  -1   7   13.86    2.34
  15   1   7   12.77    2.31
  16  -1   7   27.79    3.11
  16   1   7   28.08    2.79
  17  -1   7   20.57    3.05
  17   1   7   16.33    2.38
  20  -2  -7    3.68    1.88
 -20  -2   7    5.38    3.38
 -20   2   7    2.69    1.77
  19  -2  -7    4.29    1.50
  19   2  -7    6.60    2.35
 -19  -2   7    3.77    2.27
 -19   2   7    4.75    1.37
  18  -2  -7    1.93    1.44
 -18   2   7    1.44    1.24
 -18  -2   7    0.86    1.03
 -18   2   7    2.89    1.42
  17  -2  -7    1.74    1.25
  17   2  -7    2.78    2.23
 -17   2   7    1.73    1.65
 -17  -2   7    0.48    0.64
  16  -2  -7    1.73    1.22
  16   2  -7    1.79    1.68
 -16   2   7    1.76    1.24
 -16  -2   7    0.89    0.75
 -16   2   7    0.89    0.75
  15  -2  -7    2.45    1.57
  15   2  -7    3.20    1.83
 -15   2   7    4.87    1.34
 -15  -2   7    3.64    1.77
 -15   2   7    5.47    1.06
 -15  -2   7    4.88    0.86
  14  -2  -7   26.40    2.60
  14   2  -7   15.86    2.52
 -14   2   7   21.22    2.21
 -14  -2   7   20.46    4.44
 -14   2   7   21.56    1.69
 -14  -2   7   19.12    1.14
  13  -2  -7   44.32    3.18
  13   2  -7   35.97    3.09
 -13   2   7   31.21    7.94
 -13  -2   7   34.11    6.19
 -13   2   7   35.22    1.81
 -13  -2   7   36.35    2.06
  12   2  -7   66.80    4.08
 -12   2   7   65.78    3.09
 -12  -2   7   73.30    3.34
 -12   2   7   75.55    2.91
 -12  -2   7   68.36    2.40
  11  -2  -7   67.78    3.32
  11   2  -7   70.65    4.46
 -11   2   7   70.84    3.47
 -11  -2   7   67.73    4.14
 -11  -2   7   66.14    2.48
 -11   2   7   71.51    3.35
  10  -2  -7   14.52    1.81
  10   2  -7   16.01    2.26
 -10  -2   7   13.47    3.62
 -10  -2   7   13.43    1.09
 -10   2   7   14.34    4.13
   9  -2  -7    4.01    1.26
   9   2  -7    2.26    1.54
  -9  -2   7    1.80    1.12
  -9  -2   7    2.08    0.74
  -9   2   7    2.89    1.10
   8  -2  -7  134.46    4.08
   8   2  -7  126.62    4.61
  -8  -2   7  122.99    3.79
  -8  -2   7  126.71    3.54
  -8   2   7  119.98    4.03
   7   2  -7  121.88    4.00
  -7  -2   7  127.73    3.62
  -7  -2   7  116.70    2.77
  -7   2   7  136.79    4.24
  -6  -2   7   44.58    2.11
   6  -2  -7   40.06    1.82
  -6  -2   7   42.64    2.22
  -6  -2   7   40.87    1.52
  -6   2   7   36.96    2.94
  -5  -2   7  116.65    3.56
   5  -2  -7  114.82    2.75
  -5  -2   7  116.53    2.99
  -5   2   7  121.07    3.19
  -4  -2   7   41.49    2.09
   4  -2  -7   36.96    1.64
  -4  -2   7   35.37    3.29
  -4   2   7   45.10    2.58
  -3  -2   7   25.44    2.29
   3  -2  -7   23.50    2.37
  -3  -2   7   24.85    1.46
  -3   2   7   26.93    3.19
  -2   2   7    4.37    1.15
  -2  -2   7    5.06    1.52
  -2  -2   7    3.72    1.23
  -2   2   7    6.43    1.90
  -1   2   7    1.93    0.50
  -1  -2   7    1.62    0.77
  -1  -2   7    1.53    0.52
  -1   2   7    3.56    1.11
   0   2   7   29.69    1.93
   0  -2   7   29.12    2.71
   0  -2   7   29.43    1.22
   1   2   7  145.62    4.49
   1  -2   7  136.09    5.93
   1  -2   7  130.97    3.67
   2  -2   7   49.88    5.53
   2   2   7   46.87    2.65
   2  -2   7   45.57    0.90
  -2  -2  -7   47.91    1.67
   3  -2   7    1.39    1.11
   3   2   7    1.49    0.79
  -3  -2  -7    0.36    0.36
   4  -2   7   97.87    3.35
   4   2   7   88.39    2.45
  -4  -2  -7   84.11    1.80
   5  -2   7    1.14    0.95
   5   2   7    1.63    0.69
  -5  -2  -7    0.94    0.62
   6  -2   7    1.93    0.97
   6   2   7    2.64    0.89
   7  -2   7   11.71    1.86
   7   2   7    8.91    1.42
   8  -2   7    6.98    1.67
   8   2   7    6.52    1.46
   9  -2   7    1.32    1.47
   9   2   7    1.95    1.27
  10  -2   7    2.53    1.49
  10   2   7    1.41    1.24
  11  -2   7    2.29    1.44
  11   2   7    2.23    1.52
  12  -2   7    0.44    1.33
  12   2   7    1.06    0.96
  13  -2   7    4.58    1.96
  13   2   7    1.40    1.11
  14  -2   7    4.12    2.05
  14   2   7    2.92    1.69
  15   2   7    6.35    1.69
  16  -2   7    2.24    1.37
  16   2   7    4.69    1.77
  17  -2   7   -0.11    1.34
  17   2   7    3.42    1.59
  19  -3  -7   -0.21    1.15
  19   3  -7    0.79    1.96
 -19  -3   7    2.38    1.32
 -19   3   7    2.67    1.19
  18  -3  -7    2.36    1.73
  18   3  -7    1.50    2.13
 -18  -3   7    3.11    1.57
 -18   3   7    2.87    1.44
  17  -3  -7    2.04    1.76
  17   3  -7    0.49    1.64
 -17  -3   7    2.23    1.85
 -17   3   7    1.90    1.10
  16  -3  -7    3.21    1.67
  16   3  -7    0.41    1.60
 -16  -3   7   -0.43    1.30
 -16   3   7    0.58    0.73
  15  -3  -7    1.03    0.96
  15   3  -7    2.27    1.73
 -15  -3   7    1.83    1.30
 -15   3   7    0.84    0.81
  14  -3  -7   29.81    2.90
  14   3  -7   28.41    3.86
 -14  -3   7   28.82    9.31
 -14   3   7   29.60    2.30
  13   3  -7   12.05    2.45
 -13  -3   7   10.89    3.44
 -13   3   7   10.22    2.80
  12  -3  -7    4.13    1.44
  12   3  -7    4.14    2.37
 -12  -3   7    3.48    0.84
 -12   3   7    4.03    1.57
  11  -3  -7    1.78    1.35
  11   3  -7    2.51    2.40
 -11  -3   7    1.02    0.82
 -11   3   7    1.67    0.98
  10  -3  -7    5.73    1.26
  10   3  -7    5.25    1.79
 -10  -3   7    6.81    1.65
 -10  -3   7    3.43    1.18
 -10   3   7    2.51    0.99
   9  -3  -7  132.28    4.16
   9   3  -7  130.60    5.03
  -9  -3   7  113.97    2.46
   8  -3  -7   21.09    1.65
   8   3  -7   24.17    2.20
  -8  -3   7   24.43    6.22
  -8  -3   7   20.79    1.37
  -8   3   7   21.53    2.88
   7  -3  -7   65.06    2.45
  -7  -3   7   62.44    2.83
  -7   3   7   58.64    4.50
  -6  -3   7    6.11    1.74
   6  -3  -7    4.93    0.83
  -6  -3   7    5.35    1.89
  -6   3   7    5.90    1.32
  -5  -3   7   23.74    2.65
   5  -3  -7   21.00    1.28
  -5  -3   7   25.66    1.77
  -5   3   7   24.22    2.53
  -4  -3   7   36.40    1.92
   4  -3  -7   37.77    1.43
  -4  -3   7   33.60    3.13
  -4   3   7   38.78    2.34
  -3  -3   7  104.11    3.66
   3  -3  -7  107.61    2.14
  -3  -3   7  100.47    3.50
  -3   3   7  105.02    3.29
  -2  -3   7   59.36    2.77
   2  -3  -7   65.37    1.57
  -2  -3   7   64.78    2.78
  -2   3   7   63.83    3.86
  -1   3   7    1.97    0.64
  -1  -3   7    2.31    1.00
  -1  -3   7    2.43    0.81
  -1   3   7    2.21    0.79
   0   3   7    1.28    0.52
   0  -3   7    2.20    0.80
   0  -3   7    1.71    0.50
   1   3   7   31.34    2.09
   1  -3   7   32.52    2.45
   1  -3   7   32.28    2.31
  -1  -3  -7   33.95    1.70
   2   3   7  105.92    2.39
   2  -3   7  110.39    3.87
   2  -3   7  103.30    1.91
   3  -3   7  112.41    3.49
   3   3   7  105.78    2.20
  -3  -3  -7  105.54    2.55
   4  -3   7  120.98    3.79
   4   3   7  119.67    2.89
  -4  -3  -7  116.92    3.07
   5  -3   7   75.26    3.21
   5   3   7   70.00    2.98
  -5  -3  -7   61.57    1.94
   6  -3   7    1.59    1.02
   6   3   7    1.05    0.59
  -6  -3  -7    0.24    0.38
   7  -3   7    7.16    1.37
   7   3   7    4.47    1.02
   8  -3   7   16.80    4.04
   8   3   7   20.14    1.66
   9  -3   7   99.93    3.67
   9   3   7   99.34    3.19
  10  -3   7   35.30    2.50
  10   3   7   33.27    2.17
  11  -3   7    8.23    1.69
  11   3   7    8.86    1.54
  12  -3   7    8.91    2.19
  12   3   7    8.04    1.53
  13  -3   7    4.17    1.86
  13   3   7    3.81    1.73
  14  -3   7    1.44    1.44
  14   3   7    3.47    1.53
  15  -3   7    2.65    1.53
  15   3   7    5.22    2.09
  16   3   7   22.94    2.66
  19  -4  -7   -0.07    1.06
  19   4  -7    4.10    2.92
 -19  -4   7    2.23    1.18
 -19   4   7    1.36    0.93
  18  -4  -7    2.66    1.46
  18   4  -7    1.44    1.90
 -18  -4   7    2.60    1.64
 -18   4   7    2.01    1.69
  17  -4  -7    3.55    1.53
  17   4  -7    2.19    1.71
 -17  -4   7    0.71    0.80
 -17   4   7    0.83    0.80
  16  -4  -7    0.88    1.01
  16   4  -7   -1.12    1.64
 -16  -4   7    1.14    1.16
 -16   4   7    1.30    1.00
  15  -4  -7    1.95    0.91
  15   4  -7    1.92    1.79
 -15  -4   7    2.44    1.24
 -15   4   7    1.17    1.34
  14  -4  -7    6.50    1.51
  14   4  -7    6.64    1.89
 -14  -4   7    7.59    2.52
 -14   4   7    7.59    2.16
  13  -4  -7   12.87    1.91
  13   4  -7   12.77    2.85
 -13  -4   7    9.61    4.16
 -13   4   7   12.35    3.30
  12  -4  -7   44.23    2.57
  12   4  -7   33.01    3.31
 -12  -4   7   40.32    8.01
 -12   4   7   47.66    2.82
  11  -4  -7   -0.26    0.70
  11   4  -7    0.62    1.63
 -11  -4   7   -1.07    1.17
 -11   4   7    1.22    0.92
  10  -4  -7    2.22    1.30
  10   4  -7    1.90    1.46
 -10  -4   7    0.94    0.97
 -10   4   7    0.62    0.56
   9  -4  -7   33.96    2.05
   9   4  -7   29.21    2.72
  -9  -4   7   34.11    4.52
  -9   4   7   30.32    6.29
   8  -4  -7   47.78    1.97
   8   4  -7   47.36    3.14
  -8  -4   7   52.46    2.83
  -8   4   7   45.23    2.15
  -7  -4   7   62.23    7.50
   7  -4  -7   58.07    2.05
  -7  -4   7   61.56    2.88
  -7   4   7   58.92    2.42
  -6  -4   7   65.33    5.27
   6  -4  -7   60.65    1.77
  -6  -4   7   61.57    3.20
  -6   4   7   58.83    2.28
  -5  -4   7   41.53    2.35
  -5  -4   7   50.75    2.50
  -5   4   7   42.21    2.00
  -4  -4   7    0.81    0.60
  -4  -4   7    0.58    0.99
  -4   4   7    0.50    0.60
  -3  -4   7   11.22    3.28
  -3  -4   7   10.15    2.37
  -3   4   7    8.08    2.60
  -2  -4   7    1.14    0.69
  -2  -4   7    0.32    0.40
  -2   4   7    0.73    0.87
  -1  -4   7   39.66    3.55
  -1  -4   7   38.09    1.90
  -1   4   7   38.71    1.99
   0  -4   7  132.36    3.97
   0  -4   7  127.89    3.04
   0  -4  -7  126.60    3.84
   0   4   7  144.48    3.95
   1  -4   7   83.85    3.17
   1  -4   7   76.77    2.08
  -1  -4  -7   85.46    3.02
   2   4   7  117.55    2.14
   2  -4   7  123.32    3.85
   2  -4   7  122.82    2.65
  -2  -4  -7  128.89    3.66
   3  -4   7   48.67    2.70
  -3  -4  -7   44.30    2.41
   4  -4   7    0.32    0.56
   4   4   7    0.56    0.45
   5  -4   7   12.56    1.54
  -5  -4  -7   12.14    1.13
   6  -4   7    3.76    1.67
   6   4   7    1.89    0.98
  -6  -4  -7    1.12    0.90
   7  -4   7   69.85    3.20
   7   4   7   63.93    2.19
  -7  -4  -7   56.03    3.11
   8  -4   7   66.07    3.15
   8   4   7   56.65    2.25
   9  -4   7   13.49    2.37
   9   4   7   11.07    1.35
  10  -4   7    2.65    1.65
  11  -4   7    6.80    1.64
  12  -4   7    0.43    1.17
  12   4   7    0.80    0.85
  13  -4   7    5.22    1.66
  13   4   7    4.53    1.35
  14  -4   7   15.80    4.73
  14   4   7   22.85    2.30
  15  -4   7    6.65    2.61
  15   4   7    6.56    1.84
  16  -4   7   22.55    2.84
  16   4   7   18.38    2.36
  18   5  -7    4.64    2.61
 -18  -5   7    1.00    1.69
 -18   5   7    2.36    1.37
  17   5  -7    2.71    1.72
 -17  -5   7    3.60    1.19
 -17   5   7    1.07    0.94
  16   5  -7   -0.55    1.66
 -16  -5   7    0.92    1.22
 -16   5   7   -0.02    0.94
  15   5  -7    0.36    1.56
 -15  -5   7    1.63    1.04
 -15   5   7    1.48    0.73
  14   5  -7    0.63    1.53
 -14  -5   7    1.27    0.97
 -14   5   7    0.97    0.81
 -13  -5   7    7.35    3.05
 -13   5   7    9.77    2.98
  12   5  -7   10.01    2.56
 -12  -5   7    7.35    2.46
 -12   5   7    7.14    2.51
  11   5  -7    0.11    1.60
 -11  -5   7    3.83    1.52
 -11   5   7    0.83    0.73
  10   5  -7   12.27    2.28
 -10  -5   7   13.10    4.89
 -10   5   7   11.62    3.88
   9   5  -7   12.28    2.09
  -9  -5   7   12.64    2.84
  -9   5   7   13.22    3.96
   8   5  -7   20.89    2.88
  -8  -5   7   18.25    4.66
  -8   5   7   18.64    5.78
  -7  -5   7   34.64    3.98
  -7  -5   7   34.22    5.47
  -7   5   7   40.67    2.29
  -6  -5   7   14.29    2.61
  -6  -5   7    9.28    4.22
  -6   5   7   11.03    3.26
  -5  -5   7    8.18    1.63
  -5  -5   7    6.10    0.95
  -5   5   7    7.90    2.20
  -4  -5   7    9.86    2.28
  -4  -5   7    9.66    1.42
  -4   5   7    9.45    2.95
  -3  -5   7   23.20    6.92
  -3  -5   7   26.48    1.82
  -3   5   7   22.07    3.08
  -2  -5   7   51.18    2.60
  -2  -5   7   47.71    2.21
  -2   5   7   54.35    3.30
  -1  -5   7    1.72    1.16
  -1  -5   7    1.11    0.68
   1  -5  -7    0.72    0.85
  -1   5   7    0.93    0.60
   0  -5   7    2.21    1.38
   0  -5   7    1.38    0.69
   0  -5  -7    0.10    0.80
   0   5   7    1.22    0.75
   1  -5   7    1.38    0.98
   1  -5   7    1.01    0.61
  -1  -5  -7    3.28    1.40
   2  -5   7   38.70    2.34
   2  -5   7   37.77    1.55
  -2  -5  -7   36.33    1.98
   3  -5   7   22.42    5.96
   3  -5   7   23.22    1.25
  -3  -5  -7   23.65    1.82
   4  -5   7   21.23    5.09
  -4  -5  -7   19.32    2.30
   5  -5   7    3.64    1.58
  -5  -5  -7    1.10    1.20
   6  -5   7    0.58    1.15
  -6  -5  -7    1.00    1.27
   7  -5   7    6.68    1.68
  -7  -5  -7    4.73    1.15
   8  -5   7    5.27    1.20
   9  -5   7   58.57    4.15
  10  -5   7   14.96    2.07
  11  -5   7    1.56    1.27
  12  -5   7    3.92    1.59
  13  -5   7   10.84    2.03
  14  -5   7   13.75    2.41
  15  -5   7    3.12    1.90
  17   6  -7    1.12    1.81
 -17  -6   7    1.42    1.01
  16   6  -7   12.45    2.55
 -16  -6   7   15.43    5.09
 -16   6   7   11.71    5.44
  15   6  -7    1.77    1.66
 -15  -6   7   11.29    1.78
 -15   6   7    1.41    1.49
  14   6  -7    0.85    1.77
 -14  -6   7    2.46    1.09
 -14   6   7    2.21    0.79
  13   6  -7    3.85    2.57
 -13  -6   7    2.19    1.06
 -13   6   7    0.99    0.87
  12   6  -7    1.95    1.65
 -12  -6   7    1.71    1.14
 -12   6   7    0.49    0.70
  11   6  -7   12.58    2.58
 -11  -6   7   13.58    3.66
 -11   6   7   12.45    3.50
  10   6  -7   12.05    2.44
 -10  -6   7   14.97    3.56
 -10   6   7   12.31    3.84
   9   6  -7    7.30    2.12
  -9  -6   7    9.96    1.94
  -9   6   7    8.00    2.16
   8   6  -7    0.91    1.50
  -8  -6   7    1.65    1.79
  -8   6   7    0.29    0.81
  -7  -6   7    2.16    1.12
  -7  -6   7    2.85    1.73
  -7   6   7    0.47    0.53
  -6  -6   7   15.36    4.31
  -6  -6   7   11.67    1.83
  -6   6   7   12.89    4.27
  -5  -6   7   43.71    9.09
  -5  -6   7   43.03    2.40
  -5   6   7   43.82    3.08
  -4  -6   7    2.47    1.30
  -4  -6   7    2.72    1.16
  -4   6   7    3.06    1.32
  -3  -6   7    1.15    0.72
  -3  -6   7    1.83    1.06
   3  -6  -7    1.55    1.81
  -3   6   7    0.96    0.79
  -2  -6   7    2.92    1.18
  -2  -6   7    3.70    1.07
   2  -6  -7    2.45    1.18
  -2   6   7    3.58    1.23
  -1  -6   7    2.72    1.01
  -1  -6   7    1.48    0.93
   1  -6  -7    2.19    1.06
  -1   6   7    0.58    0.61
   0  -6   7   38.23    3.06
   0  -6   7   35.59    2.21
   0  -6  -7   39.27    2.72
   0   6   7   35.22    2.80
   1  -6   7   13.22    4.46
   1  -6   7   14.16    1.44
   2  -6   7   32.28    5.37
   2  -6   7   28.59    1.56
   3  -6   7   21.37    2.42
   3  -6   7   21.71    1.63
  -3  -6  -7   18.20    1.67
   4  -6   7    1.48    0.86
   5  -6   7    4.42    1.49
  -5  -6  -7    5.08    2.01
   6  -6   7   15.13    1.90
  -6  -6  -7   15.66    1.77
   7  -6   7   14.01    2.23
  -7  -6  -7   12.34    1.66
   8  -6   7    0.17    1.16
   9  -6   7   15.06    2.43
  10  -6   7   16.99    2.21
  11  -6   7    2.64    1.25
  12  -6   7    4.35    1.85
  13  -6   7    2.33    1.95
  14  -6   7   22.04    7.69
  16   7  -7    2.39    2.17
 -16  -7   7    2.72    1.47
 -16   7   7    1.36    0.89
  15   7  -7    4.47    2.57
 -15  -7   7    3.48    1.64
 -15   7   7    2.50    1.23
  14   7  -7    3.30    2.86
 -14  -7   7    0.57    1.89
 -14   7   7    1.79    1.38
  13   7  -7    2.80    2.60
 -13  -7   7    0.88    1.29
 -13   7   7    1.03    0.79
  12   7  -7   10.19    2.48
 -12  -7   7    9.56    3.45
 -12   7   7   12.57    3.95
  11   7  -7    9.87    2.48
 -11  -7   7   12.56    2.47
 -11   7   7   10.12    2.87
  10   7  -7    2.05    1.72
 -10   7   7    0.68    0.56
   9   7  -7   13.09    2.13
  -9  -7   7    7.18    1.62
  -9   7   7    9.98    2.96
   8   7  -7    7.71    2.50
  -8  -7   7    7.31    1.87
  -8   7   7    7.33    2.20
  -7  -7   7   17.62    5.21
  -7  -7   7   18.48    2.36
  -7   7   7   20.91    5.47
  -6  -7   7   -0.81    1.17
  -6  -7   7    0.61    1.11
  -6   7   7    1.08    0.67
  -5  -7   7   10.06    3.85
  -5  -7   7   15.58    2.10
  -5   7   7   12.78    3.53
  -4  -7   7   14.59    4.39
  -4  -7   7   15.62    1.80
   4  -7  -7   13.24    2.14
  -4   7   7   16.76    4.57
  -3  -7   7   68.75    7.83
  -3  -7   7   65.91    3.14
   3  -7  -7   65.32    3.49
  -3   7   7   62.93    4.53
  -2  -7   7    1.04    1.31
  -2  -7   7    0.66    1.04
   2  -7  -7    2.32    2.12
  -2   7   7    1.08    0.72
  -1  -7   7    2.11    1.13
  -1  -7   7    3.35    1.42
   1  -7  -7    2.45    1.84
  -1   7   7    3.63    1.46
   0  -7   7    2.19    1.30
   0  -7   7    5.01    1.18
   0  -7  -7    4.82    1.82
   0   7   7    4.71    1.79
   1  -7   7    1.72    1.46
   1  -7   7    1.03    0.73
  -1  -7  -7    3.89    1.83
   2  -7   7    0.83    1.02
   2  -7   7    0.50    0.99
  -2  -7  -7    0.86    1.48
   3  -7   7   73.19    5.53
   3  -7   7   66.68    2.54
  -3  -7  -7   65.86    3.07
   4  -7   7   48.92    9.48
  -4  -7  -7   42.93    4.60
   5  -7   7   21.83    5.32
  -5  -7  -7   17.60    6.40
   6  -7   7    5.19    2.19
  -6  -7  -7    4.15    1.16
   7  -7   7    4.66    2.92
  -7  -7  -7    2.54    1.26
   8  -7   7   13.10    1.99
  -8  -7  -7    8.13    1.41
   9  -7   7    0.76    1.42
  10  -7   7    2.18    1.76
  11  -7   7    3.09    1.78
  12  -7   7    5.30    2.00
  13  -7   7    1.75    1.41
  15   8  -7    1.40    1.75
 -15  -8   7    1.22    1.14
 -15   8   7    1.94    1.39
  14   8  -7    1.74    2.02
 -14  -8   7    2.04    1.43
  13   8  -7    3.75    2.41
 -13  -8   7    2.69    1.21
 -13   8   7    1.83    1.29
  12   8  -7    2.40    1.73
 -12  -8   7    2.73    1.59
 -12   8   7    2.56    1.15
  11   8  -7   11.50    2.35
 -11  -8   7   10.93    2.37
 -11   8   7    8.82    3.70
  10   8  -7   17.00    2.60
 -10  -8   7    9.76    2.09
 -10   8   7   13.55    3.67
   9   8  -7   11.05    2.56
  -9  -8   7   11.30    2.25
  -9   8   7    8.84    2.95
   8   8  -7   21.74    3.12
  -8  -8   7   11.51    5.77
  -8   8   7   17.36    6.71
  -7  -8   7    1.21    1.26
  -7  -8   7    1.72    1.46
  -7   8   7    0.96    0.97
  -6  -8   7   -0.26    1.20
  -6  -8   7    0.63    1.12
   6  -8  -7    2.36    2.15
  -6   8   7    1.35    0.72
  -5  -8   7    1.31    1.04
  -5  -8   7    1.16    1.10
   5  -8  -7    1.83    1.49
  -5   8   7    0.68    0.98
  -4  -8   7    2.28    1.53
  -4  -8   7    6.01    1.80
   4  -8  -7    3.47    1.48
  -4   8   7    3.18    1.40
  -3  -8   7    1.67    1.24
  -3  -8   7    0.78    1.00
   3  -8  -7    0.67    1.60
  -3   8   7    1.59    1.03
  -2  -8   7   82.93    5.20
  -2  -8   7   80.59    4.86
   2  -8  -7   73.65    4.92
  -2   8   7   78.30    5.35
  -1  -8   7   55.05    4.83
  -1  -8   7   53.64    3.52
   1  -8  -7   59.05    4.15
  -1   8   7   52.19    3.97
   0  -8   7    4.74    2.08
   0  -8   7    3.64    1.34
   0  -8  -7    3.52    1.46
   0   8   7    2.49    2.05
   1  -8   7    1.62    1.11
   1  -8   7    1.43    0.92
  -1  -8  -7    3.51    1.90
   2  -8   7    2.16    1.21
   2  -8   7    2.79    1.43
  -2  -8  -7    2.45    1.19
   3  -8   7   23.98    4.55
  -3  -8  -7   18.69    6.36
   4  -8   7    1.64    1.65
  -4  -8  -7    3.59    2.39
   5  -8   7   19.30    4.97
  -5  -8  -7   16.86    1.97
   6  -8   7   19.22    4.47
  -6  -8  -7   12.53    1.89
   7  -8   7   17.67    6.64
  -7  -8  -7   15.20    2.80
   8  -8   7   -0.27    1.16
   9  -8   7    2.11    1.32
  10  -8   7    5.48    1.88
  11  -8   7   10.06    2.79
  13   9  -7    4.31    2.72
 -13  -9   7    3.93    2.54
 -13   9   7    1.93    0.86
 -12   9   7    9.72    5.70
  11   9  -7    9.72    2.90
 -11  -9   7    8.13    2.06
 -11   9   7    5.44    2.95
  10   9  -7    4.06    1.87
 -10  -9   7    1.62    1.36
 -10   9   7    2.43    1.04
   9   9  -7    3.76    2.16
  -9  -9   7    1.94    1.37
   9  -9  -7    0.62    1.62
  -9   9   7    1.58    1.09
   8   9  -7    7.00    2.28
  -8  -9   7    5.63    1.58
   8  -9  -7    7.28    2.19
  -8   9   7    6.84    2.14
  -7  -9   7    4.17    1.85
  -7  -9   7    8.59    1.74
   7  -9  -7    6.68    2.36
  -7   9   7    6.96    1.78
  -6  -9   7   21.19    6.35
  -6  -9   7   22.46    2.98
   6  -9  -7   19.35    2.78
  -6   9   7   19.63    5.22
  -5  -9   7    9.48    3.33
  -5  -9   7    8.62    1.83
   5  -9  -7   11.32    2.40
  -5   9   7    9.51    2.95
  -4  -9   7    5.11    2.02
  -4  -9   7    9.16    2.12
   4  -9  -7    8.16    1.99
  -4   9   7    7.10    2.41
  -3  -9   7    4.13    2.17
  -3  -9   7    3.55    1.47
   3  -9  -7    5.27    1.95
  -3   9   7    3.39    1.13
  -2  -9   7    1.76    1.10
  -2  -9   7    4.36    1.60
   2  -9  -7    2.90    1.48
  -2   9   7    3.77    1.89
  -1  -9   7   10.87    3.23
  -1  -9   7   11.35    1.80
   1  -9  -7   12.69    1.99
  -1   9   7    9.62    4.53
   0  -9   7   14.07    5.40
   0  -9   7   14.99    2.31
   0  -9  -7    9.51    1.71
   0   9   7   10.49    5.27
   1  -9   7    0.61    1.37
   1  -9   7    1.94    1.62
  -1  -9  -7    3.81    2.22
   2  -9   7    1.53    0.75
   2  -9   7    0.13    0.81
  -2  -9  -7    2.81    1.62
   3  -9   7    6.34    2.43
  -3  -9  -7    6.58    1.66
   4  -9   7   20.28    5.30
  -4  -9  -7   14.91    6.50
   5  -9   7    8.03    1.73
  -5  -9  -7    7.39    1.95
   6  -9   7    3.70    2.14
  -6  -9  -7    1.10    1.58
   7  -9   7    4.46    1.53
  -7  -9  -7    2.94    1.77
   8  -9   7    6.00    1.74
  -8  -9  -7    5.97    1.68
   9  -9   7    1.03    1.02
  10  -9   7    2.80    1.48
  10  10  -7    4.24    2.58
 -10 -10   7    1.88    1.30
  10 -10  -7    1.47    1.68
 -10  10   7    0.93    1.20
   9  10  -7    0.92    1.76
  -9 -10   7    1.15    1.35
   9 -10  -7    2.72    1.79
  -9  10   7    2.34    1.04
   8  10  -7    1.61    1.33
  -8 -10   7    2.11    1.51
   8 -10  -7    3.72    2.51
  -8  10   7    4.46    1.31
  -7 -10   7    3.18    1.56
  -7 -10   7    1.52    1.99
   7 -10  -7    3.07    2.00
  -7  10   7    1.25    1.12
  -6 -10   7    4.37    2.49
  -6 -10   7    1.82    1.33
   6 -10  -7    4.41    1.93
  -6  10   7    5.87    1.61
  -5 -10   7    1.50    1.85
  -5 -10   7    2.80    1.83
   5 -10  -7    3.01    2.21
  -5  10   7    1.88    1.14
  -4 -10   7    0.51    0.52
  -4 -10   7    0.67    1.19
   4 -10  -7    2.33    1.65
  -4  10   7    1.19    0.62
  -3 -10   7    0.88    0.55
  -3 -10   7    2.00    2.01
   3 -10  -7    0.46    1.36
  -3  10   7    1.08    1.12
  -2 -10   7    0.60    0.67
  -2 -10   7    1.86    1.08
   2 -10  -7    2.05    1.93
  -2  10   7    0.86    1.02
  -1 -10   7    0.81    0.73
  -1 -10   7    0.55    1.03
   1 -10  -7    0.24    1.26
  -1  10   7    1.33    1.07
   0 -10   7    2.11    1.02
   0 -10  -7    2.30    1.93
   0  10   7    1.56    0.96
   1 -10   7    3.28    1.38
   1 -10   7    0.52    0.96
  -1 -10  -7    3.45    1.80
   2 -10   7   15.82    4.10
  -2 -10  -7   15.74    2.84
   3 -10   7    5.99    3.38
  -3 -10  -7    4.33    2.26
   4 -10   7    2.00    1.05
  -4 -10  -7    0.12    1.62
   5 -10   7    1.08    1.42
  -5 -10  -7    2.55    1.63
   6 -10   7    5.30    2.72
   7 -10   7   21.61    6.34
  -7 -10  -7   20.66    2.46
  -6 -11   7    3.84    2.31
  -6 -11   7    4.35    1.59
   6 -11  -7    1.18    1.90
  -6  11   7    3.39    1.81
  -5 -11   7    1.73    0.99
  -5 -11   7    2.06    1.84
  -5  11   7    0.56    0.66
   4 -11  -7    3.21    1.75
  -4  11   7    5.88    2.24
  -3 -11   7    6.97    2.34
  -3 -11   7    7.85    1.82
  -2 -11   7    5.44    2.07
  -2 -11   7    3.48    1.53
   2 -11  -7    4.28    2.33
  -1 -11   7    3.21    1.77
  -1 -11   7    4.31    1.69
   1 -11  -7    2.78    1.63
  -1  11   7    1.16    0.98
   0 -11   7    1.34    1.29
   0 -11  -7    3.81    2.58
   1 -11   7    0.65    0.77
  -1 -11  -7   -0.01    1.39
   2 -11   7    7.18    6.42
  -2 -11  -7    9.97    2.28
   3 -11   7    6.44    3.55
  -3 -11  -7    7.24    2.05
  19   0  -8    1.82    1.90
  18   0  -8    4.32    2.24
 -18   0   8    1.41    1.29
 -18   0   8    1.10    0.65
  17   0  -8    1.83    1.36
 -17   0   8    2.45    1.58
 -17   0   8    2.12    1.07
  16   0  -8    0.82    1.26
 -16   0   8    1.87    1.16
 -16   0   8    0.63    0.48
  15   0  -8    0.32    1.34
 -15   0   8    1.04    1.19
 -15   0   8    0.82    0.67
  14   0  -8   10.48    2.11
 -14   0   8    9.90    3.75
 -14   0   8   12.65    3.80
  13   0  -8    1.33    1.51
 -13   0   8    1.33    1.16
  12   0  -8    0.31    1.32
 -12   0   8    1.23    1.17
 -12   0   8    0.53    0.62
  11   0  -8    0.35    1.18
 -11   0   8    1.12    1.03
 -11   0   8    0.95    0.69
 -10   0   8  113.37    3.77
 -10   0   8  107.73    4.09
   9   0  -8  226.28    7.89
  -9   0   8  214.48    7.04
  -9   0   8  196.08    6.23
   8   0  -8  131.90    4.51
  -8   0   8  124.77    5.54
  -8   0   8  128.84    3.54
   7   0  -8    3.10    1.00
  -7   0   8    4.81    1.28
  -7   0   8    4.63    1.12
   6   0  -8    0.44    0.87
  -6   0   8    1.05    0.87
  -6   0   8    0.62    0.64
  -5   0   8   90.71    2.86
  -5   0   8  101.00    2.70
  -4   0   8  203.65    5.44
  -4   0   8  200.89    4.43
  -4   0   8  205.90    4.45
  -3   0   8    4.36    1.95
  -2   0   8   25.56    2.61
  -1   0   8    1.33    0.87
   0   0   8   13.02    2.46
   1   0   8    5.88    1.48
   2   0   8   25.14    3.89
  -2   0  -8   21.42    0.83
   3   0   8    8.43    2.41
   4   0   8  116.12    3.91
   5   0   8  149.95    5.31
   6   0   8  121.89    4.66
   7   0   8    0.74    0.95
   8   0   8    7.74    1.85
   9   0   8   30.31    2.17
  10   0   8   95.69    5.45
  11   0   8   52.64    3.34
  12   0   8    3.57    1.88
  14   0   8    0.95    1.56
  15   0   8    8.36    2.24
  16   0   8    1.15    1.24
  19  -1  -8    1.82    1.77
  19   1  -8    2.71    2.21
 -19   1   8    1.75    2.37
 -19  -1   8   -0.68    1.23
 -19   1   8    0.63    0.75
  18  -1  -8    1.95    1.52
 -18   1   8    4.76    2.30
 -18   1   8    2.60    1.09
  17  -1  -8   13.48    2.76
  17   1  -8   17.58    2.75
 -17   1   8    7.52    5.04
 -17  -1   8    8.80    4.37
 -17   1   8    9.72    3.84
  16  -1  -8    3.36    2.02
  16   1  -8    5.10    1.90
 -16   1   8    0.54    0.80
 -16  -1   8    3.55    1.64
 -16   1   8    3.71    1.30
  15  -1  -8    5.28    1.71
 -15   1   8    4.62    1.48
 -15  -1   8    5.73    1.45
 -15  -1   8    3.80    1.77
 -15   1   8    4.12    2.52
  14  -1  -8   17.61    2.52
  14   1  -8   11.58    2.13
 -14   1   8   15.16    3.91
 -14  -1   8   15.17    3.47
 -14  -1   8   18.20    3.11
 -14   1   8   11.96    4.29
  13   1  -8    2.83    2.19
 -13   1   8   -0.37    1.10
 -13  -1   8    0.74    1.37
 -13   1   8    0.78    0.58
  12  -1  -8    5.33    1.49
  12   1  -8    3.29    1.60
 -12   1   8    4.89    1.34
 -12  -1   8    6.12    1.97
 -12  -1   8    5.24    1.67
 -12   1   8    5.60    2.06
  11  -1  -8    1.66    1.36
  11   1  -8    1.10    1.37
 -11   1   8   -0.40    1.06
 -11  -1   8    0.99    0.95
 -11  -1   8    1.15    0.47
 -11   1   8    0.74    0.70
  10  -1  -8    8.22    1.81
  10   1  -8    8.06    1.64
 -10   1   8    8.87    2.84
 -10  -1   8    8.34    2.57
 -10  -1   8    6.54    2.19
 -10   1   8    9.46    2.67
   9  -1  -8    2.25    0.98
   9   1  -8    1.35    1.48
  -9   1   8    1.98    0.98
  -9  -1   8    1.77    1.11
  -9  -1   8    2.03    0.87
  -9   1   8    2.90    1.30
   8  -1  -8    6.31    1.24
   8   1  -8    8.90    1.94
  -8   1   8    5.38    2.42
  -8  -1   8    8.19    2.17
  -8  -1   8    5.15    1.56
  -8   1   8    6.50    1.94
   7  -1  -8  178.72    4.78
   7   1  -8  180.14    5.42
  -7   1   8  179.25    4.80
  -7  -1   8  166.63    4.47
  -7  -1   8  168.10    4.39
  -7   1   8  178.72    5.18
   6  -1  -8   21.17    1.74
   6   1  -8   23.33    2.14
  -6  -1   8   20.08    4.84
  -6  -1   8   19.68    2.76
  -6   1   8   22.94    1.47
  -5  -1   8   34.71    2.20
   5  -1  -8   32.64    1.78
  -5  -1   8   29.78    1.72
  -5  -1   8   35.74    1.92
  -5   1   8   30.74    2.74
  -4  -1   8    8.99    3.52
  -4  -1   8   10.34    3.18
  -4   1   8   11.15    2.76
  -3   1   8   11.58    3.03
  -3  -1   8   13.65    3.03
  -3  -1   8    8.57    1.99
  -3   1   8   12.87    3.62
  -2   1   8   11.54    3.13
  -2  -1   8   15.48    3.66
  -2  -1   8   16.47    3.14
  -1   1   8   17.49    2.95
  -1  -1   8   19.12    4.10
  -1  -1   8   17.22    3.05
   0   1   8   12.10    2.52
   0  -1   8   11.63    2.46
   1   1   8    8.09    1.99
   1  -1   8   10.87    2.38
   2   1   8   38.75    1.95
   2  -1   8   42.24    2.34
  -2  -1  -8   33.25    1.15
   3  -1   8   10.11    3.48
   3   1   8   11.14    3.18
   4  -1   8   43.89    2.32
   4   1   8   44.03    2.14
   5  -1   8    3.03    1.20
   5   1   8    2.28    0.80
   6  -1   8   17.33    1.74
   6   1   8   16.79    1.58
   7  -1   8   39.08    2.58
   7   1   8   36.05    2.00
   8  -1   8   46.26    2.74
   8   1   8   49.45    2.80
   9  -1   8   11.28    1.89
   9   1   8    8.74    1.58
  10  -1   8    8.52    2.48
  10   1   8    8.93    1.47
  11  -1   8    4.15    1.59
  11   1   8    4.68    1.61
  12  -1   8    3.13    1.39
  13  -1   8    1.48    1.10
  13   1   8    2.32    1.25
  14  -1   8    6.08    1.98
  14   1   8    3.54    2.02
  15  -1   8   14.36    2.45
  15   1   8   13.45    2.55
  19   2  -8    2.79    1.79
 -19  -2   8    2.54    1.10
 -19   2   8    0.90    1.06
  18  -2  -8    3.06    1.85
  18   2  -8    0.41    1.56
 -18  -2   8    1.41    1.07
 -18   2   8    0.57    1.21
  17  -2  -8    3.49    1.68
  17   2  -8    1.89    1.57
 -17  -2   8    3.55    1.88
 -17   2   8    1.67    1.52
  16  -2  -8   -0.19    1.21
  16   2  -8    0.66    1.45
 -16  -2   8   -0.40    1.31
 -16   2   8    0.24    0.61
  15  -2  -8    3.42    2.05
  15   2  -8    0.95    1.54
 -15  -2   8    0.55    0.92
 -15   2   8    0.87    0.86
  14  -2  -8    1.24    1.18
  14   2  -8    1.46    1.52
 -14  -2   8    0.30    0.92
 -14   2   8    1.45    0.93
  13  -2  -8    1.43    1.23
  13   2  -8    6.57    2.09
 -13  -2   8    6.54    2.80
 -13   2   8    4.16    1.39
  12   2  -8    1.07    1.47
 -12  -2   8    4.09    1.27
 -12   2   8   -0.19    0.76
  11  -2  -8    3.37    1.54
  11   2  -8    2.58    2.40
 -11  -2   8    2.83    1.51
 -11  -2   8    1.88    0.68
 -11   2   8    1.95    0.66
  10  -2  -8   25.88    2.13
  10   2  -8   25.51    2.62
 -10  -2   8   26.11    5.94
 -10  -2   8   22.92    1.54
 -10   2   8   26.47    5.79
   9   2  -8   -0.28    1.26
  -9  -2   8    0.42    0.58
  -9  -2   8    0.21    0.37
  -9   2   8    0.93    0.75
   8  -2  -8    5.21    1.19
   8   2  -8    4.67    1.41
  -8  -2   8    6.92    1.51
  -8   2   8    6.30    1.68
   7  -2  -8   16.49    1.58
   7   2  -8   14.08    3.34
  -7  -2   8   14.12    4.14
  -7  -2   8   14.23    1.00
  -7   2   8   15.08    4.36
  -6  -2   8   37.13    3.83
   6  -2  -8   35.47    1.96
  -6  -2   8   38.61    1.97
  -6   2   8   36.75    1.74
  -5  -2   8    9.64    2.71
   5  -2  -8    9.82    1.24
  -5  -2   8    9.50    2.46
  -5   2   8    8.12    3.32
  -4  -2   8   41.00    2.13
   4  -2  -8   43.73    1.78
  -4  -2   8   44.05    1.84
  -4   2   8   41.38    1.91
  -3  -2   8   70.04    4.30
   3  -2  -8   81.46    2.80
  -3  -2   8   75.07    2.92
  -3   2   8   81.01    3.08
  -2   2   8   66.05    2.47
  -2  -2   8   60.75    2.58
  -2  -2   8   61.33    3.10
  -2   2   8   65.01    5.07
  -1   2   8  185.89    5.06
  -1  -2   8  190.92    4.76
  -1  -2   8  187.76    3.83
   0   2   8   30.13    1.92
   0  -2   8   30.45    3.35
   0  -2   8   25.26    1.31
   1   2   8   16.01    2.19
   1  -2   8   13.52    3.06
  -1  -2  -8   12.12    0.98
   2   2   8   94.91    2.90
   2  -2   8   90.08    3.81
  -2  -2  -8   90.72    2.57
   3  -2   8   16.78    3.35
   3   2   8   14.27    2.49
  -3  -2  -8   12.32    0.87
   4  -2   8    1.12    0.72
   4   2   8    1.39    0.82
   5  -2   8    3.10    1.80
   5   2   8    2.73    0.94
   6  -2   8   13.73    2.13
   6   2   8    7.76    2.04
   7  -2   8    2.90    1.59
   7   2   8    2.75    0.84
   8  -2   8    1.02    1.11
   8   2   8    0.85    1.34
   9  -2   8    4.24    1.90
   9   2   8    5.87    1.27
  10  -2   8    0.60    1.19
  10   2   8    0.96    1.26
  11  -2   8    5.22    2.10
  11   2   8    1.58    1.12
  12  -2   8    4.45    1.57
  12   2   8    2.58    1.96
  13  -2   8    1.70    1.06
  13   2   8    4.11    1.48
  14  -2   8    0.69    1.15
  14   2   8    3.66    1.65
  15   2   8    0.93    1.35
  18   3  -8    1.51    1.79
 -18  -3   8    2.05    1.34
  17  -3  -8   -0.58    1.02
  17   3  -8    1.06    1.55
 -17  -3   8    0.87    1.23
 -17   3   8    1.25    0.64
  16   3  -8    0.17    1.42
 -16  -3   8    1.52    1.03
  15  -3  -8    2.53    1.03
  15   3  -8    0.41    1.50
 -15  -3   8    2.79    1.04
 -15   3   8    1.65    1.07
  14  -3  -8    0.14    0.90
  14   3  -8    2.24    2.14
 -14  -3   8   -0.27    1.15
 -14   3   8    0.80    0.81
  13  -3  -8    1.49    0.99
  13   3  -8    0.71    1.40
 -13  -3   8    1.09    0.81
 -13   3   8    0.30    0.51
  12  -3  -8    0.69    0.99
  12   3  -8    1.77    1.60
 -12  -3   8    0.88    0.98
 -12   3   8   -0.04    0.81
  11  -3  -8   13.51    1.80
  11   3  -8   16.18    2.43
 -11  -3   8   15.90    4.36
 -11   3   8   16.03    3.68
  10  -3  -8   20.07    1.78
  10   3  -8   19.21    2.52
 -10  -3   8   24.02    7.83
 -10   3   8   24.06    2.59
   9  -3  -8    8.08    1.34
   9   3  -8    9.80    1.93
  -9  -3   8    9.63    2.66
  -9   3   8    8.65    2.62
   8  -3  -8   57.88    2.79
   8   3  -8   56.21    3.90
  -8  -3   8   54.69    2.99
  -8   3   8   49.89    2.48
   7  -3  -8   78.73    3.13
  -7  -3   8   79.84    5.07
  -7   3   8   74.38    3.86
  -6  -3   8    3.75    0.94
   6  -3  -8    1.84    0.71
  -6  -3   8    2.59    0.74
  -6   3   8    2.24    1.40
   5  -3  -8   18.15    1.14
  -5  -3   8   22.32    6.26
  -4  -3   8    1.75    1.33
   4  -3  -8    1.61    0.50
  -4  -3   8    2.32    1.21
  -4   3   8    4.12    1.01
  -3  -3   8   14.88    2.14
   3  -3  -8    9.76    0.84
  -3  -3   8   10.76    3.85
  -3   3   8   11.92    3.16
  -2  -3   8   11.98    2.89
   2  -3  -8   10.70    0.83
  -2  -3   8   11.29    2.72
  -2   3   8   12.48    3.20
  -1   3   8    3.99    1.29
  -1  -3   8    6.82    1.99
  -1  -3   8    3.59    1.63
   0   3   8   11.84    1.46
   0  -3   8   11.69    2.88
   0  -3   8   13.58    2.66
   1   3   8   22.25    1.82
   1  -3   8   29.50    7.21
   1  -3   8   23.03    2.56
  -1  -3  -8   23.65    1.59
   2   3   8    2.25    0.75
   2  -3   8    2.33    1.07
  -2  -3  -8    1.48    0.75
   3  -3   8   14.91    4.99
  -3  -3  -8   12.71    1.06
   4  -3   8    9.09    2.23
   4   3   8    9.27    0.99
  -4  -3  -8    6.70    1.94
   5  -3   8    1.32    1.28
   5   3   8    0.93    0.71
   6  -3   8    6.07    1.61
   7  -3   8    1.75    1.47
   7   3   8    2.95    1.20
   8  -3   8   23.24    2.34
   8   3   8   20.89    1.58
   9  -3   8    4.37    2.04
   9   3   8    4.88    1.23
  10  -3   8    2.24    1.35
  11  -3   8    2.20    2.37
  11   3   8    2.22    1.24
  12  -3   8    0.90    1.22
  12   3   8    0.67    0.83
  13   3   8    1.31    0.97
  14  -3   8    0.54    1.18
  14   3   8    1.19    0.87
  15  -3   8    1.05    1.24
  18   4  -8    2.68    1.94
 -18  -4   8    2.30    1.40
 -18   4   8    0.96    0.84
 -17  -4   8    0.90    1.06
 -17   4   8    1.26    1.24
  16   4  -8    3.85    2.21
 -16  -4   8    2.29    1.41
 -16   4   8    3.35    1.73
  15   4  -8    2.35    1.60
 -15  -4   8    1.31    0.79
 -15   4   8    1.25    0.75
  14   4  -8    5.02    2.11
 -14  -4   8    5.20    1.85
 -14   4   8    5.67    2.00
  13   4  -8   12.37    2.54
 -13  -4   8   13.14    3.57
 -13   4   8   12.53    3.68
  12   4  -8    1.22    1.74
 -12  -4   8    1.31    1.01
 -12   4   8    1.22    1.12
  11   4  -8    1.76    1.59
 -11  -4   8    1.47    1.28
 -11   4   8    1.30    1.41
  10   4  -8    8.69    2.67
 -10  -4   8    8.47    2.43
 -10   4   8    5.08    1.99
   9   4  -8    0.44    1.52
  -9  -4   8    1.47    1.73
  -9   4   8    2.17    1.35
   8   4  -8    1.82    1.22
  -8  -4   8    1.94    2.13
  -8   4   8    1.44    0.83
  -7  -4   8   14.33    3.51
  -7  -4   8   14.29    3.25
  -7   4   8   11.65    3.29
  -6  -4   8   18.31    4.57
  -6  -4   8   15.05    5.13
  -6   4   8   15.80    2.93
  -5  -4   8    0.57    0.59
  -5  -4   8    0.63    0.94
  -5   4   8   -0.21    0.82
  -4  -4   8    0.99    0.97
  -4  -4   8    0.77    0.59
  -4   4   8    1.14    0.83
  -3  -4   8   14.31    4.19
  -3  -4   8   12.81    3.34
  -3   4   8   13.01    4.32
  -2  -4   8   17.29    4.15
  -2  -4   8   18.70    3.86
  -2   4   8   17.74    3.08
  -1  -4   8   14.65    4.33
  -1  -4   8   14.17    2.60
  -1   4   8   16.70    4.40
   0  -4   8    0.71    0.80
   0  -4  -8    2.70    1.46
   1  -4   8    3.29    0.88
  -1  -4  -8    4.43    1.05
   2  -4   8   32.96    4.01
  -2  -4  -8   31.40    2.02
   3  -4   8   30.36    7.39
  -3  -4  -8   25.46    1.61
   4  -4   8    3.65    1.54
  -4  -4  -8    3.74    0.97
   5  -4   8    5.36    1.28
   6  -4   8   19.95    2.22
   7  -4   8   49.11    2.86
   8  -4   8   42.07    3.34
   9  -4   8    3.04    1.76
  10  -4   8   11.80    1.94
  12  -4   8    0.30    1.73
  13  -4   8    1.32    1.35
  17   5  -8   17.50    2.98
 -17  -5   8   15.69    7.74
 -17   5   8   20.25    6.19
  16   5  -8    0.77    1.79
 -16  -5   8    6.48    2.62
  15   5  -8    0.68    1.55
 -15  -5   8   -0.28    1.43
 -15   5   8    0.25    0.50
  14   5  -8    3.75    1.77
 -14  -5   8    2.48    1.84
 -14   5   8    1.84    1.48
  13   5  -8    2.56    1.70
 -13  -5   8    1.96    1.62
 -13   5   8    1.23    0.90
  12   5  -8   11.80    2.94
 -12  -5   8   10.79    3.67
 -12   5   8    8.15    2.62
  11   5  -8    1.61    1.64
 -11  -5   8    1.05    1.41
 -11   5   8    1.17    0.84
  10   5  -8    1.22    1.53
 -10  -5   8    1.61    1.37
 -10   5   8    1.47    0.78
   9   5  -8    2.86    1.65
  -9  -5   8    4.39    1.44
  -9   5   8    4.16    1.39
   8   5  -8    0.88    1.44
  -8  -5   8    0.92    0.88
  -8   5   8    1.70    1.11
  -7  -5   8    1.01    1.08
  -7  -5   8    1.20    1.35
  -7   5   8    0.79    0.47
  -6  -5   8   10.55    2.52
  -6  -5   8   13.13    4.32
  -6   5   8   11.00    2.94
  -5  -5   8   34.61    7.80
  -5  -5   8   33.07    2.22
  -5   5   8   33.67    3.43
  -4  -5   8   36.56    7.31
  -4  -5   8   38.03    3.40
  -4   5   8   34.25    2.04
  -3  -5   8   88.74    3.80
  -3  -5   8   85.69    2.83
  -3   5   8   86.10    5.66
  -2  -5   8   46.65    8.55
  -2  -5   8   50.20    2.27
   2  -5  -8   47.94    2.67
  -2   5   8   50.28    4.39
  -1  -5   8    5.55    1.57
  -1  -5   8    4.25    1.42
  -1   5   8    7.31    2.32
   0  -5   8    1.95    0.50
   0  -5   8    2.66    1.04
   0  -5  -8    2.54    1.36
   1  -5   8   12.29    3.54
  -1  -5  -8    9.89    1.32
   2  -5   8    5.24    1.14
  -2  -5  -8    4.20    1.29
   3  -5   8   12.30    5.75
  -3  -5  -8   11.08    1.44
   4  -5   8   52.72    5.38
  -4  -5  -8   54.32    2.52
   5  -5   8   71.16    5.86
   6  -5   8   77.70    3.33
   7  -5   8   12.65    2.14
   8  -5   8    5.90    1.66
   9  -5   8    0.93    1.16
  10  -5   8   10.53    1.86
  11  -5   8    0.69    1.25
  12  -5   8    8.61    2.56
  13  -5   8    3.80    2.10
  16   6  -8    2.99    2.71
 -16  -6   8    1.26    1.76
 -16   6   8    2.65    1.85
  15   6  -8    1.19    1.73
 -15  -6   8    2.15    1.21
 -15   6   8    0.95    0.76
  14   6  -8    2.63    1.85
 -14  -6   8    0.77    1.72
 -14   6   8    1.03    0.90
  13   6  -8    7.21    2.36
 -13  -6   8    4.73    2.60
 -13   6   8    1.55    1.98
  12   6  -8    2.06    1.67
 -12  -6   8    0.54    0.97
 -12   6   8    0.95    1.03
 -11  -6   8   16.05    4.16
 -11   6   8   14.69    4.61
  10   6  -8    1.27    1.71
 -10  -6   8    0.56    1.48
 -10   6   8    1.18    0.67
   9   6  -8   17.27    2.82
  -9  -6   8   14.52    4.18
  -9   6   8   13.72    3.76
  -8  -6   8   22.05    6.72
  -8   6   8   26.12    5.34
  -7  -6   8   22.58    6.76
  -7  -6   8   30.16    2.34
  -7   6   8   28.84    3.93
  -6  -6   8    5.90    1.71
  -6  -6   8    5.92    1.56
  -6   6   8    3.95    1.22
  -5  -6   8    6.92    2.05
  -5  -6   8    3.83    1.73
  -5   6   8    4.11    1.34
  -4  -6   8   12.00    3.97
  -4  -6   8   14.58    1.61
  -4   6   8   13.46    4.61
  -3  -6   8    9.02    3.98
  -3  -6   8    8.79    1.47
   3  -6  -8    9.47    1.91
  -3   6   8    9.43    2.71
  -2  -6   8    3.57    1.46
  -2  -6   8    4.20    0.98
   2  -6  -8    4.95    1.46
  -2   6   8    6.16    1.96
  -1  -6   8   33.06    6.77
  -1  -6   8   36.31    1.98
  -1   6   8   37.06    2.35
   0  -6   8   12.84    4.35
   0  -6   8   13.23    1.46
   0  -6  -8   11.31    1.91
   1  -6   8    1.12    1.21
  -1  -6  -8    1.04    0.94
   2  -6   8    6.15    1.84
   3  -6   8    4.47    1.76
  -3  -6  -8    1.56    0.96
   4  -6   8    3.35    1.46
  -4  -6  -8    3.04    1.42
   5  -6   8    5.35    1.65
  -5  -6  -8    0.97    0.79
   6  -6   8    2.51    1.48
   7  -6   8   17.90    6.19
   8  -6   8    6.26    1.85
   9  -6   8    1.65    1.88
  10  -6   8    0.36    1.27
  12  -6   8   20.77    2.79
  15   7  -8    1.61    1.77
 -15  -7   8    1.58    1.81
 -15   7   8    1.12    1.30
  14   7  -8    2.26    1.87
 -14   7   8    1.25    0.82
  13   7  -8    5.63    2.55
 -13  -7   8    2.03    1.37
 -13   7   8    5.07    2.06
  12   7  -8    1.78    1.69
 -12  -7   8    2.11    1.17
 -12   7   8    0.86    0.72
  11   7  -8   -0.16    1.49
 -11  -7   8   -0.01    1.25
 -11   7   8    1.17    1.08
  10   7  -8    1.25    1.46
 -10  -7   8   -0.99    1.18
 -10   7   8    0.57    0.67
   9   7  -8    2.54    1.68
  -9  -7   8    2.34    1.76
  -9   7   8    0.60    0.69
  -8  -7   8    0.57    1.13
  -8   7   8    0.54    0.57
  -7  -7   8    0.98    1.16
  -7  -7   8    0.48    1.05
  -7   7   8    1.04    0.55
  -6  -7   8   14.70    5.13
  -6  -7   8   12.36    1.74
  -6   7   8   12.82    4.23
  -5  -7   8    3.50    1.36
  -5  -7   8    2.68    0.97
   5  -7  -8    2.09    1.15
  -5   7   8    2.14    1.05
  -4  -7   8    0.53    0.59
  -4  -7   8    0.94    0.97
   4  -7  -8    3.89    2.48
  -4   7   8    1.11    0.85
  -3  -7   8   24.81    7.12
  -3  -7   8   20.02    1.94
   3  -7  -8   23.55    2.75
  -3   7   8   23.42    4.89
  -2  -7   8    0.44    0.76
   2  -7  -8    1.41    1.39
  -2   7   8    0.96    1.18
  -1  -7   8   52.36    4.62
  -1  -7   8   48.16    4.24
   1  -7  -8   47.64    3.57
  -1   7   8   58.38    3.81
   0  -7   8    1.70    1.04
   0  -7   8    2.08    1.05
   0  -7  -8    2.23    1.46
   1  -7   8    1.58    1.02
  -1  -7  -8    1.79    1.42
   2  -7   8   23.59    8.27
  -2  -7  -8   24.05    2.44
   3  -7   8    7.86    2.85
  -3  -7  -8    6.59    1.57
   4  -7   8    1.08    1.08
  -4  -7  -8    1.36    0.84
   5  -7   8    1.23    1.14
  -5  -7  -8    0.89    1.04
   6  -7   8    0.93    1.08
   7  -7   8    4.45    2.13
   8  -7   8    1.68    1.72
   9  -7   8    0.33    1.22
  10  -7   8   11.25    2.40
  11  -7   8   17.01    2.67
  13   8  -8    6.50    3.19
 -13  -8   8    3.12    1.70
 -13   8   8    4.19    2.48
  12   8  -8    2.02    1.96
 -12  -8   8    0.96    0.79
 -12   8   8    2.06    1.38
  11   8  -8    0.68    1.77
 -11  -8   8    0.91    0.86
 -11   8   8    0.49    0.86
  10   8  -8    2.03    1.66
 -10  -8   8    2.71    2.11
 -10   8   8    1.12    1.14
   9   8  -8    3.75    2.54
  -9  -8   8    3.69    1.91
  -9   8   8    2.31    1.99
  -8  -8   8   16.26    2.38
  -8   8   8   15.07    4.15
  -7  -8   8   18.89    7.76
  -7  -8   8   21.06    2.47
  -7   8   8   21.68    6.60
  -6  -8   8    1.59    1.52
   6  -8  -8    0.27    1.25
  -6   8   8    0.87    0.89
  -5  -8   8    0.89    1.11
  -5  -8   8    1.12    1.16
   5  -8  -8    0.88    1.32
  -5   8   8    1.11    0.87
  -4  -8   8   -0.06    1.19
   4  -8  -8    1.59    1.81
  -4   8   8    1.47    1.26
  -3  -8   8    3.09    1.52
   3  -8  -8    1.88    1.49
  -3   8   8    1.15    1.60
  -2  -8   8    1.60    1.11
  -2  -8   8    1.19    0.93
   2  -8  -8    2.05    1.74
  -2   8   8    0.21    0.77
  -1  -8   8    4.35    1.87
  -1  -8   8    1.97    1.32
   1  -8  -8    2.97    1.35
  -1   8   8    4.10    1.27
   0  -8   8    7.11    2.18
   0  -8   8    6.56    1.27
   0  -8  -8    7.49    1.67
   1  -8   8    7.83    2.37
  -1  -8  -8    8.35    2.09
   2  -8   8    1.05    0.84
  -2  -8  -8    0.82    1.17
   3  -8   8   24.68    8.06
  -3  -8  -8   28.09    3.01
   4  -8   8   50.81    8.75
  -4  -8  -8   48.00    2.98
   5  -8   8   19.63    4.69
   6  -8   8    7.10    2.55
   7  -8   8    1.86    1.14
   8  -8   8    1.51    1.92
   9  -8   8    1.73    1.31
  11   9  -8    1.40    1.82
 -11  -9   8    0.79    1.39
 -11   9   8    1.08    0.86
  10   9  -8    0.29    1.72
 -10  -9   8    0.09    1.30
 -10   9   8    0.64    0.72
   9   9  -8    8.70    2.99
  -9  -9   8    4.68    1.44
   9  -9  -8    7.65    3.07
  -9   9   8    5.54    2.48
   8   9  -8   10.73    2.95
  -8  -9   8    8.16    1.81
   8  -9  -8    9.48    2.17
  -8   9   8   11.17    2.48
  -7  -9   8    5.24    2.89
  -7  -9   8    8.62    2.17
   7  -9  -8    9.63    2.76
  -7   9   8    5.44    3.70
  -6  -9   8   16.70    4.86
  -6  -9   8   11.46    3.22
   6  -9  -8   10.29    2.43
  -6   9   8   11.90    4.77
  -5  -9   8    7.01    3.23
  -5  -9   8    6.56    1.78
   5  -9  -8    4.71    2.07
  -5   9   8    3.88    2.39
  -4  -9   8    2.64    1.13
  -4  -9   8    2.52    1.49
   4  -9  -8    1.10    1.41
  -4   9   8    1.25    0.89
  -3  -9   8    0.86    0.86
  -3  -9   8    0.26    0.90
   3  -9  -8    2.49    2.08
  -3   9   8    0.51    0.66
  -2  -9   8    1.07    1.18
  -2  -9   8    0.72    1.26
   2  -9  -8    0.77    1.17
  -2   9   8    0.95    0.58
  -1  -9   8    3.04    1.48
  -1  -9   8    2.66    1.25
   1  -9  -8    4.01    1.73
  -1   9   8    1.86    1.43
   0  -9   8   -0.32    1.27
   0  -9  -8    4.23    1.84
   1  -9   8    0.76    1.03
  -1  -9  -8    1.35    1.87
   2  -9   8    9.24    1.96
   3  -9   8    4.34    2.62
  -3  -9  -8    2.38    1.66
   4  -9   8    2.72    1.53
  -4  -9  -8    1.47    1.58
   5  -9   8    8.17    5.42
  -5  -9  -8    8.12    1.87
   6  -9   8    5.32    3.14
   7  -9   8    3.15    2.01
  -7 -10   8    1.18    1.05
  -7 -10   8    0.98    1.21
  -7  10   8    0.49    0.91
  -6 -10   8    2.18    1.48
  -6 -10   8    1.38    1.65
  -6  10   8    0.83    1.48
  -5 -10   8   12.64    5.86
  -5 -10   8   11.87    2.08
   5 -10  -8   17.53    2.89
  -5  10   8   13.01    4.48
  -4 -10   8   21.08    7.11
  -4 -10   8   17.27    2.63
   4 -10  -8   23.18    2.97
  -4  10   8   21.26    2.60
  -3 -10   8   15.20    3.74
  -3 -10   8   15.27    2.06
   3 -10  -8   14.74    2.76
  -3  10   8   16.41    2.34
  -2 -10   8    7.25    3.40
  -2 -10   8    7.53    1.62
   2 -10  -8    7.45    2.66
  -2  10   8    5.25    3.39
  -1 -10   8    0.85    0.80
   1 -10  -8    0.00    1.45
  -1  10   8    0.64    1.22
   0 -10   8    3.25    1.40
   0 -10  -8    3.99    2.00
   1 -10   8    2.50    1.66
  -1 -10  -8    1.67    1.28
   2 -10   8    2.27    0.91
  -2 -10  -8    2.45    1.59
   3 -10   8    1.04    1.23
   4 -10   8    1.94    1.16
  -4 -10  -8    2.69    1.66
  18   0  -9    0.77    1.41
 -18   0   9    1.43    1.42
  17   0  -9    3.26    1.83
 -17   0   9    0.93    1.19
  16   0  -9    3.17    2.39
 -16   0   9    1.90    0.96
  15   0  -9    0.64    1.42
 -15   0   9    0.43    0.67
 -15   0   9    1.22    0.63
  14   0  -9    1.68    1.44
 -14   0   9    1.53    1.50
 -14   0   9    1.02    0.69
  13   0  -9    0.27    1.28
 -13   0   9   -0.01    1.42
 -13   0   9    0.17    0.61
  12   0  -9    1.96    1.76
 -12   0   9    0.59    1.59
 -12   0   9    0.58    0.25
  11   0  -9    2.42    1.61
 -11   0   9    0.73    1.40
 -11   0   9    0.86    0.67
  10   0  -9    2.60    1.56
 -10   0   9    0.09    1.14
 -10   0   9   -0.02    0.51
   9   0  -9    0.66    1.18
  -9   0   9    0.95    0.77
  -9   0   9   -0.03    0.52
   8   0  -9    0.91    1.11
  -8   0   9    0.16    0.49
  -7   0   9    0.39    1.10
  -7   0   9    0.46    0.40
   6   0  -9    1.98    1.26
  -6   0   9    0.70    0.65
  -6   0   9    0.36    0.55
  -5   0   9    0.42    0.70
  -5   0   9    0.52    0.72
  -4   0   9    0.77    0.52
  -3   0   9    0.81    1.21
  -2   0   9    1.01    0.82
  -1   0   9    1.47    0.76
   0   0   9    1.06    0.55
   1   0   9   -0.01    0.79
   2   0   9    0.99    0.56
   3   0   9    0.26    0.49
   4   0   9    0.08    0.42
   5   0   9    0.48    0.83
   6   0   9    0.32    0.86
   7   0   9    1.87    1.26
   8   0   9    0.48    1.27
   9   0   9    0.07    0.98
  10   0   9    0.73    1.14
  11   0   9    2.00    1.48
  12   0   9    0.62    1.03
  14   0   9    2.34    1.41
  18   1  -9    5.59    2.13
 -18   1   9    1.10    1.25
 -18  -1   9    2.01    1.57
 -18   1   9    2.81    1.49
  17  -1  -9   -0.34    1.23
  17   1  -9    3.32    2.28
 -17   1   9    0.75    1.24
 -17  -1   9    1.76    1.16
 -17   1   9    0.54    0.79
  16  -1  -9    1.76    1.74
 -16   1   9    0.91    1.24
 -16  -1   9    0.95    1.29
 -16   1   9    0.26    0.77
  15  -1  -9    2.32    1.45
  15   1  -9    6.01    2.02
 -15   1   9    1.91    1.71
 -15  -1   9    4.70    3.33
 -15   1   9    3.92    2.07
  14  -1  -9   11.92    1.98
  14   1  -9   16.13    2.27
 -14   1   9    8.59    4.01
 -14  -1   9    8.25    4.03
 -14   1   9   11.25    3.58
  13  -1  -9    4.28    1.49
 -13   1   9    1.37    1.35
 -13  -1   9    3.05    1.51
 -13   1   9    1.54    1.27
  12  -1  -9    3.32    1.78
  12   1  -9    3.26    1.74
 -12   1   9    1.06    1.80
 -12  -1   9    1.98    1.15
 -12   1   9    1.98    0.75
  11  -1  -9    1.77    1.17
  11   1  -9    2.11    1.87
 -11   1   9    1.07    1.47
 -11  -1   9    1.02    0.75
 -11   1   9    0.67    0.82
  10  -1  -9    3.91    1.21
  10   1  -9    5.41    2.10
 -10   1   9    2.41    1.23
 -10  -1   9    2.26    1.74
 -10  -1   9    1.21    0.44
 -10   1   9    0.96    0.96
  -9  -1   9    2.68    1.69
  -9  -1   9    1.35    0.44
  -9   1   9    3.08    0.96
   8  -1  -9    6.94    1.45
   8   1  -9    6.36    1.66
  -8  -1   9    3.62    1.07
  -8  -1   9    2.99    1.77
  -8   1   9    4.58    1.53
   7  -1  -9    0.07    0.80
   7   1  -9    2.28    1.57
  -7  -1   9    1.29    1.12
  -7  -1   9    0.57    0.62
  -7   1   9    1.44    0.88
   6   1  -9    6.95    1.47
  -6  -1   9    6.15    2.73
  -6   1   9    7.22    2.82
  -5  -1   9   26.02    5.16
   5  -1  -9   31.27    2.09
  -5  -1   9   23.10    5.52
  -5   1   9   29.76    1.84
  -4  -1   9    3.45    1.09
  -4  -1   9    2.88    1.10
  -4   1   9    3.24    1.24
  -3   1   9    3.49    1.41
  -3  -1   9    4.69    1.45
  -3  -1   9    2.57    1.03
  -2   1   9    9.68    2.98
  -2  -1   9   10.82    3.29
  -2  -1   9   11.47    1.04
  -1   1   9   19.00    2.42
  -1  -1   9   19.02    4.51
   0   1   9   34.71    2.25
   0  -1   9   30.95    6.42
   1   1   9    0.25    0.88
   1  -1   9   -0.45    0.74
   2   1   9    0.61    0.53
   2  -1   9    0.81    0.63
   3   1   9    9.38    2.86
   3  -1   9   12.56    3.23
   4  -1   9    1.36    0.92
   4   1   9    0.30    0.60
   5  -1   9    6.33    1.70
   5   1   9    3.02    1.05
   6  -1   9    4.16    1.61
   6   1   9    2.29    1.62
   7  -1   9    6.93    1.39
   7   1   9    7.14    1.32
   8  -1   9   16.15    1.96
   8   1   9   14.46    1.79
   9  -1   9   37.75    2.92
   9   1   9   39.14    2.83
  10  -1   9   22.60    2.52
  10   1   9   20.93    2.13
  11   1   9    2.12    1.62
  12  -1   9    4.73    1.73
  12   1   9    5.62    2.49
  13  -1   9    7.58    1.87
  13   1   9   10.79    1.99
  14  -1   9    8.36    4.57
  14   1   9   12.99    2.26
[truncated: 41,640 more chars]
