# Supplementary material for: Crystal structure of 1,3-dihy­droxy-2-(hy­droxy­meth­yl)propan-2-aminium 2-(4-iso­butyl­phen­yl)propano­ate: a simple organic salt of racemic ibuprofen
Source: Acta Crystallogr E Crystallogr Commun. 2015 Jul 11;71(Pt 8):923–5. doi: 10.1107/S2056989015012979 (PMC4571357; doi:10.1107/S2056989015012979)
Supplement: Supplementary file 2 [file e-71-00923-Isup2.hkl]

data_I                                                                          
_shelx_title ' I         P 21/C       R   0.07'                                 
_shelx_refln_list_code          4                                               
_shelx_F_calc_maximum      148.56                                               
_exptl_crystal_F_000       712.00                                               
_reflns_d_resolution_high  0.7700                                               
                                                                                
loop_                                                                           
 _space_group_symop_operation_xyz                                               
 'x, y, z'                                                                      
 '-x, y+1/2, -z+1/2'                                                            
 '-x, -y, -z'                                                                   
 'x, -y-1/2, z-1/2'                                                             
                                                                                
_cell_length_a    17.5230                                                       
_cell_length_b    10.4000                                                       
_cell_length_c     9.9760                                                       
_cell_angle_alpha  90.000                                                       
_cell_angle_beta   97.032                                                       
_cell_angle_gamma  90.000                                                       
                                                                                
_shelx_F_squared_multiplier     1.000                                           
                                                                                
loop_                                                                           
 _refln_index_h                                                                 
 _refln_index_k                                                                 
 _refln_index_l                                                                 
 _refln_F_squared_calc                                                          
 _refln_F_squared_meas                                                          
 _refln_F_squared_sigma                                                         
 _refln_observed_status                                                         
   2   0   0        128.26         87.76         1.94 o                         
   3   0   0          5.12          2.21         0.77 o                         
   4   0   0        673.99        974.13         7.03 o                         
   5   0   0      13540.60      13001.78        28.80 o                         
   6   0   0       2920.10       2593.32        18.65 o                         
   7   0   0       4853.84       4949.52       110.11 o                         
   8   0   0       6273.15       6523.65       114.03 o                         
   9   0   0        459.82        502.66         9.77 o                         
  10   0   0        524.93        517.20        16.83 o                         
  11   0   0        138.04        160.39        14.76 o                         
  12   0   0         54.99         69.06         4.34 o                         
  13   0   0         99.28         77.46         6.33 o                         
  14   0   0        567.35        603.42        53.40 o                         
  15   0   0        298.29        285.78        10.05 o                         
  16   0   0          3.47          4.97         3.45 o                         
  17   0   0          5.06          8.35         3.85 o                         
  18   0   0          2.38          3.71         2.42 o                         
  19   0   0         55.16         52.51         7.20 o                         
  20   0   0         24.34         13.37         4.45 o                         
  21   0   0          0.96          3.92         2.91 o                         
  22   0   0          5.26          4.11         2.47 o                         
   1   1   0       1613.72       1429.23        10.19 o                         
   2   1   0         21.07         45.68         1.02 o                         
   3   1   0      11568.96      11120.24        63.15 o                         
   4   1   0        946.25       1022.81         5.98 o                         
   5   1   0         89.96         64.81         2.22 o                         
   6   1   0       1052.21       1061.84         7.44 o                         
   7   1   0       2362.81       2454.58        20.16 o                         
   8   1   0         80.32         78.80         2.96 o                         
   9   1   0        188.90        177.24         4.69 o                         
  10   1   0          3.83          1.40         1.32 o                         
  11   1   0         21.60         25.49         2.43 o                         
  12   1   0         23.85         22.70         2.45 o                         
  13   1   0         31.55         30.32         3.16 o                         
  14   1   0        445.91        434.42         7.78 o                         
  15   1   0        113.86        117.74         4.92 o                         
  16   1   0        191.62        192.00         6.71 o                         
  17   1   0         98.61         89.15         5.40 o                         
  18   1   0         68.50         68.99         5.86 o                         
  19   1   0          9.50          9.68         2.76 o                         
  20   1   0          1.46          2.22         1.92 o                         
  21   1   0          7.44          4.48         1.95 o                         
  22   1   0         15.76         13.54         5.52 o                         
   0   2   0       1513.06       1648.22         7.35 o                         
   1   2   0         91.16         62.95         0.76 o                         
   2   2   0       1353.59       1285.43         4.98 o                         
   3   2   0       2514.04       2544.79        11.63 o                         
   4   2   0         59.85         54.71         2.00 o                         
   5   2   0       1904.23       1804.19        10.41 o                         
   6   2   0        655.31        668.91         6.13 o                         
   7   2   0       1411.36       1469.19        13.94 o                         
   8   2   0       1072.80       1093.52         8.71 o                         
   9   2   0        391.78        465.44         6.56 o                         
  10   2   0          0.62          2.85         1.48 o                         
  11   2   0          0.25          3.00         1.16 o                         
  12   2   0         14.53         12.97         1.95 o                         
  13   2   0         66.28         69.50         4.46 o                         
  14   2   0         98.78        102.50         5.19 o                         
  15   2   0         38.54         37.30         4.32 o                         
  16   2   0         44.38         43.27         3.69 o                         
  17   2   0         15.32         16.56         3.16 o                         
  18   2   0         41.20         46.86         5.33 o                         
  19   2   0         67.24         62.79         5.76 o                         
  20   2   0         34.42         34.04         5.38 o                         
  21   2   0         29.67         34.46         4.92 o                         
  22   2   0          0.52          1.14         1.94 o                         
   1   3   0        908.49        906.43         4.01 o                         
   2   3   0        110.89        115.57         2.35 o                         
   3   3   0          0.59          1.75         1.03 o                         
   4   3   0        197.54        193.73         2.78 o                         
   5   3   0          4.39          3.16         1.37 o                         
   6   3   0         64.67         64.60         2.69 o                         
   7   3   0        120.29        108.97         3.29 o                         
   8   3   0         11.43         15.55         2.11 o                         
   9   3   0        239.38        240.92         4.64 o                         
  10   3   0        116.59        111.63         3.86 o                         
  11   3   0         15.52         19.03         2.28 o                         
  12   3   0          9.75          9.93         2.67 o                         
  13   3   0          0.87          4.96         2.29 o                         
  14   3   0         53.56         55.05         4.35 o                         
  15   3   0         43.07         43.52         3.84 o                         
  16   3   0         55.90         61.45         5.90 o                         
  17   3   0        118.42        114.21         7.18 o                         
  18   3   0         33.65         31.57         4.99 o                         
  19   3   0         60.69         60.21         5.42 o                         
  20   3   0          6.75          9.00         2.70 o                         
  21   3   0          8.38          7.22         2.67 o                         
  22   3   0         27.02         32.95         6.20 o                         
   0   4   0       1135.62       1046.56         7.15 o                         
   1   4   0         12.76         22.71         1.16 o                         
   2   4   0        957.74        965.31         4.47 o                         
   3   4   0         24.28         31.71         1.66 o                         
   4   4   0       3342.43       3420.76        36.05 o                         
   5   4   0        144.32        145.28         4.79 o                         
   6   4   0        160.38        121.41         4.59 o                         
   7   4   0          4.85          3.68         1.24 o                         
   8   4   0         40.29         37.05         2.01 o                         
   9   4   0         76.01         74.44         2.69 o                         
  10   4   0          1.95          6.15         2.05 o                         
  11   4   0         17.72         16.34         2.27 o                         
  12   4   0        768.54        761.87        12.19 o                         
  13   4   0        450.65        437.38         8.30 o                         
  14   4   0          3.86          2.25         2.12 o                         
  15   4   0         33.18         32.48         4.11 o                         
  16   4   0          0.02          5.51         2.64 o                         
  17   4   0        106.90        104.13         6.82 o                         
  18   4   0         13.15         14.21         3.61 o                         
  19   4   0         60.46         61.30         5.33 o                         
  20   4   0          2.69          5.97         2.19 o                         
  21   4   0          3.34          2.78         1.99 o                         
   1   5   0         11.75         19.72         1.76 o                         
   2   5   0        705.80        788.68         6.34 o                         
   3   5   0       1662.39       1792.63         8.29 o                         
   4   5   0         77.26         86.84         2.28 o                         
   5   5   0         45.09         50.03         2.14 o                         
   6   5   0          2.58          0.98         1.16 o                         
   7   5   0        285.64        311.43         4.23 o                         
   8   5   0         73.46         71.06         2.36 o                         
   9   5   0          0.31          2.32         1.09 o                         
  10   5   0        194.79        205.58         4.69 o                         
  11   5   0        164.58        171.90         4.91 o                         
  12   5   0        335.66        337.45         6.48 o                         
  13   5   0         88.43         84.69         3.23 o                         
  14   5   0        268.34        274.50         5.84 o                         
  15   5   0        248.41        233.28         5.10 o                         
  16   5   0         66.62         73.29         4.23 o                         
  17   5   0         31.35         32.38         3.23 o                         
  18   5   0          8.25          7.47         1.94 o                         
  19   5   0         13.55         10.49         2.74 o                         
  20   5   0         11.63         12.56         3.00 o                         
   0   6   0        302.27        319.70         7.64 o                         
   1   6   0        168.22        162.39         3.36 o                         
   2   6   0         69.83         57.15         2.28 o                         
   3   6   0        198.58        196.58         3.68 o                         
   4   6   0       1189.42       1357.61         8.55 o                         
   5   6   0        910.60        943.10         9.59 o                         
   6   6   0        857.33        925.76         8.09 o                         
   7   6   0         10.23          6.77         1.52 o                         
   8   6   0          0.55          3.51         1.27 o                         
   9   6   0         12.37         19.14         1.87 o                         
  10   6   0         72.14         71.48         2.76 o                         
  11   6   0        195.88        214.10         5.33 o                         
  12   6   0        296.47        278.42         6.78 o                         
  13   6   0        507.25        527.33         7.37 o                         
  14   6   0          0.07          3.59         1.89 o                         
  15   6   0        193.95        193.67         4.99 o                         
  16   6   0        135.07        129.92         6.41 o                         
  17   6   0         10.46         11.86         2.50 o                         
  18   6   0          4.58          6.24         1.57 o                         
  19   6   0         30.57         35.87         4.95 o                         
  20   6   0          3.92          7.07         2.01 o                         
   1   7   0          9.17          6.45         0.87 o                         
   2   7   0          3.74          5.30         0.90 o                         
   3   7   0         93.13         84.07         2.80 o                         
   4   7   0         20.16         16.40         1.69 o                         
   5   7   0         23.23         23.73         1.53 o                         
   6   7   0         37.19         35.39         1.99 o                         
   7   7   0         42.13         32.01         1.81 o                         
   8   7   0        133.97        133.19         3.23 o                         
   9   7   0        311.74        323.52         5.77 o                         
  10   7   0         36.48         33.23         2.56 o                         
  11   7   0        215.82        220.77         9.14 o                         
  12   7   0          8.72          8.05         1.94 o                         
  13   7   0          0.79          6.62         2.30 o                         
  14   7   0          8.81         11.14         2.19 o                         
  15   7   0          3.15          4.04         2.19 o                         
  16   7   0          7.21          6.97         2.06 o                         
  17   7   0         48.10         52.13         4.17 o                         
  18   7   0          6.88          8.12         2.42 o                         
  19   7   0          3.17          5.12         1.89 o                         
   0   8   0       1847.15       1755.25        13.94 o                         
   1   8   0        158.39        163.97         3.05 o                         
   2   8   0         98.61        110.68         2.52 o                         
   3   8   0          2.68          3.22         1.14 o                         
   4   8   0        111.42        110.88         2.84 o                         
   5   8   0          3.00          3.58         0.93 o                         
   6   8   0         15.92         16.89         1.58 o                         
   7   8   0         22.08         24.05         1.86 o                         
   8   8   0          9.05          5.60         1.75 o                         
   9   8   0         57.81         58.48         3.01 o                         
  10   8   0        269.64        234.13         6.70 o                         
  11   8   0          0.00          3.99         1.97 o                         
  12   8   0          1.89          3.29         1.65 o                         
  13   8   0         21.48         27.29         2.86 o                         
  14   8   0         28.67         38.44         4.55 o                         
  15   8   0          0.82          4.04         1.87 o                         
  16   8   0         25.42         23.93         5.36 o                         
  17   8   0          4.81          4.46         2.17 o                         
  18   8   0         12.04         13.63         3.11 o                         
   1   9   0        237.47        237.59         3.95 o                         
   2   9   0        228.74        213.60         6.81 o                         
   3   9   0         55.61         64.91         2.94 o                         
   4   9   0          1.19          3.62         1.67 o                         
   5   9   0          2.02          1.69         1.46 o                         
   6   9   0        398.70        391.63         6.19 o                         
   7   9   0        158.52        139.09         3.74 o                         
   8   9   0         58.08         58.21         3.16 o                         
   9   9   0          6.08          5.45         2.77 o                         
  10   9   0          0.22          3.72         1.69 o                         
  11   9   0          2.39          3.60         1.59 o                         
  12   9   0          3.31          4.48         1.41 o                         
  13   9   0         12.63         18.21         2.43 o                         
  14   9   0          7.93         10.29         2.09 o                         
  15   9   0         21.91         16.63         2.16 o                         
  16   9   0         17.88         16.87         2.40 o                         
   0  10   0        225.47        220.71         4.97 o                         
   1  10   0        174.47        156.22         5.07 o                         
   2  10   0        109.30        101.00         4.80 o                         
   3  10   0          0.13          2.66         0.96 o                         
   4  10   0        123.21         91.26         5.25 o                         
   5  10   0        137.57        140.17         4.51 o                         
   6  10   0          5.81         11.12         2.96 o                         
   7  10   0         37.65         31.23         3.06 o                         
   8  10   0          2.15          3.20         1.65 o                         
   9  10   0         67.71         54.31         4.11 o                         
  10  10   0         26.42         25.36         2.37 o                         
  11  10   0         12.97         15.54         2.30 o                         
  12  10   0         17.51         15.51         2.03 o                         
  13  10   0          9.30         13.85         2.60 o                         
  14  10   0         15.14         17.43         3.39 o                         
  15  10   0         24.29         35.92         3.11 o                         
   1  11   0          0.28          1.49         1.13 o                         
   2  11   0         41.88         37.44         3.78 o                         
   3  11   0         19.97         20.61         2.62 o                         
   4  11   0          4.36          5.57         1.71 o                         
   5  11   0          0.18          1.90         1.27 o                         
   6  11   0          1.68          2.06         1.22 o                         
   7  11   0          0.00          2.49         2.21 o                         
   8  11   0          1.19          4.94         1.60 o                         
   9  11   0         46.71         50.74         3.23 o                         
  10  11   0          4.50          5.17         1.75 o                         
  11  11   0          1.16          5.99         1.82 o                         
  12  11   0          1.44          7.71         2.18 o                         
  13  11   0          0.55          7.70         2.05 o                         
   0  12   0         19.27         15.71         3.69 o                         
   1  12   0         21.68         21.54         2.91 o                         
   2  12   0         25.06         26.79         3.14 o                         
   3  12   0         25.35         30.66         4.79 o                         
   4  12   0          0.67          3.05         1.13 o                         
   5  12   0         17.62         15.55         3.48 o                         
   6  12   0         55.63         50.93         4.91 o                         
   7  12   0         52.12         53.62         3.63 o                         
   8  12   0         12.31         13.43         3.74 o                         
   9  12   0         20.90         19.31         6.18 o                         
  10  12   0         31.34         26.52         4.40 o                         
   1  13   0          4.46          3.23         3.54 o                         
   2  13   0          4.29         10.51         4.33 o                         
   3  13   0          1.56          7.41         4.06 o                         
   4  13   0          2.09          4.76         4.00 o                         
   5  13   0          6.80          6.30         2.40 o                         
   6  13   0          7.29          8.13         2.51 o                         
 -22   1   1          1.16          5.86         2.21 o                         
 -21   1   1          1.30          3.75         1.83 o                         
 -20   1   1         10.98         11.15         3.86 o                         
 -19   1   1          2.45          6.23         2.70 o                         
 -18   1   1          2.75          8.31         2.47 o                         
 -17   1   1          4.52          4.68         2.04 o                         
 -16   1   1          3.23          4.27         1.81 o                         
 -15   1   1          6.28          7.97         1.71 o                         
 -14   1   1         37.63         37.18         3.57 o                         
 -13   1   1        206.45        181.47        10.52 o                         
 -12   1   1        547.03        525.83        18.42 o                         
 -11   1   1          6.19          8.98         1.44 o                         
 -10   1   1         24.91         21.10         2.18 o                         
  -9   1   1         33.25         23.71         2.37 o                         
  -8   1   1       1497.10       1489.97         9.70 o                         
  -7   1   1        236.22        238.89         3.92 o                         
  -6   1   1        150.13        157.38         6.69 o                         
  -5   1   1          2.27          8.98         1.38 o                         
  -4   1   1       3548.13       3436.10        14.96 o                         
  -3   1   1        247.10        231.37         2.90 o                         
  -2   1   1        210.23        205.94         1.41 o                         
  -1   1   1       4055.85       3479.57        24.73 o                         
   0   1   1        971.50        964.78         2.66 o                         
   1   1   1        306.12        250.38         1.24 o                         
   2   1   1       2349.19       2208.98         7.28 o                         
   3   1   1       6736.69       6530.13        40.83 o                         
   4   1   1      12679.81      12333.61        45.18 o                         
   5   1   1         31.79         51.70         1.80 o                         
   6   1   1       4074.14       4161.09        51.95 o                         
   7   1   1        646.58        682.03         5.14 o                         
   8   1   1        682.82        674.73         6.86 o                         
   9   1   1        799.51        800.76         6.39 o                         
  10   1   1         65.54         73.77         2.61 o                         
  11   1   1         79.56         63.65         4.00 o                         
  12   1   1        230.64        216.76         4.91 o                         
  13   1   1          0.87          3.67         1.71 o                         
  14   1   1          6.65         11.60         2.31 o                         
  15   1   1         21.63         15.59         2.58 o                         
  16   1   1         92.02         86.22         4.25 o                         
  17   1   1         13.69         12.30         3.36 o                         
  18   1   1        135.25        133.85         7.01 o                         
  19   1   1         37.61         33.62         3.65 o                         
  20   1   1         31.77         37.06         3.95 o                         
  21   1   1          0.00          3.59         1.68 o                         
  22   1   1         11.09          8.08         2.80 o                         
 -22   2   1         20.42         23.48         5.45 o                         
 -21   2   1         59.15         63.00         7.70 o                         
 -20   2   1          0.23          3.98         1.76 o                         
 -19   2   1         60.06         66.32         4.46 o                         
 -18   2   1         11.57         12.93         2.37 o                         
 -17   2   1          4.87          5.47         2.31 o                         
 -16   2   1          7.29          9.83         2.21 o                         
 -15   2   1         14.76         17.71         3.51 o                         
 -14   2   1        936.23        898.27        21.26 o                         
 -13   2   1         46.74         49.56         3.88 o                         
 -12   2   1          2.86          3.42         1.40 o                         
 -11   2   1        174.61        158.33         4.46 o                         
 -10   2   1          4.25          4.46         1.33 o                         
  -9   2   1        290.17        234.13         4.32 o                         
  -8   2   1        465.95        404.03         6.27 o                         
  -7   2   1         81.33         84.68         2.39 o                         
  -6   2   1       1321.25       1265.98         8.39 o                         
  -5   2   1         62.12         83.24         1.94 o                         
  -4   2   1       1716.87       1502.82        11.37 o                         
  -3   2   1        249.48        263.23         2.57 o                         
  -2   2   1       2642.36       2331.24         9.69 o                         
  -1   2   1       4384.12       4367.24        18.48 o                         
   0   2   1       7390.07       6619.17        29.93 o                         
   1   2   1        615.52        715.15         3.96 o                         
   2   2   1       1737.28       1528.06        11.73 o                         
   3   2   1         68.69         64.34         1.91 o                         
   4   2   1          7.15         10.66         1.46 o                         
   5   2   1        888.37        826.56         8.42 o                         
   6   2   1         51.87         62.58         2.32 o                         
   7   2   1          5.44         10.57         1.68 o                         
   8   2   1        645.66        692.38         7.66 o                         
   9   2   1        283.40        283.02         4.88 o                         
  10   2   1          0.40          0.55         1.53 o                         
  11   2   1         58.96         60.85         3.64 o                         
  12   2   1         27.25         34.30         3.17 o                         
  13   2   1        213.69        171.06         5.42 o                         
  14   2   1          8.14         12.20         3.17 o                         
  15   2   1          4.47          8.31         2.48 o                         
  16   2   1         30.63         37.55         8.60 o                         
  17   2   1         52.31         66.35         5.80 o                         
  18   2   1         30.57         31.34         5.68 o                         
  19   2   1         43.71         41.79         5.39 o                         
  20   2   1          6.32          5.76         5.04 o                         
  21   2   1          1.34          5.10         4.19 o                         
  22   2   1         35.39         29.57         6.84 o                         
 -22   3   1         18.52         18.45         3.56 o                         
 -21   3   1         30.24         30.58         4.34 o                         
 -20   3   1         30.37         27.72         3.80 o                         
 -19   3   1         17.01         15.12         3.61 o                         
 -18   3   1          6.62          4.84         2.69 o                         
 -17   3   1        246.20        240.34         8.26 o                         
 -16   3   1         55.80         56.58         4.95 o                         
 -15   3   1        165.00        156.92         5.78 o                         
 -14   3   1          7.45         10.31         2.57 o                         
 -13   3   1         25.66         40.13         3.69 o                         
 -12   3   1        323.79        302.53         7.72 o                         
 -11   3   1        169.07        168.35         5.12 o                         
 -10   3   1         61.71         69.49         2.50 o                         
  -9   3   1        264.61        261.84         8.58 o                         
  -8   3   1        268.45        240.68         4.58 o                         
  -7   3   1        867.55        971.57        11.73 o                         
  -6   3   1         25.24         20.66         1.48 o                         
  -5   3   1        706.69        746.77         7.66 o                         
  -4   3   1       4084.49       4090.27        33.40 o                         
  -3   3   1         98.73        117.85         2.05 o                         
  -2   3   1       2133.98       1941.87         6.44 o                         
  -1   3   1        918.36        916.30         2.96 o                         
   0   3   1        821.35        849.16         3.52 o                         
   1   3   1         72.90         41.64         1.12 o                         
   2   3   1        622.71        571.48         4.18 o                         
   3   3   1        140.69        130.15         2.58 o                         
   4   3   1        585.86        627.94         9.50 o                         
   5   3   1        867.77        889.67        10.89 o                         
   6   3   1          8.25          3.14         1.47 o                         
   7   3   1          3.35          6.14         1.45 o                         
   8   3   1        126.41        129.44         3.85 o                         
   9   3   1        442.55        460.78         6.54 o                         
  10   3   1          2.28          4.03         2.18 o                         
  11   3   1       1276.66       1326.80        32.54 o                         
  12   3   1        672.42        664.79         9.24 o                         
  13   3   1          7.30          7.06         2.24 o                         
  14   3   1         75.89         84.87         5.27 o                         
  15   3   1          0.28          3.87         1.98 o                         
  16   3   1        304.94        280.37         6.99 o                         
  17   3   1          0.02          4.03         2.28 o                         
  18   3   1         10.02         12.52         3.11 o                         
  19   3   1        145.60        149.78         6.96 o                         
  20   3   1         16.94         23.18         3.93 o                         
  21   3   1         71.40         73.60        14.00 o                         
 -21   4   1         15.51          7.34         5.75 o                         
 -20   4   1         52.05         53.75         4.14 o                         
 -19   4   1          3.71          3.84         1.93 o                         
 -18   4   1         71.90         77.16         5.38 o                         
 -17   4   1          1.57          3.94         2.03 o                         
 -16   4   1         22.37         26.26         3.05 o                         
 -15   4   1        912.93        940.01        17.60 o                         
 -14   4   1         20.00         16.71         2.59 o                         
 -13   4   1        109.99        120.68         3.69 o                         
 -12   4   1        161.60        152.52         4.38 o                         
 -11   4   1        478.88        502.17         9.07 o                         
 -10   4   1        471.40        490.19         6.50 o                         
  -9   4   1        870.13        878.07         7.41 o                         
  -8   4   1        109.28        107.26         2.81 o                         
  -7   4   1       1679.46       1731.63        12.08 o                         
  -6   4   1         76.97         94.11         2.46 o                         
  -5   4   1       1382.56       1580.28         7.94 o                         
  -4   4   1        486.20        496.34         6.34 o                         
  -3   4   1        487.24        491.82         3.78 o                         
  -2   4   1       1536.74       1656.68         6.35 o                         
  -1   4   1        270.68        261.81         2.44 o                         
   0   4   1        865.73        955.54         4.52 o                         
   1   4   1        140.86        160.02         1.79 o                         
   2   4   1       1059.27       1159.01         7.41 o                         
   3   4   1       1092.11       1114.31         6.09 o                         
   4   4   1       8728.74       9095.37        25.70 o                         
   5   4   1       6793.22       7296.24        32.54 o                         
   6   4   1         83.38        117.00         3.52 o                         
   7   4   1        917.43        885.58         9.99 o                         
   8   4   1         33.68         29.88         3.08 o                         
   9   4   1        460.72        428.33         6.40 o                         
  10   4   1         46.20         44.49         4.44 o                         
  11   4   1       1435.34       1469.54        12.85 o                         
  12   4   1        920.46        904.58        16.82 o                         
  13   4   1        669.99        666.37        10.62 o                         
  14   4   1         47.22         48.62         3.85 o                         
  15   4   1        104.26         88.13         4.79 o                         
  16   4   1         16.30         19.35         3.39 o                         
  17   4   1         49.45         45.96         4.82 o                         
  18   4   1         23.26         29.38         4.28 o                         
  19   4   1         43.28         53.96         9.57 o                         
  20   4   1         15.84         11.90         3.03 o                         
  21   4   1          7.14         11.16         3.18 o                         
 -21   5   1         10.06          6.21         2.01 o                         
 -20   5   1          0.04          1.49         1.69 o                         
 -19   5   1         51.33         45.87         6.75 o                         
 -18   5   1         11.04         10.86         2.43 o                         
 -17   5   1         22.34         22.86         3.01 o                         
 -16   5   1         29.36         22.08         2.87 o                         
 -15   5   1          4.16          6.97         1.97 o                         
 -14   5   1        125.19        135.89         6.10 o                         
 -13   5   1        102.26        108.21         4.65 o                         
 -12   5   1        841.73        821.17         9.62 o                         
 -11   5   1        240.09        231.94         8.99 o                         
 -10   5   1         92.19         89.69         3.02 o                         
  -9   5   1        252.30        266.43         5.22 o                         
  -8   5   1        222.46        235.84         3.90 o                         
  -7   5   1        234.00        206.03         3.85 o                         
  -6   5   1        136.04        158.72         3.44 o                         
  -5   5   1         32.94         39.77         2.13 o                         
  -4   5   1       1027.15       1073.35         6.79 o                         
  -3   5   1        292.67        306.81         4.55 o                         
  -2   5   1        193.79        217.71         3.17 o                         
  -1   5   1       1267.09       1375.73         7.13 o                         
   0   5   1         24.40         31.45         1.58 o                         
   1   5   1          9.79         18.87         1.34 o                         
   2   5   1        748.98        790.30         6.47 o                         
   3   5   1         46.50         53.14         1.61 o                         
   4   5   1         74.69         74.78         3.65 o                         
   5   5   1        352.97        392.13         4.18 o                         
   6   5   1        338.05        333.27         4.30 o                         
   7   5   1         35.42         39.17         2.11 o                         
   8   5   1        193.73        174.97         3.50 o                         
   9   5   1         37.96         37.02         1.98 o                         
  10   5   1         63.50         68.65         3.26 o                         
  11   5   1       1137.33       1108.36        13.32 o                         
  12   5   1         15.02         20.20         2.64 o                         
  13   5   1         37.94         29.95         2.98 o                         
  14   5   1         12.47          9.55         2.56 o                         
  15   5   1         29.87         29.35         3.45 o                         
  16   5   1          4.40          7.71         3.60 o                         
  17   5   1         10.67         16.02         3.55 o                         
  18   5   1         49.29         51.96         7.55 o                         
  19   5   1         12.73         11.13         3.15 o                         
  20   5   1          0.02          2.35         1.12 o                         
 -20   6   1          8.12         10.87         3.25 o                         
 -19   6   1         19.32         22.39         3.79 o                         
 -18   6   1          6.01          5.72         1.69 o                         
 -17   6   1         25.32         24.97         3.45 o                         
 -16   6   1          0.01          3.73         1.96 o                         
 -15   6   1          2.13          5.40         1.91 o                         
 -14   6   1          8.33          7.08         2.03 o                         
 -13   6   1          9.55         14.84         3.08 o                         
 -12   6   1        132.58        133.63         4.27 o                         
 -11   6   1        371.19        377.57         7.50 o                         
 -10   6   1        917.40        863.43         9.46 o                         
  -9   6   1        139.66        136.50         6.85 o                         
  -8   6   1        522.02        521.14         8.34 o                         
  -7   6   1        133.03        134.05         5.77 o                         
  -6   6   1         22.46         29.77         1.79 o                         
  -5   6   1        886.54        880.59         6.78 o                         
  -4   6   1        142.81        157.27         3.02 o                         
  -3   6   1        358.76        305.33         3.70 o                         
  -2   6   1        327.00        311.75         3.51 o                         
  -1   6   1         16.26         14.73         1.63 o                         
   0   6   1         26.84         20.55         1.50 o                         
   1   6   1       1415.34       1490.40         7.98 o                         
   2   6   1          1.68          4.22         0.85 o                         
   3   6   1          3.49          7.85         1.07 o                         
   4   6   1         31.44         38.44         1.61 o                         
   5   6   1          6.28          7.72         1.17 o                         
   6   6   1        267.53        300.24         5.22 o                         
   7   6   1         13.66         14.45         1.33 o                         
   8   6   1         55.01         52.48         2.09 o                         
   9   6   1         19.02         26.65         2.41 o                         
  10   6   1          8.73         10.46         2.00 o                         
  11   6   1          0.91          6.06         1.94 o                         
  12   6   1         13.14         12.49         1.90 o                         
  13   6   1         23.17         24.16         2.57 o                         
  14   6   1         51.72         53.51         3.37 o                         
  15   6   1          0.05          4.33         2.33 o                         
  16   6   1         27.28         30.32         3.20 o                         
  17   6   1         23.72         24.21         2.64 o                         
  18   6   1         14.34         18.08         3.10 o                         
  19   6   1         19.94         19.79         2.79 o                         
 -19   7   1          4.81          9.46         2.40 o                         
 -18   7   1          6.28          7.67         2.45 o                         
 -17   7   1         10.87         14.41         2.26 o                         
 -16   7   1         30.82         33.35         3.15 o                         
 -15   7   1         62.63         66.70         4.07 o                         
 -14   7   1          1.24          6.65         2.92 o                         
 -13   7   1          2.47          3.38         1.75 o                         
 -12   7   1         75.40         73.09         3.47 o                         
 -11   7   1          0.20          3.26         1.82 o                         
 -10   7   1        171.16        162.91         4.76 o                         
  -9   7   1         60.41         62.44         5.34 o                         
  -8   7   1          0.03          2.80         1.52 o                         
  -7   7   1         42.22         44.34         2.09 o                         
  -6   7   1         90.64         82.43         2.87 o                         
  -5   7   1         54.98         63.99         2.61 o                         
  -4   7   1         36.11         24.38         1.83 o                         
  -3   7   1        418.63        408.80         6.51 o                         
  -2   7   1         14.12         18.46         1.36 o                         
  -1   7   1        495.25        474.98         5.51 o                         
   0   7   1          6.50         12.85         1.57 o                         
   1   7   1        194.57        183.09         2.94 o                         
   2   7   1         33.50         30.09         2.16 o                         
   3   7   1          0.19          2.20         0.84 o                         
   4   7   1         76.25         84.53         3.22 o                         
   5   7   1          2.46          6.10         1.24 o                         
   6   7   1         22.67         24.15         1.64 o                         
   7   7   1         77.00         74.37         3.09 o                         
   8   7   1        225.71        220.56         4.49 o                         
   9   7   1         52.82         47.17         3.23 o                         
  10   7   1        280.98        297.05         5.64 o                         
  11   7   1          5.83          7.46         2.07 o                         
  12   7   1          7.42         12.48         2.04 o                         
  13   7   1         63.43         53.66         3.02 o                         
  14   7   1        216.10        215.12         6.87 o                         
  15   7   1         17.25         11.38         2.42 o                         
  16   7   1         28.31         31.65         3.81 o                         
  17   7   1         21.07         17.83         3.94 o                         
  18   7   1          6.36          4.20         1.92 o                         
  19   7   1         36.23         33.15         5.05 o                         
 -18   8   1         13.48         19.65         3.44 o                         
 -17   8   1         12.78         16.08         3.02 o                         
 -16   8   1          5.63          6.03         1.94 o                         
 -15   8   1          6.86          6.55         2.03 o                         
 -14   8   1          0.25          3.76         2.26 o                         
 -13   8   1          2.39          4.06         1.80 o                         
 -12   8   1          5.64          8.43         2.16 o                         
 -11   8   1         22.15         18.35         2.48 o                         
 -10   8   1        120.25        121.85         3.54 o                         
  -9   8   1         25.91         21.43         2.25 o                         
  -8   8   1        315.66        305.43         6.11 o                         
  -7   8   1          9.19          8.98         1.53 o                         
  -6   8   1         99.00         84.39         4.95 o                         
  -5   8   1         28.63         23.35         2.46 o                         
  -4   8   1        130.57        117.59         3.21 o                         
  -3   8   1         69.70         73.68         2.58 o                         
  -2   8   1        110.07         90.33         2.55 o                         
  -1   8   1        647.96        609.87         9.28 o                         
   0   8   1         45.81         48.88         2.47 o                         
   1   8   1          4.80          6.02         1.09 o                         
   2   8   1         42.03         38.24         1.76 o                         
   3   8   1          7.28          6.26         1.18 o                         
   4   8   1         14.50         12.46         1.71 o                         
   5   8   1          0.33          2.48         0.96 o                         
   6   8   1         24.46         24.60         3.47 o                         
   7   8   1        153.74        159.79         4.28 o                         
   8   8   1         22.46         25.55         2.57 o                         
   9   8   1         14.20         13.31         1.96 o                         
  10   8   1         71.21         64.91         2.92 o                         
  11   8   1         17.69         13.75         2.83 o                         
  12   8   1          1.65          3.26         1.67 o                         
  13   8   1         26.14         30.65         2.74 o                         
  14   8   1         10.82         12.52         2.70 o                         
  15   8   1         21.54         22.30         2.42 o                         
  16   8   1          0.01          4.89         1.66 o                         
  17   8   1         16.60         11.92         2.55 o                         
 -16   9   1         36.75         36.69         3.46 o                         
 -15   9   1          0.90          3.36         2.01 o                         
 -14   9   1          8.73          8.83         1.85 o                         
 -13   9   1          4.50          7.84         1.93 o                         
 -12   9   1          1.10          3.34         1.58 o                         
 -11   9   1         28.03         28.68         2.82 o                         
 -10   9   1         41.89         34.86         3.17 o                         
  -9   9   1          1.33          6.20         1.99 o                         
  -8   9   1         11.58          9.30         1.60 o                         
  -7   9   1         39.22         37.25         3.35 o                         
  -6   9   1          1.08          4.04         1.28 o                         
  -5   9   1         15.58         13.84         1.85 o                         
  -4   9   1        394.45        373.90         7.55 o                         
  -3   9   1          3.21          5.43         1.56 o                         
  -2   9   1         71.86         73.62         2.62 o                         
  -1   9   1         12.15          9.78         1.31 o                         
   0   9   1        171.24        158.78         3.05 o                         
   1   9   1         60.96         62.77         3.01 o                         
   2   9   1        114.61        113.11         4.62 o                         
   3   9   1        123.47        116.31         3.62 o                         
   4   9   1        119.33        113.08         3.76 o                         
   5   9   1        153.94        129.85         5.27 o                         
   6   9   1        415.62        372.63         5.07 o                         
   7   9   1         34.12         38.20         2.30 o                         
   8   9   1        108.69         90.05         3.38 o                         
   9   9   1         39.88         34.59         2.58 o                         
  10   9   1          3.92          7.19         2.11 o                         
  11   9   1          9.20         10.45         1.90 o                         
  12   9   1          2.73          1.91         1.48 o                         
  13   9   1          0.62          3.46         1.54 o                         
  14   9   1         14.69         14.01         2.16 o                         
  15   9   1          5.97          5.37         1.69 o                         
  16   9   1         31.70         26.46         3.43 o                         
 -15  10   1          0.05          4.81         1.98 o                         
 -14  10   1          3.03          7.09         2.03 o                         
 -13  10   1         14.21         12.36         2.14 o                         
 -12  10   1        159.48        165.32         4.26 o                         
 -11  10   1        155.20        144.33         3.94 o                         
 -10  10   1         60.50         61.10         3.27 o                         
  -9  10   1         43.42         45.15         3.99 o                         
  -8  10   1         49.64         45.89         4.03 o                         
  -7  10   1          8.60          8.63         1.83 o                         
  -6  10   1         17.12         17.34         2.97 o                         
  -5  10   1          4.10          4.28         1.96 o                         
  -4  10   1         87.15         89.38         3.57 o                         
  -3  10   1          0.43          2.66         1.24 o                         
  -2  10   1         24.03         23.19         2.49 o                         
  -1  10   1        226.16        225.79         3.58 o                         
   0  10   1        284.11        285.94         6.76 o                         
   1  10   1         30.28         35.67         3.10 o                         
   2  10   1         35.77         37.22         3.53 o                         
   3  10   1         20.53         21.96         2.63 o                         
   4  10   1         38.64         44.17         3.77 o                         
   5  10   1          2.24          3.89         1.66 o                         
   6  10   1          0.25          4.26         2.02 o                         
   7  10   1         54.71         54.65         4.86 o                         
   8  10   1        207.26        205.72         7.00 o                         
   9  10   1         25.30         23.47         2.53 o                         
  10  10   1          6.87          8.15         1.92 o                         
  11  10   1          1.12          3.33         1.54 o                         
  12  10   1          0.41          3.82         1.45 o                         
  13  10   1          2.95          4.34         1.78 o                         
  14  10   1          0.00          5.61         1.96 o                         
 -13  11   1          0.38          3.15         1.41 o                         
 -12  11   1         51.72         40.52         3.92 o                         
 -11  11   1         23.32         29.63         4.05 o                         
 -10  11   1          0.00          3.64         1.83 o                         
  -9  11   1         26.73         28.31         3.78 o                         
  -8  11   1         39.97         31.38         5.24 o                         
  -7  11   1         30.57         26.22         3.06 o                         
  -6  11   1        230.09        223.02         5.87 o                         
  -5  11   1        416.21        380.39        10.50 o                         
  -4  11   1        106.29        107.14         4.06 o                         
  -3  11   1         11.43         11.48         2.05 o                         
  -2  11   1        168.25        170.99         6.00 o                         
  -1  11   1        179.74        180.58         5.87 o                         
   0  11   1          9.76          9.78         1.55 o                         
   1  11   1        197.15        192.83         9.65 o                         
   2  11   1        502.90        510.45        11.23 o                         
   3  11   1        283.88        264.28         9.24 o                         
   4  11   1         72.24         80.66         5.53 o                         
   5  11   1          0.19          4.53         1.34 o                         
   6  11   1          0.40          1.85         1.31 o                         
   7  11   1         11.85          6.97         1.76 o                         
   8  11   1          1.42          5.60         1.97 o                         
   9  11   1         44.14         42.07         9.01 o                         
  10  11   1         36.34         41.80         3.43 o                         
  11  11   1         73.97         79.61         4.78 o                         
  12  11   1          3.57          2.96         1.47 o                         
 -10  12   1          3.21          3.73         2.22 o                         
  -9  12   1         40.21         39.09         4.49 o                         
  -8  12   1         12.80         13.95         3.01 o                         
  -7  12   1          0.59          5.34         2.26 o                         
  -6  12   1          5.77         10.11         2.68 o                         
  -5  12   1         13.26          9.52         2.81 o                         
  -4  12   1         99.16        102.14         5.41 o                         
  -3  12   1         15.99         19.12         4.38 o                         
  -2  12   1          0.42          2.40         1.27 o                         
  -1  12   1          0.13          3.08         0.80 o                         
   0  12   1          0.04          2.84         2.26 o                         
   1  12   1          0.04          2.48         3.16 o                         
   2  12   1          0.30          3.70         2.38 o                         
   3  12   1          8.57         11.15         3.64 o                         
   4  12   1         21.12         22.12         3.84 o                         
   5  12   1         70.00         75.22         4.74 o                         
   6  12   1         39.82         35.85         4.48 o                         
   7  12   1         11.65          8.10         2.05 o                         
   8  12   1         58.05         65.30         3.85 o                         
   9  12   1         10.93          7.66         3.74 o                         
  10  12   1          3.41          7.41         3.23 o                         
  -6  13   1          3.71          6.40         3.88 o                         
  -5  13   1          0.46          1.42         2.00 o                         
  -4  13   1          2.97          2.64         2.79 o                         
  -3  13   1          0.52          4.23         4.13 o                         
  -2  13   1          5.23         10.65         4.96 o                         
  -1  13   1         96.06        111.69         7.86 o                         
   0  13   1         11.04          9.12         4.16 o                         
   1  13   1         32.17         31.10         6.66 o                         
   2  13   1         32.38         31.92         4.74 o                         
   3  13   1          3.52          5.74         3.47 o                         
   4  13   1          0.11          7.13         3.92 o                         
   5  13   1         17.95         28.40        11.50 o                         
 -22   0   2         48.78         44.62        13.79 o                         
 -21   0   2          2.73          7.77         3.90 o                         
 -20   0   2          0.02          4.05         1.77 o                         
 -19   0   2         28.85         31.56         6.07 o                         
 -18   0   2         13.33         16.67         5.00 o                         
 -17   0   2        175.91        193.56         7.66 o                         
 -16   0   2         36.17         32.24         5.06 o                         
 -15   0   2        101.45         74.23         7.75 o                         
 -14   0   2         26.72         27.93         4.66 o                         
 -13   0   2        263.62        268.01        19.02 o                         
 -12   0   2        165.66        160.23        12.93 o                         
 -11   0   2       1050.05       1077.36        12.75 o                         
 -10   0   2       1099.44       1239.41        13.83 o                         
  -9   0   2        236.41        243.79         6.20 o                         
  -8   0   2        435.80        461.47        18.00 o                         
  -7   0   2         17.96         11.38         4.06 o                         
  -6   0   2       2608.81       2519.29        33.03 o                         
  -5   0   2        391.32        385.64         3.72 o                         
  -4   0   2      12260.22      12657.40        48.13 o                         
  -3   0   2       9632.99       9384.39        60.87 o                         
  -2   0   2      22071.12      20849.12        27.07 o                         
  -1   0   2      20840.62      19438.14        25.57 o                         
   0   0   2      11332.33      11516.72        40.14 o                         
   1   0   2         45.40         57.97         1.01 o                         
   2   0   2       5469.31       5607.79        36.87 o                         
   3   0   2       1743.24       1444.35        10.28 o                         
   6   0   2       1691.59       1526.78        10.36 o                         
   7   0   2         33.81         33.64         4.10 o                         
   8   0   2        725.07        687.76         7.54 o                         
   9   0   2          0.20          1.86         1.43 o                         
  10   0   2        102.60         86.28         3.77 o                         
  11   0   2        776.28        715.16         9.17 o                         
  12   0   2        599.99        569.12        14.47 o                         
  13   0   2          5.33          4.38         2.20 o                         
  14   0   2        185.14        190.28         7.43 o                         
  15   0   2        328.39        337.55        12.70 o                         
  16   0   2        105.76         96.50         8.49 o                         
  17   0   2        204.15        214.53        11.09 o                         
  18   0   2         18.86         19.87         4.66 o                         
  19   0   2        129.83        103.15         9.97 o                         
  20   0   2        108.96         99.30        10.85 o                         
  21   0   2         14.03         13.74         6.99 o                         
 -22   1   2         13.58         14.55         3.11 o                         
 -21   1   2         45.90         46.67         5.68 o                         
 -20   1   2         93.59         89.71         4.70 o                         
 -19   1   2         29.08         30.73         4.19 o                         
 -18   1   2          5.85         18.58         5.94 o                         
 -17   1   2          3.17          6.33         2.06 o                         
 -16   1   2         24.34         23.14         3.30 o                         
 -15   1   2         17.87         17.25         2.57 o                         
 -14   1   2          1.02          3.09         1.77 o                         
 -13   1   2         20.09         23.90         2.74 o                         
 -12   1   2          2.41          3.75         1.15 o                         
 -11   1   2        353.91        330.71         7.55 o                         
 -10   1   2        858.25        828.95         7.74 o                         
  -9   1   2        480.68        539.00        14.75 o                         
  -8   1   2        202.50        202.14         5.32 o                         
  -7   1   2        389.12        357.50         4.58 o                         
  -6   1   2        524.63        469.23         3.62 o                         
  -5   1   2        216.22        201.43         2.50 o                         
  -4   1   2        367.96        333.18         4.31 o                         
  -3   1   2        121.35        141.69         2.08 o                         
  -2   1   2       4199.01       4210.17        23.02 o                         
  -1   1   2       2348.66       1966.20         5.91 o                         
   0   1   2         30.43         44.65         0.98 o                         
   1   1   2       6899.98       6325.41        29.18 o                         
   2   1   2       8921.37       8611.09        26.49 o                         
   3   1   2          6.72         16.12         1.43 o                         
   4   1   2          4.30          6.96         0.91 o                         
   5   1   2         21.90         41.43         1.52 o                         
   6   1   2       2106.12       2100.85        12.38 o                         
   7   1   2       3974.64       3770.16        21.66 o                         
   8   1   2        367.89        448.74         6.06 o                         
   9   1   2          0.22          2.21         0.93 o                         
  10   1   2         78.39         70.24         3.28 o                         
  11   1   2         20.64         23.66         2.49 o                         
  12   1   2         27.67         25.58         2.81 o                         
  13   1   2          1.98          2.91         1.04 o                         
  14   1   2          6.92          5.66         1.46 o                         
  15   1   2         49.99         45.60         3.90 o                         
  16   1   2        198.41        171.68         8.68 o                         
  17   1   2         57.90         49.14         6.80 o                         
  18   1   2          5.18          5.20         2.15 o                         
  19   1   2         25.39         22.34         2.76 o                         
  20   1   2          2.27          3.96         1.60 o                         
  21   1   2          2.82         10.54         4.96 o                         
 -22   2   2         37.83         37.81         4.24 o                         
 -21   2   2        113.86        110.61         7.32 o                         
 -20   2   2         26.70         29.20         2.78 o                         
 -19   2   2         13.25          8.50         2.43 o                         
 -18   2   2          0.10          4.09         1.47 o                         
 -17   2   2         13.33         12.15         2.27 o                         
 -16   2   2         18.28         15.53         2.72 o                         
 -15   2   2        125.99        106.61         5.39 o                         
 -14   2   2         10.74         11.64         2.26 o                         
 -13   2   2         10.06         15.23         2.33 o                         
 -12   2   2          0.03          1.35         1.31 o                         
 -11   2   2         17.45         20.87         1.72 o                         
 -10   2   2        264.44        275.65         3.74 o                         
  -9   2   2          3.24          9.45         1.28 o                         
  -8   2   2         78.49         78.99         2.65 o                         
  -7   2   2        206.75        206.09         3.39 o                         
  -6   2   2       1425.44       1478.12         9.05 o                         
  -5   2   2       2160.90       2213.74        15.70 o                         
  -4   2   2       2888.72       2805.85        19.29 o                         
  -3   2   2        209.33        214.99         3.21 o                         
  -2   2   2          2.55          3.01         0.55 o                         
  -1   2   2       4281.42       4079.80        29.82 o                         
   0   2   2       2216.08       2437.25        20.17 o                         
   1   2   2        314.46        298.75         1.71 o                         
   2   2   2       3311.77       3362.10        10.86 o                         
   3   2   2       2742.89       2701.35        10.65 o                         
   4   2   2          0.87          3.01         1.39 o                         
   5   2   2        732.90        838.23         6.44 o                         
   6   2   2         37.76         46.60         2.33 o                         
   7   2   2       2911.21       2939.83        24.35 o                         
   8   2   2       1081.08       1142.96        14.24 o                         
   9   2   2         83.90         74.63         2.93 o                         
  10   2   2        201.89        184.76         6.51 o                         
  11   2   2         37.26         45.13         3.95 o                         
  12   2   2          7.55         10.04         2.18 o                         
  13   2   2         75.69         66.76         3.75 o                         
  14   2   2         21.37         20.15         2.46 o                         
  15   2   2          7.28         11.29         8.80 o                         
  16   2   2          0.07          1.96         1.56 o                         
  17   2   2         31.87         35.96         5.02 o                         
  18   2   2          0.71          5.36         2.22 o                         
  19   2   2          1.24          4.03         2.20 o                         
  20   2   2          3.33          4.22         2.55 o                         
  21   2   2         46.06         58.93         9.56 o                         
 -22   3   2          0.16          2.02         2.07 o                         
 -21   3   2          0.56          0.79         1.42 o                         
 -20   3   2         12.60         14.20         2.76 o                         
 -19   3   2          7.06          7.24         1.93 o                         
 -18   3   2        112.17        102.70         5.38 o                         
 -17   3   2         69.85         75.71         4.71 o                         
 -16   3   2         24.54         25.97         2.88 o                         
 -15   3   2         86.13         81.77         3.95 o                         
 -14   3   2          3.55          6.30         2.25 o                         
 -13   3   2        132.40        129.45         4.82 o                         
 -12   3   2          4.60          8.07         2.01 o                         
 -11   3   2         27.54         26.52         2.37 o                         
 -10   3   2        309.24        319.12         6.61 o                         
  -9   3   2        353.86        372.36         5.35 o                         
  -8   3   2        200.66        189.81         4.64 o                         
  -7   3   2         47.82         41.85         3.05 o                         
  -6   3   2          0.03          4.90         1.21 o                         
  -5   3   2       3119.53       3118.33        20.21 o                         
  -4   3   2        103.87        134.30         2.22 o                         
  -3   3   2         23.32         25.45         0.86 o                         
  -2   3   2        933.32        822.59         9.85 o                         
  -1   3   2       1270.32       1310.19         4.42 o                         
   0   3   2       2389.77       2277.89        10.05 o                         
   1   3   2       1513.79       1536.18         6.38 o                         
   2   3   2       3032.39       2918.20        11.67 o                         
   3   3   2        255.16        238.18         3.53 o                         
   4   3   2        427.56        464.21        11.80 o                         
   5   3   2        509.58        560.43         6.16 o                         
   6   3   2        176.93        176.86         4.27 o                         
   7   3   2        713.45        706.50         8.99 o                         
   8   3   2        369.36        386.92         8.08 o                         
   9   3   2         74.88         74.11         3.06 o                         
  10   3   2          1.35          1.66         1.71 o                         
  11   3   2        134.54        139.33         4.46 o                         
  12   3   2        352.17        357.89         7.06 o                         
  13   3   2        260.02        256.89         7.07 o                         
  14   3   2          6.67         12.25         2.46 o                         
  15   3   2          8.07         11.79         2.28 o                         
  16   3   2         10.58          7.87         1.95 o                         
  17   3   2          2.50          7.48         2.77 o                         
  18   3   2          0.64          4.73         2.48 o                         
  19   3   2          7.68          7.11         5.13 o                         
  20   3   2         14.75         11.64         3.57 o                         
  21   3   2         22.06         15.58         4.39 o                         
 -21   4   2         13.70          8.44         2.85 o                         
 -20   4   2         33.46         32.70         4.32 o                         
 -19   4   2          3.12          6.36         2.04 o                         
 -18   4   2          5.28          2.70         1.33 o                         
 -17   4   2         48.19         52.77         4.92 o                         
 -16   4   2          2.44          6.73         2.29 o                         
 -15   4   2        129.17        132.83         4.60 o                         
 -14   4   2         42.74         39.30         3.60 o                         
 -13   4   2        541.01        563.93        11.10 o                         
 -12   4   2        103.03        102.08         4.30 o                         
 -11   4   2         11.78         11.69         1.91 o                         
 -10   4   2         21.95         20.70         1.98 o                         
  -9   4   2        181.12        182.04         4.54 o                         
  -8   4   2       1013.77       1079.81        14.14 o                         
  -7   4   2         98.63        113.57         4.18 o                         
  -6   4   2         92.40         90.15         2.56 o                         
  -5   4   2         13.33         18.95         1.49 o                         
  -4   4   2          3.72         11.30         0.93 o                         
  -3   4   2         65.95         61.41         1.80 o                         
  -2   4   2        240.07        231.35         2.82 o                         
  -1   4   2        315.42        330.18         3.84 o                         
   0   4   2        437.36        424.66         4.45 o                         
   1   4   2        122.40        148.05         2.22 o                         
   2   4   2         23.24         22.70         0.92 o                         
   3   4   2        314.16        358.35         5.14 o                         
   4   4   2          9.51         11.12         1.26 o                         
   5   4   2        738.72        726.78         8.94 o                         
   6   4   2        595.09        674.98         7.45 o                         
   7   4   2         58.36         78.10         3.54 o                         
   8   4   2        806.34        867.84         9.71 o                         
   9   4   2        186.00        194.43         4.71 o                         
  10   4   2         39.01         48.69         2.96 o                         
  11   4   2          3.96          5.00         2.39 o                         
  12   4   2         20.22         15.71         2.39 o                         
  13   4   2         51.22         60.82         3.24 o                         
  14   4   2          0.58          1.89         2.43 o                         
  15   4   2         29.67         25.05         3.81 o                         
  16   4   2         97.36         93.93         5.14 o                         
  17   4   2         74.08         71.36        14.07 o                         
  18   4   2         17.51         19.20         4.48 o                         
  19   4   2          6.13          9.04         2.83 o                         
  20   4   2         13.69         13.92         4.05 o                         
 -21   5   2          3.70          4.46         2.29 o                         
 -20   5   2          1.22          3.05         2.30 o                         
 -19   5   2         25.61         21.94         2.96 o                         
 -18   5   2          5.40         10.71         2.18 o                         
 -17   5   2         41.62         50.61         9.22 o                         
 -16   5   2        174.55        178.74         7.37 o                         
 -15   5   2          0.86          4.97         1.79 o                         
 -14   5   2          3.34          6.53         3.02 o                         
 -13   5   2          6.16          9.86         1.78 o                         
 -12   5   2        494.92        500.26         9.42 o                         
 -11   5   2         12.92         13.41         1.84 o                         
 -10   5   2        257.76        262.11         6.18 o                         
  -9   5   2         24.28         20.29         2.21 o                         
  -8   5   2        564.17        614.15         6.39 o                         
  -7   5   2       1013.70       1054.51        15.11 o                         
  -6   5   2        335.82        346.12         5.04 o                         
  -5   5   2        287.30        269.55         3.54 o                         
  -4   5   2        388.15        375.55         6.06 o                         
  -3   5   2         43.69         67.02         2.71 o                         
  -2   5   2        250.12        212.06         3.21 o                         
  -1   5   2        536.68        540.63         3.71 o                         
   0   5   2        541.47        622.38         8.82 o                         
   1   5   2        323.13        348.21         4.07 o                         
   2   5   2        407.06        399.51         4.44 o                         
   3   5   2          1.87          3.91         0.72 o                         
   4   5   2        651.82        615.29         6.43 o                         
   5   5   2         25.99         31.05         1.42 o                         
   6   5   2        156.72        154.33         3.89 o                         
   7   5   2          2.59          5.41         1.68 o                         
   8   5   2        379.68        386.97         6.79 o                         
   9   5   2          1.87          5.60         2.67 o                         
  10   5   2        150.05        136.23         5.93 o                         
  11   5   2         70.09         76.19         3.64 o                         
  12   5   2          9.80          9.27         2.27 o                         
  13   5   2        217.57        221.46         5.80 o                         
  14   5   2          1.15          6.70         2.85 o                         
  15   5   2         32.69         35.78         3.41 o                         
  16   5   2         11.03         13.04         2.74 o                         
  17   5   2         21.00         20.19         3.17 o                         
  18   5   2         13.49         14.85         3.51 o                         
  19   5   2          0.39          6.38         3.36 o                         
  20   5   2         15.97         24.58         5.43 o                         
 -20   6   2          0.67          3.14         2.13 o                         
 -19   6   2         24.34         22.35         3.08 o                         
 -18   6   2          0.86          3.77         1.86 o                         
 -17   6   2         84.76         81.37         7.07 o                         
 -16   6   2         74.89         80.69         4.45 o                         
 -15   6   2         52.95         53.07         4.71 o                         
 -14   6   2          1.34          4.52         2.39 o                         
 -13   6   2         32.41         31.80         3.01 o                         
 -12   6   2        343.72        341.54         9.42 o                         
 -11   6   2        274.91        302.77         5.62 o                         
 -10   6   2         63.93         77.39         3.13 o                         
  -9   6   2        110.83        116.11         4.63 o                         
  -8   6   2        480.05        461.49        17.34 o                         
  -7   6   2        501.22        492.89        13.01 o                         
  -6   6   2         45.72         35.27         2.21 o                         
  -5   6   2        171.71        167.92         4.73 o                         
  -4   6   2          6.46         10.44         1.27 o                         
  -3   6   2         44.44         30.09         1.94 o                         
  -2   6   2        401.85        372.74         5.12 o                         
  -1   6   2         48.46         42.08         2.01 o                         
   0   6   2         11.63         11.57         1.86 o                         
   1   6   2         72.70         67.19         2.09 o                         
   2   6   2         87.58        104.02         2.41 o                         
   3   6   2        276.03        294.01         5.54 o                         
   4   6   2        180.33        191.08         3.71 o                         
   5   6   2         20.35         24.59         1.49 o                         
   6   6   2          1.03          2.13         0.92 o                         
   7   6   2          2.52          2.38         1.19 o                         
   8   6   2         17.77         15.55         1.43 o                         
   9   6   2        141.88        149.67         3.85 o                         
  10   6   2          6.70          7.27         2.18 o                         
  11   6   2         14.65         15.12         2.21 o                         
  12   6   2        560.98        583.48         7.24 o                         
  13   6   2         74.83         68.84         3.96 o                         
  14   6   2         92.86         93.41         3.79 o                         
  15   6   2         62.51         59.70         3.29 o                         
  16   6   2         21.89         20.56         3.21 o                         
  17   6   2        123.61        126.64         4.27 o                         
  18   6   2          0.45          3.73         2.04 o                         
  19   6   2         51.20         49.48         3.81 o                         
 -19   7   2          0.04          3.25         2.24 o                         
 -18   7   2          1.40          5.68         3.00 o                         
 -17   7   2          0.15          4.26         2.27 o                         
 -16   7   2          1.40          5.20         2.54 o                         
 -15   7   2          0.00          4.04         1.77 o                         
 -14   7   2         41.21         44.63         3.28 o                         
 -13   7   2          3.42          5.29         1.98 o                         
 -12   7   2          2.08          6.10         2.02 o                         
 -11   7   2         33.16         33.92         2.68 o                         
 -10   7   2         14.91         11.65         2.13 o                         
  -9   7   2         34.67         30.79         2.20 o                         
  -8   7   2         46.89         38.59         2.90 o                         
  -7   7   2        265.31        248.13         4.79 o                         
  -6   7   2        405.37        385.48         5.25 o                         
  -5   7   2         45.28         57.46         2.85 o                         
  -4   7   2         15.01         12.52         1.76 o                         
  -3   7   2          2.87          3.78         1.17 o                         
  -2   7   2         13.74         20.92         1.61 o                         
  -1   7   2          7.42          9.15         1.11 o                         
   0   7   2        242.96        259.83         5.64 o                         
   1   7   2        738.39        736.05        11.16 o                         
   2   7   2        270.05        256.49         4.36 o                         
   3   7   2        718.45        724.36         9.42 o                         
   4   7   2         36.63         31.22         1.64 o                         
   5   7   2        120.42        138.65         3.17 o                         
   6   7   2         62.86         65.20         2.56 o                         
   7   7   2        711.56        721.90         7.45 o                         
   8   7   2        245.08        234.94         4.24 o                         
   9   7   2         23.49         17.98         2.09 o                         
  10   7   2        108.04        112.96         3.61 o                         
  11   7   2        211.46        221.82         5.40 o                         
  12   7   2          0.34          2.46         1.27 o                         
  13   7   2         14.99         15.68         2.83 o                         
  14   7   2         16.86         19.57         2.65 o                         
  15   7   2         14.85         21.71         3.09 o                         
  16   7   2          0.05          2.96         1.84 o                         
  17   7   2          0.95          4.56         2.91 o                         
  18   7   2          0.30          3.60         1.88 o                         
 -18   8   2          0.04          4.86         1.96 o                         
 -17   8   2         46.08         40.73         3.72 o                         
 -16   8   2         71.66         75.28         4.61 o                         
 -15   8   2         28.88         30.64         3.92 o                         
 -14   8   2         13.80         15.66         2.53 o                         
 -13   8   2          5.68         11.76         2.31 o                         
 -12   8   2          7.43          6.86         1.99 o                         
 -11   8   2         79.50         63.41         3.20 o                         
 -10   8   2        387.93        361.43         9.15 o                         
  -9   8   2        104.59        121.21         3.89 o                         
  -8   8   2         21.12         23.92         2.49 o                         
  -7   8   2        105.69        118.91         3.81 o                         
  -6   8   2        421.02        400.41         7.72 o                         
  -5   8   2        332.19        325.66         5.41 o                         
  -4   8   2         74.61         80.77         3.22 o                         
  -3   8   2         80.08         76.72         3.12 o                         
  -2   8   2       1007.11        973.81         6.50 o                         
  -1   8   2         17.70         15.08         1.70 o                         
   0   8   2         95.34        109.84         4.04 o                         
   1   8   2         45.74         41.02         2.79 o                         
   2   8   2        210.15        198.08         6.49 o                         
   3   8   2        290.27        262.96         4.23 o                         
   4   8   2         13.71          6.84         1.89 o                         
   5   8   2          4.05          8.21         1.62 o                         
   6   8   2         36.75         43.63         2.65 o                         
   7   8   2         91.71         86.10         2.81 o                         
   8   8   2        101.34        121.73         4.53 o                         
   9   8   2         15.65         11.09         2.19 o                         
  10   8   2         11.72         21.77         2.30 o                         
  11   8   2         14.05         12.35         2.02 o                         
  12   8   2          1.99          5.25         2.08 o                         
  13   8   2         21.83         18.98         2.51 o                         
  14   8   2         77.19         65.77         4.16 o                         
  15   8   2         12.56         14.23         3.33 o                         
  16   8   2         32.12         36.22         5.46 o                         
  17   8   2        102.58         96.76         4.63 o                         
 -16   9   2         75.13         89.92         4.61 o                         
 -15   9   2         10.47         13.19         3.49 o                         
 -14   9   2          1.33          3.50         2.37 o                         
 -13   9   2         21.26         22.24         2.64 o                         
 -12   9   2        114.49        100.19         3.63 o                         
 -11   9   2         51.51         45.11         3.04 o                         
 -10   9   2         20.25         17.89         2.51 o                         
  -9   9   2          0.05          1.47         1.15 o                         
  -8   9   2         68.93         67.04         3.20 o                         
  -7   9   2        419.59        396.32         5.44 o                         
  -6   9   2        320.54        349.76         5.32 o                         
  -5   9   2         91.26         80.16         3.31 o                         
  -4   9   2        611.83        615.12         9.56 o                         
  -3   9   2         15.41         18.05         2.22 o                         
  -2   9   2        411.23        386.26         6.20 o                         
  -1   9   2          2.76          2.84         0.94 o                         
   0   9   2        226.56        225.64         4.17 o                         
   1   9   2         73.57         63.89         2.46 o                         
   2   9   2        209.46        199.58         4.08 o                         
   3   9   2        254.64        248.55         5.18 o                         
   4   9   2        222.33        224.60         4.89 o                         
   5   9   2          3.56          2.90         1.56 o                         
   6   9   2          1.51          1.60         1.91 o                         
   7   9   2         62.26         63.24         2.99 o                         
   8   9   2         58.83         62.22         3.50 o                         
   9   9   2          0.04          4.43         1.66 o                         
  10   9   2         57.22         65.24         3.94 o                         
  11   9   2         14.08         11.47         1.86 o                         
  12   9   2          7.70          8.15         1.74 o                         
  13   9   2          2.42          5.13         1.44 o                         
  14   9   2          6.56          8.23         1.89 o                         
  15   9   2          3.24          3.63         1.56 o                         
  16   9   2          0.00          4.17         1.73 o                         
 -15  10   2         10.85         11.85         3.13 o                         
 -14  10   2          1.16          6.19         2.41 o                         
 -13  10   2          4.79          6.94         1.99 o                         
 -12  10   2          0.06          4.51         2.07 o                         
 -11  10   2          0.00          2.69         1.85 o                         
 -10  10   2          4.54          6.17         1.73 o                         
  -9  10   2         12.55         11.76         2.02 o                         
  -8  10   2          6.33          5.32         1.64 o                         
  -7  10   2        143.91        133.35         4.56 o                         
  -6  10   2         22.71         17.43         3.64 o                         
  -5  10   2         47.26         40.88         3.38 o                         
  -4  10   2         11.29         13.27         1.95 o                         
  -3  10   2          9.52         12.29         2.29 o                         
  -2  10   2        121.16        110.43         5.76 o                         
  -1  10   2         71.01         63.17         3.81 o                         
   0  10   2         36.83         32.88         3.08 o                         
   1  10   2         29.96         29.34         3.22 o                         
   2  10   2          0.01          1.32         0.98 o                         
   3  10   2         16.96         17.82         2.77 o                         
   4  10   2          4.16          7.53         1.42 o                         
   5  10   2         17.54         15.61         3.16 o                         
   6  10   2         78.81         60.15         4.43 o                         
   7  10   2        122.69        128.08         6.13 o                         
   8  10   2         18.34         19.72         2.33 o                         
   9  10   2          1.37          4.81         1.58 o                         
  10  10   2         87.90        101.27         4.80 o                         
  11  10   2         21.99         27.24         2.86 o                         
  12  10   2          0.09          3.41         1.79 o                         
  13  10   2         28.69         34.86         5.04 o                         
  14  10   2          0.22          2.75         2.40 o                         
 -13  11   2          2.66          2.66         2.15 o                         
 -12  11   2          9.15          9.10         2.64 o                         
 -11  11   2          0.73          5.06         3.16 o                         
 -10  11   2          0.57          3.69         1.42 o                         
  -9  11   2          2.92          7.24         1.85 o                         
  -8  11   2          0.25          2.48         1.02 o                         
  -7  11   2          6.58          7.89         2.17 o                         
  -6  11   2          0.08          4.37         1.96 o                         
  -5  11   2          2.97          5.40         1.67 o                         
  -4  11   2          0.49          1.50         1.17 o                         
  -3  11   2          0.04          4.15         1.36 o                         
  -2  11   2          9.06         12.37         2.60 o                         
  -1  11   2         30.46         32.74         4.25 o                         
   0  11   2         13.45         14.25         2.96 o                         
   1  11   2         75.18         80.92         4.54 o                         
   2  11   2         68.53         68.11         3.91 o                         
   3  11   2         79.85         91.10         8.16 o                         
   4  11   2         24.08         26.12         4.12 o                         
   5  11   2          0.07          0.60         0.98 o                         
   6  11   2          5.59          5.63         1.59 o                         
   7  11   2         24.98         18.13         3.31 o                         
   8  11   2          3.18          4.35         1.74 o                         
   9  11   2          3.45          4.17         1.52 o                         
  10  11   2          0.06          2.58         1.82 o                         
  11  11   2          0.03          3.29         1.72 o                         
  12  11   2         19.75         21.35         3.82 o                         
 -10  12   2         24.54         22.04         7.77 o                         
  -9  12   2         13.90         14.26         4.42 o                         
  -8  12   2         16.30         17.99         4.03 o                         
  -7  12   2          5.76          8.52         2.65 o                         
  -6  12   2         25.93         26.98         3.71 o                         
  -5  12   2         14.52         17.37         2.55 o                         
  -4  12   2          1.02          2.94         2.27 o                         
  -3  12   2         22.78         24.56         4.96 o                         
  -2  12   2          4.55          4.84         1.40 o                         
  -1  12   2         20.12         16.38         4.04 o                         
   0  12   2         41.47         47.18         7.06 o                         
   1  12   2         11.86          9.00         4.40 o                         
   2  12   2         12.80         16.05         3.58 o                         
   3  12   2         28.75         28.82         5.22 o                         
   4  12   2         57.66         49.01         6.62 o                         
   5  12   2         16.31         21.01         4.54 o                         
   6  12   2          2.32          3.39         2.60 o                         
   7  12   2         79.56         86.81         7.42 o                         
   8  12   2         17.37         10.38         3.31 o                         
   9  12   2          8.61          6.74         2.39 o                         
  -5  13   2         13.71         17.93         4.63 o                         
  -4  13   2          0.34          5.16         2.71 o                         
  -3  13   2          0.84          4.23         3.19 o                         
  -2  13   2          2.26          5.40         2.32 o                         
  -1  13   2          4.71          5.33         2.51 o                         
   0  13   2         80.59         84.19         6.98 o                         
   1  13   2         32.17         27.17         4.53 o                         
   2  13   2         28.47         26.11         4.54 o                         
   3  13   2         21.27         23.96         4.38 o                         
   4  13   2         67.56         68.70         6.13 o                         
 -22   1   3          3.22          3.06         1.60 o                         
 -21   1   3         11.80         10.13         1.81 o                         
 -20   1   3          2.81          2.94         1.58 o                         
 -19   1   3         26.39         22.38         2.78 o                         
 -18   1   3         68.33         71.33         4.43 o                         
 -17   1   3         13.81         17.81         2.54 o                         
 -16   1   3        109.99        112.66         5.73 o                         
 -15   1   3        101.76         94.30         3.21 o                         
 -14   1   3         56.79         56.41         2.99 o                         
 -13   1   3         63.59         64.79         4.11 o                         
 -12   1   3         26.68         30.34         2.77 o                         
 -11   1   3         73.68         72.94         3.52 o                         
 -10   1   3        241.01        259.23         5.75 o                         
  -9   1   3          9.08          7.76         1.26 o                         
  -8   1   3        443.57        472.77         5.29 o                         
  -7   1   3       1275.96       1268.43         5.51 o                         
  -6   1   3          9.72         10.99         0.89 o                         
  -5   1   3         22.57         23.41         1.30 o                         
  -4   1   3        132.37        151.80         1.67 o                         
  -3   1   3         73.15         75.68         1.17 o                         
  -2   1   3       6675.27       6100.38        38.96 o                         
  -1   1   3        366.85        461.61         4.46 o                         
   0   1   3        260.90        216.09         2.34 o                         
   1   1   3        759.39        630.72         3.16 o                         
   2   1   3        502.16        518.78         3.03 o                         
   3   1   3        411.08        442.00         7.93 o                         
   4   1   3       1287.12       1311.21         8.90 o                         
   5   1   3         37.30         33.86         1.42 o                         
   6   1   3       2016.49       1928.53         9.48 o                         
   7   1   3         23.93         27.84         1.62 o                         
   8   1   3        590.91        610.99         6.39 o                         
   9   1   3          8.95         19.41         2.09 o                         
  10   1   3        263.05        249.42         3.54 o                         
  11   1   3        235.79        268.30         5.90 o                         
  12   1   3          0.55          1.78         1.34 o                         
  13   1   3          1.27          1.97         1.15 o                         
  14   1   3         16.63         17.30         2.46 o                         
  15   1   3          3.81          3.25         1.35 o                         
  16   1   3         58.63         63.49         4.69 o                         
  17   1   3         20.95         18.63         3.47 o                         
  18   1   3          3.88          5.07         2.94 o                         
  19   1   3          9.87         15.44         4.55 o                         
  20   1   3          0.58          3.73         3.21 o                         
  21   1   3          0.04          4.96         3.38 o                         
 -22   2   3         19.34         23.03         4.61 o                         
 -21   2   3         22.50         22.00         3.14 o                         
 -20   2   3          3.57          6.60         1.88 o                         
 -19   2   3          3.25          5.26         1.79 o                         
 -18   2   3        174.23        193.57         6.00 o                         
 -17   2   3        375.10        379.91         7.03 o                         
 -16   2   3        268.81        260.45         6.24 o                         
 -15   2   3         11.76         14.13         1.93 o                         
 -14   2   3         14.28         16.41         2.37 o                         
 -13   2   3          7.96         10.36         1.96 o                         
 -12   2   3         45.39         43.23         2.67 o                         
 -11   2   3        322.18        333.00         5.69 o                         
 -10   2   3        744.40        699.06         7.82 o                         
  -9   2   3        797.81        894.47         6.84 o                         
  -8   2   3         70.32         77.72         3.80 o                         
  -7   2   3         39.45         29.99         1.53 o                         
  -6   2   3        558.43        571.34         6.41 o                         
  -5   2   3       1760.46       1828.62         6.61 o                         
  -4   2   3       1947.97       1834.63         7.04 o                         
  -3   2   3       5201.19       5587.03        18.81 o                         
  -2   2   3       1250.78       1160.94         4.11 o                         
  -1   2   3        775.98        702.14         7.14 o                         
   0   2   3        400.78        360.69         4.54 o                         
   1   2   3        225.66        165.93         2.32 o                         
   2   2   3         82.06         75.31         1.52 o                         
   3   2   3       1771.98       1636.57        11.73 o                         
   4   2   3        938.15        977.93         9.18 o                         
   5   2   3        669.62        693.51         4.44 o                         
   6   2   3       4097.06       4252.49        30.85 o                         
   7   2   3        400.27        473.58         7.05 o                         
   8   2   3        230.37        236.46         8.93 o                         
   9   2   3        916.78        966.72        12.28 o                         
  10   2   3         17.17         17.71         1.89 o                         
  11   2   3        761.11        811.28        10.11 o                         
  12   2   3        173.29        171.40         5.44 o                         
  13   2   3          8.66         11.81         2.33 o                         
  14   2   3         21.44         25.25         3.35 o                         
  15   2   3         14.85         13.38         3.57 o                         
  16   2   3         17.43         18.66         3.35 o                         
  17   2   3         11.61         13.17         2.95 o                         
  18   2   3         22.63         31.22         5.79 o                         
  19   2   3          4.40          9.43         3.33 o                         
  20   2   3          6.71          6.97         2.95 o                         
  21   2   3         32.45         23.63         4.94 o                         
 -22   3   3         21.44         20.49         3.24 o                         
 -21   3   3         66.55         60.87         5.25 o                         
 -20   3   3         46.11         42.09         4.91 o                         
 -19   3   3         36.56         37.60         3.38 o                         
 -18   3   3         21.99         28.40         3.52 o                         
 -17   3   3          6.19          6.70         2.36 o                         
 -16   3   3         61.57         57.89         3.94 o                         
 -15   3   3         47.34         50.00         3.18 o                         
 -14   3   3        122.37        123.26         4.54 o                         
 -13   3   3          6.56          9.46         2.04 o                         
 -12   3   3         22.92         20.36         2.94 o                         
 -11   3   3         47.35         36.41         2.53 o                         
 -10   3   3         21.27         20.46         2.42 o                         
  -9   3   3         28.70         33.91         2.44 o                         
  -8   3   3       1749.43       1862.47        11.97 o                         
  -7   3   3       1140.98       1314.91         8.61 o                         
  -6   3   3       1505.58       1548.55         8.62 o                         
  -5   3   3        511.62        485.86         5.42 o                         
  -4   3   3       1902.54       2035.21         8.88 o                         
  -3   3   3       1408.82       1503.68        15.04 o                         
  -2   3   3       1304.85       1441.27         5.30 o                         
  -1   3   3       1360.68       1358.91        12.66 o                         
   0   3   3        505.51        473.25         4.89 o                         
   1   3   3         15.95         10.08         1.42 o                         
   2   3   3         38.37         44.73         1.96 o                         
   3   3   3         94.84         76.92         1.95 o                         
   4   3   3          0.04          0.55         0.89 o                         
   5   3   3        291.06        284.71         4.27 o                         
   6   3   3        107.58        105.51         2.69 o                         
   7   3   3         23.28         30.96         2.40 o                         
   8   3   3        289.49        312.81        10.36 o                         
   9   3   3       1976.05       2046.35        20.21 o                         
  10   3   3          0.01          5.17         1.96 o                         
  11   3   3         21.68         28.22         2.73 o                         
  12   3   3       1034.77       1023.74        12.37 o                         
  13   3   3         32.32         33.15         2.75 o                         
  14   3   3         13.41         13.99         2.79 o                         
  15   3   3          4.34          7.16         2.41 o                         
  16   3   3         19.74         30.81         5.44 o                         
  17   3   3          0.31          2.29         1.86 o                         
  18   3   3          0.29          2.31         1.96 o                         
  19   3   3          0.22          7.64         3.35 o                         
  20   3   3        135.49        140.65        10.39 o                         
 -21   4   3          0.82          4.68         1.82 o                         
 -20   4   3          0.04          2.12         1.60 o                         
 -19   4   3         31.77         32.26         4.11 o                         
 -18   4   3          3.01          8.97         2.86 o                         
 -17   4   3         86.62         86.90         5.42 o                         
 -16   4   3        236.92        229.33         6.93 o                         
 -15   4   3          7.27          9.77         2.30 o                         
 -14   4   3        277.18        288.87         6.96 o                         
 -13   4   3        188.58        173.36         4.88 o                         
 -12   4   3        430.76        430.15         6.70 o                         
 -11   4   3         34.53         35.07         2.44 o                         
 -10   4   3        126.79        108.42         7.71 o                         
  -9   4   3        113.46        106.91         2.98 o                         
  -8   4   3          0.09          2.53         1.27 o                         
  -7   4   3        216.18        228.98         4.42 o                         
  -6   4   3         22.40         24.36         1.94 o                         
  -5   4   3       1785.16       1821.22         6.31 o                         
  -4   4   3       2341.09       2665.49        10.78 o                         
  -3   4   3          5.69          6.91         0.65 o                         
  -2   4   3         19.80         18.44         1.60 o                         
  -1   4   3        533.29        566.91         4.12 o                         
   0   4   3        754.99        756.73         4.11 o                         
   1   4   3       1511.79       1577.82         8.43 o                         
   2   4   3       2384.21       2565.60        13.42 o                         
   3   4   3         91.25         99.63         2.41 o                         
   4   4   3       1343.14       1446.54         9.34 o                         
   5   4   3       1359.07       1385.45         9.12 o                         
   6   4   3        293.32        280.95         4.14 o                         
   7   4   3         18.36         21.23         1.91 o                         
   8   4   3        245.64        228.62         3.87 o                         
   9   4   3       1945.96       2008.69        22.83 o                         
  10   4   3        222.58        224.60         6.14 o                         
  11   4   3         14.57         14.36         2.38 o                         
  12   4   3        255.34        246.94         8.87 o                         
  13   4   3          1.39          3.18         1.90 o                         
  14   4   3         41.56         45.05         3.38 o                         
  15   4   3          4.96          4.35         2.46 o                         
  16   4   3         37.62         36.33         4.18 o                         
  17   4   3         24.96         26.54         6.51 o                         
  18   4   3         20.69         28.20         7.64 o                         
  19   4   3        115.98        140.43        17.46 o                         
  20   4   3         33.16         30.86         4.91 o                         
 -20   5   3          5.00          6.78         2.51 o                         
 -19   5   3         22.17         28.97         3.49 o                         
 -18   5   3          1.03          1.27         1.96 o                         
 -17   5   3         42.81         41.10         4.54 o                         
 -16   5   3          0.62          5.26         1.61 o                         
 -15   5   3         29.93         29.75         4.01 o                         
 -14   5   3        114.71        118.28         4.11 o                         
 -13   5   3         33.91         32.62         2.39 o                         
 -12   5   3          4.63          6.14         1.73 o                         
 -11   5   3        217.70        214.12         6.42 o                         
 -10   5   3         76.24         81.31         5.35 o                         
  -9   5   3        203.87        183.07         7.70 o                         
  -8   5   3        159.51        140.94         3.90 o                         
  -7   5   3        276.79        318.92         6.83 o                         
  -6   5   3         65.50         55.39         2.12 o                         
  -5   5   3         56.37         47.15         2.78 o                         
  -4   5   3        189.60        141.78         3.97 o                         
  -3   5   3          2.44          5.18         0.69 o                         
  -2   5   3        966.68        996.75        12.07 o                         
  -1   5   3        289.16        303.38         2.19 o                         
   0   5   3          0.30          2.10         0.39 o                         
   1   5   3          7.15         12.62         0.60 o                         
   2   5   3         12.55          9.09         0.98 o                         
   3   5   3          1.63          3.21         0.84 o                         
   4   5   3         51.71         51.14         1.99 o                         
   5   5   3        534.56        546.58         7.64 o                         
   6   5   3         44.74         56.89         2.58 o                         
   7   5   3        190.90        185.41         4.39 o                         
   8   5   3         13.24         16.68         1.78 o                         
   9   5   3         10.92          8.69         1.63 o                         
  10   5   3        130.33        133.33         4.36 o                         
  11   5   3         51.73         56.12         3.74 o                         
  12   5   3         54.17         47.76         3.36 o                         
  13   5   3         29.52         33.20         3.40 o                         
  14   5   3        110.37        112.44        10.58 o                         
  15   5   3         42.88         43.95         3.78 o                         
  16   5   3         14.36         15.24         3.21 o                         
  17   5   3          1.99          6.07         2.32 o                         
  18   5   3          2.87          6.68         2.32 o                         
  19   5   3         14.93         26.22        15.50 o                         
 -20   6   3          1.85          3.67         1.92 o                         
 -19   6   3         12.96         14.00         3.18 o                         
 -18   6   3         12.69         15.18         2.50 o                         
 -17   6   3         67.82         71.44         4.81 o                         
 -16   6   3         23.34         21.49         2.92 o                         
 -15   6   3          8.04          8.74         2.37 o                         
 -14   6   3         38.91         32.38         2.66 o                         
 -13   6   3        137.62        131.06         4.11 o                         
 -12   6   3         47.77         45.61         3.32 o                         
 -11   6   3        165.09        140.23         6.40 o                         
 -10   6   3          1.98          3.03         1.70 o                         
  -9   6   3        181.70        167.47         5.99 o                         
  -8   6   3         85.92         81.19         2.87 o                         
  -7   6   3         61.16         75.08         2.55 o                         
  -6   6   3        635.39        587.14        12.08 o                         
  -5   6   3         71.35         79.83         3.20 o                         
  -4   6   3        187.00        171.06         3.13 o                         
  -3   6   3         26.87         23.94         1.89 o                         
  -2   6   3          7.66          6.85         0.67 o                         
  -1   6   3        105.39         95.09         1.93 o                         
   0   6   3        237.08        223.29         2.36 o                         
   1   6   3        128.95        122.47         2.29 o                         
   2   6   3        333.55        353.77         6.12 o                         
   3   6   3          3.50          2.69         1.20 o                         
   4   6   3         76.01         78.34         2.21 o                         
   5   6   3        131.29        122.80         2.80 o                         
   6   6   3        121.07        112.18         3.01 o                         
   7   6   3        161.79        159.95         3.12 o                         
   8   6   3         14.88         13.15         1.93 o                         
   9   6   3         25.53         20.73         2.29 o                         
  10   6   3        348.64        345.95         7.56 o                         
  11   6   3        149.23        135.83         6.69 o                         
  12   6   3        371.54        397.25         7.65 o                         
  13   6   3         13.42         12.65         2.49 o                         
  14   6   3          5.34          4.65         1.66 o                         
  15   6   3         12.34         16.05         3.33 o                         
  16   6   3          5.03          4.45         2.16 o                         
  17   6   3          1.20          5.36         2.29 o                         
  18   6   3         22.44         28.67         5.28 o                         
 -19   7   3          9.04          9.61         2.31 o                         
 -18   7   3          0.00          1.86         2.08 o                         
 -17   7   3         24.54         25.75         3.29 o                         
 -16   7   3         88.32         85.87         3.83 o                         
 -15   7   3         11.93         16.79         3.72 o                         
 -14   7   3          0.02          4.78         2.38 o                         
 -13   7   3         12.97         10.60         3.33 o                         
 -12   7   3         55.08         58.38         3.17 o                         
 -11   7   3         83.78         80.14         3.52 o                         
 -10   7   3         70.88         77.60         3.68 o                         
  -9   7   3          4.42          7.70         2.22 o                         
  -8   7   3        250.62        243.82         5.24 o                         
  -7   7   3         41.34         33.84         3.09 o                         
  -6   7   3        225.83        216.33         4.12 o                         
  -5   7   3          8.27         13.15         1.53 o                         
  -4   7   3        123.22        109.12         3.43 o                         
  -3   7   3        511.25        498.98         8.30 o                         
  -2   7   3         29.02         33.64         1.44 o                         
  -1   7   3        465.77        437.88         7.70 o                         
   0   7   3        191.85        182.10         3.47 o                         
   1   7   3         21.30         20.25         1.52 o                         
   2   7   3        108.33        105.36         2.35 o                         
   3   7   3        168.22        184.13         3.25 o                         
   4   7   3        240.94        242.02         4.30 o                         
   5   7   3        106.45        109.73         2.59 o                         
   6   7   3          5.89          2.83         1.69 o                         
   7   7   3         93.26        107.50         2.83 o                         
   8   7   3         51.54         52.76         4.34 o                         
   9   7   3          7.02          3.91         1.63 o                         
  10   7   3          1.39          3.49         1.52 o                         
  11   7   3         68.46         54.46         3.45 o                         
  12   7   3         36.53         34.98         2.43 o                         
  13   7   3          4.02          6.08         1.98 o                         
  14   7   3          0.22          2.95         2.01 o                         
  15   7   3          0.02          1.22         1.70 o                         
  16   7   3         51.18         53.11         4.35 o                         
  17   7   3          0.13          4.84         1.72 o                         
 -18   8   3          0.03          3.40         2.14 o                         
 -17   8   3         17.64         22.38         2.91 o                         
 -16   8   3          6.19         10.60         2.20 o                         
 -15   8   3         17.15         16.44         2.41 o                         
 -14   8   3         30.37         32.00         2.44 o                         
 -13   8   3          0.20          2.48         1.54 o                         
 -12   8   3         18.68         21.47         2.40 o                         
 -11   8   3          7.81          7.91         1.80 o                         
 -10   8   3         14.96         10.73         1.75 o                         
  -9   8   3         57.12         48.91         3.12 o                         
  -8   8   3          8.92         11.82         1.93 o                         
  -7   8   3         81.96         81.54         3.08 o                         
  -6   8   3        430.30        433.18         6.82 o                         
  -5   8   3        342.88        340.24         5.81 o                         
  -4   8   3        495.49        474.84         6.02 o                         
  -3   8   3        347.10        329.43         7.02 o                         
  -2   8   3        233.27        212.71         3.77 o                         
  -1   8   3         66.29         59.92         2.09 o                         
   0   8   3          0.08          1.87         0.75 o                         
   1   8   3          6.74          4.43         0.98 o                         
   2   8   3          0.40          2.59         0.80 o                         
   3   8   3        538.89        522.09         6.16 o                         
   4   8   3         28.92         27.37         1.75 o                         
   5   8   3          0.01          3.63         1.30 o                         
   6   8   3         22.81         24.23         1.72 o                         
   7   8   3         11.17          9.14         2.01 o                         
   8   8   3         30.93         24.20         2.42 o                         
   9   8   3         69.97         71.60         3.72 o                         
  10   8   3         46.44         56.59         3.23 o                         
  11   8   3          5.59          5.22         1.26 o                         
  12   8   3          0.43          2.04         0.96 o                         
  13   8   3          5.26          3.06         1.88 o                         
  14   8   3          2.53          3.02         1.49 o                         
  15   8   3          8.55          6.89         2.97 o                         
  16   8   3          2.05          1.77         1.96 o                         
 -16   9   3          0.00          2.30         2.22 o                         
 -15   9   3         28.87         31.54         5.20 o                         
 -14   9   3          7.22          5.17         2.68 o                         
 -13   9   3         25.69         19.62         3.12 o                         
 -12   9   3         31.13         31.02         6.62 o                         
 -11   9   3          2.17          7.69         2.98 o                         
 -10   9   3         26.02         25.55         3.29 o                         
  -9   9   3         36.15         34.88         3.65 o                         
  -8   9   3         66.56         63.69         4.24 o                         
  -7   9   3         79.68         70.44         4.00 o                         
  -6   9   3         14.25         14.06         2.52 o                         
  -5   9   3          8.96          8.77         2.50 o                         
  -4   9   3          6.53          9.68         2.19 o                         
  -3   9   3        312.83        302.87         6.59 o                         
  -2   9   3        287.38        284.77         7.01 o                         
  -1   9   3          1.79          4.45         1.81 o                         
   0   9   3          1.54          2.09         1.17 o                         
   1   9   3         55.28         53.33         2.90 o                         
   2   9   3        285.67        270.99         6.33 o                         
   3   9   3         70.40         60.96         3.43 o                         
   4   9   3         48.57         54.02         2.86 o                         
   5   9   3         11.57          9.10         3.15 o                         
   6   9   3         19.41         16.11         1.93 o                         
   7   9   3          2.93          3.45         2.11 o                         
   8   9   3         59.90         52.07         3.11 o                         
   9   9   3         26.86         21.05         2.28 o                         
  10   9   3         42.89         40.17         4.32 o                         
  11   9   3          8.01          5.74         2.62 o                         
  12   9   3          0.80          3.20         1.88 o                         
  13   9   3          6.38          6.99         1.96 o                         
  14   9   3          1.86          1.19         1.95 o                         
  15   9   3          0.06          2.79         1.64 o                         
 -14  10   3         13.61         13.10         3.61 o                         
 -13  10   3         28.20         36.64         4.08 o                         
 -12  10   3        101.89        107.75         4.96 o                         
 -11  10   3         61.68         56.63         4.11 o                         
 -10  10   3         49.07         47.82         4.23 o                         
  -9  10   3          0.25          4.78         1.83 o                         
  -8  10   3         34.56         35.22         3.78 o                         
  -7  10   3         67.39         74.61         7.59 o                         
  -6  10   3          9.60         14.62         2.52 o                         
  -5  10   3         66.31         66.49         4.99 o                         
  -4  10   3         89.99         92.53         4.03 o                         
  -3  10   3         35.79         41.97         5.07 o                         
  -2  10   3         25.06         32.30         4.46 o                         
  -1  10   3        212.55        211.27         5.47 o                         
   0  10   3        129.49        140.63         4.38 o                         
   1  10   3         63.88         71.90         4.19 o                         
   2  10   3         84.65         79.09         5.24 o                         
   3  10   3        205.16        205.33        12.43 o                         
   4  10   3        136.13        121.85         5.76 o                         
   5  10   3         23.41         26.31         3.74 o                         
   6  10   3         40.76         47.67         3.10 o                         
   7  10   3        108.49         91.75         7.57 o                         
   8  10   3         44.19         46.93         2.95 o                         
   9  10   3          0.76          2.85         1.42 o                         
  10  10   3          2.33          3.05         1.50 o                         
  11  10   3          1.94          3.57         1.44 o                         
  12  10   3          3.12          5.16         2.16 o                         
  13  10   3          1.01          2.07         1.88 o                         
 -12  11   3          2.16          4.66         2.05 o                         
 -11  11   3          0.22          4.20         1.98 o                         
 -10  11   3         18.98         21.85         3.24 o                         
  -9  11   3          4.57          5.84         2.05 o                         
  -8  11   3          4.66          4.16         1.96 o                         
  -7  11   3         13.58         16.31         3.12 o                         
  -6  11   3         13.03         12.02         2.39 o                         
  -5  11   3         38.90         36.67         4.86 o                         
  -4  11   3         81.45         86.40         5.41 o                         
  -3  11   3         15.71         12.27         3.05 o                         
  -2  11   3          1.15          5.63         2.50 o                         
  -1  11   3         17.52         19.80         3.86 o                         
   0  11   3          3.18          5.31         1.59 o                         
   1  11   3          7.47          7.47         1.72 o                         
   2  11   3         19.81         14.95         3.53 o                         
   3  11   3         44.18         57.81         5.28 o                         
   4  11   3         73.73         70.91         4.90 o                         
   5  11   3          9.59         10.30         3.18 o                         
   6  11   3          1.61          5.77         2.49 o                         
   7  11   3          1.57          4.86         2.05 o                         
   8  11   3          9.01          7.66         2.77 o                         
   9  11   3         74.18         79.97         5.53 o                         
  10  11   3          0.41         10.09         3.33 o                         
  11  11   3          1.36          6.78         3.89 o                         
  -9  12   3          8.14         11.58         4.72 o                         
  -8  12   3         11.41          9.46         3.08 o                         
  -7  12   3          2.27          5.62         2.16 o                         
  -6  12   3          3.98          7.26         2.45 o                         
  -5  12   3         43.79         47.90         5.84 o                         
  -4  12   3         88.55         89.55         5.02 o                         
  -3  12   3          0.45          3.31         1.36 o                         
  -2  12   3         10.13         10.91         2.70 o                         
  -1  12   3         12.07         17.87         4.45 o                         
   0  12   3          2.26          6.21         2.14 o                         
   1  12   3          2.36          3.44         1.60 o                         
   2  12   3        106.76        120.09         8.15 o                         
   3  12   3         30.78         26.46         5.44 o                         
   4  12   3         23.47         31.30         5.22 o                         
   5  12   3         80.59         85.63         4.76 o                         
   6  12   3         68.95         61.57         6.78 o                         
   7  12   3        217.47        234.40         6.77 o                         
   8  12   3         57.81         65.66         5.52 o                         
  -3  13   3         12.25         11.68         5.84 o                         
  -2  13   3         11.89         12.52         3.64 o                         
  -1  13   3         12.87         11.37         3.01 o                         
   0  13   3         20.40         18.80         5.47 o                         
   1  13   3         69.58         66.90         7.10 o                         
   2  13   3         19.83         15.73         3.69 o                         
 -22   0   4          0.00          6.93         3.60 o                         
 -21   0   4         48.42         34.64         6.48 o                         
 -20   0   4          5.12          6.61         2.14 o                         
 -19   0   4         37.89         33.05         4.81 o                         
 -18   0   4         88.17         84.14         5.34 o                         
 -17   0   4         58.34         57.28         7.04 o                         
 -16   0   4        105.71        107.00         5.07 o                         
 -15   0   4         85.63         88.67         6.92 o                         
 -14   0   4        283.57        267.41         9.00 o                         
 -13   0   4         38.70         43.51         3.66 o                         
 -12   0   4         44.63         31.97         3.46 o                         
 -11   0   4        228.63        258.14         5.80 o                         
 -10   0   4         55.16         47.85         2.64 o                         
  -9   0   4         63.56         69.03         3.24 o                         
  -8   0   4       1218.54       1318.22        17.59 o                         
  -7   0   4        309.83        326.71         6.78 o                         
  -6   0   4        326.14        367.46         5.88 o                         
  -5   0   4       1150.77       1236.95         8.21 o                         
  -4   0   4        621.89        682.16         5.73 o                         
  -3   0   4         45.81         44.71         1.56 o                         
  -2   0   4        925.34        976.94         8.21 o                         
  -1   0   4        726.71        734.07         4.88 o                         
   0   0   4       2125.22       1914.41        16.68 o                         
   1   0   4        354.69        314.25        17.31 o                         
   2   0   4       1816.71       1537.39        25.33 o                         
   3   0   4       2332.18       2486.65        20.53 o                         
   4   0   4       7161.64       7428.01        45.18 o                         
   5   0   4        198.35        253.60         8.49 o                         
   7   0   4         34.08         23.60         7.30 o                         
   8   0   4         32.66         25.38         2.82 o                         
   9   0   4        509.74        486.10        15.76 o                         
  10   0   4          4.95          5.24         1.50 o                         
  11   0   4         65.22         50.32         2.33 o                         
  12   0   4         68.72         82.23         9.02 o                         
  13   0   4         13.69          6.46         2.78 o                         
  14   0   4         11.76          9.35         2.71 o                         
  15   0   4          8.45          4.48         3.75 o                         
  16   0   4        133.00        115.73        10.35 o                         
  17   0   4         45.62         23.51         6.02 o                         
  18   0   4         27.98         22.65         5.84 o                         
  19   0   4         11.98         11.91         4.69 o                         
  20   0   4          1.11          7.40         6.34 o                         
 -22   1   4         25.92         36.43         6.00 o                         
 -21   1   4         72.07         66.59         4.54 o                         
 -20   1   4         84.16         88.35         5.05 o                         
 -19   1   4         11.01          8.58         1.69 o                         
 -18   1   4          8.67          6.79         1.37 o                         
 -17   1   4          4.07          4.42         1.29 o                         
 -16   1   4        100.88        105.12         3.77 o                         
 -15   1   4          1.33          2.27         1.10 o                         
 -14   1   4         26.63         30.15         2.14 o                         
 -13   1   4         44.15         38.21         2.10 o                         
 -12   1   4         17.64         21.21         2.19 o                         
 -11   1   4        117.22        127.80         3.28 o                         
 -10   1   4        183.12        180.23         4.95 o                         
  -9   1   4         77.78         85.58         2.49 o                         
  -8   1   4        227.65        214.17         3.12 o                         
  -7   1   4         12.28         20.62         1.59 o                         
  -6   1   4         21.00         21.91         1.08 o                         
  -5   1   4        894.24        944.95         7.24 o                         
  -4   1   4         52.93         57.54         1.63 o                         
  -3   1   4       1512.81       1480.39         6.63 o                         
  -2   1   4        230.16        169.56         2.01 o                         
  -1   1   4          7.68          5.19         0.73 o                         
   0   1   4       2042.69       2053.23         8.67 o                         
   1   1   4       1746.36       1718.80        15.61 o                         
   2   1   4        949.51        932.39         5.94 o                         
   3   1   4         54.71         66.82         1.87 o                         
   4   1   4          6.98          5.60         0.91 o                         
   5   1   4       1599.74       1566.65        12.97 o                         
   6   1   4         84.89         80.74         4.00 o                         
   7   1   4       1727.71       1701.95        14.55 o                         
   8   1   4        143.04        173.36         6.19 o                         
   9   1   4        735.17        725.52        11.79 o                         
  10   1   4        696.17        667.27        22.02 o                         
  11   1   4        145.75        140.69         5.32 o                         
  12   1   4         66.50         46.75         3.30 o                         
  13   1   4        199.29        184.36         8.62 o                         
  14   1   4         64.77         58.16         5.26 o                         
  15   1   4         37.43         26.10         4.67 o                         
  16   1   4          2.91          4.02         2.83 o                         
  17   1   4         15.67         17.24         6.74 o                         
  18   1   4         17.88         14.07         7.02 o                         
  19   1   4          7.80         15.29         4.83 o                         
  20   1   4        103.26        128.56        12.06 o                         
 -22   2   4          5.04          5.00         1.80 o                         
 -21   2   4          2.62          3.12         1.36 o                         
 -20   2   4          2.94          7.18         1.54 o                         
 -19   2   4          0.31          3.66         1.34 o                         
 -18   2   4         11.42         10.51         2.21 o                         
 -17   2   4         23.01         22.49         2.52 o                         
 -16   2   4          0.04          3.09         1.21 o                         
 -15   2   4          0.17          4.39         1.35 o                         
 -14   2   4        182.78        176.68         5.27 o                         
 -13   2   4        144.49        155.27         3.22 o                         
 -12   2   4         18.72         15.41         1.50 o                         
 -11   2   4          2.33          3.93         1.12 o                         
 -10   2   4        185.89        186.22         3.19 o                         
  -9   2   4        332.00        323.42         3.50 o                         
  -8   2   4        163.47        163.49         2.95 o                         
  -7   2   4        627.67        728.51         5.50 o                         
  -6   2   4       1412.73       1511.00        11.62 o                         
  -5   2   4       3887.96       4019.84        17.67 o                         
  -4   2   4       1525.51       1687.17        12.61 o                         
  -3   2   4       1902.65       1898.61         6.75 o                         
  -2   2   4        207.98        171.99         3.13 o                         
  -1   2   4       1848.09       1941.16         8.26 o                         
   0   2   4         56.12         74.54         1.94 o                         
   1   2   4         54.01         71.36         1.24 o                         
   2   2   4         63.48         49.22         1.49 o                         
   3   2   4        140.08        117.74         2.18 o                         
   4   2   4        859.58        932.54         4.73 o                         
   5   2   4        125.93        124.78         2.39 o                         
   6   2   4         89.77         94.69         1.96 o                         
   7   2   4        265.29        232.28         4.64 o                         
   8   2   4        469.21        461.47         5.63 o                         
   9   2   4         60.18         54.84         3.38 o                         
  10   2   4         47.12         49.88         2.61 o                         
  11   2   4        723.80        698.02        23.72 o                         
  12   2   4         28.90         38.43         3.48 o                         
  13   2   4         18.03         15.46         2.23 o                         
  14   2   4          7.22          8.60         1.91 o                         
  15   2   4        148.18        126.74        12.49 o                         
  16   2   4         71.29         78.56         9.91 o                         
  17   2   4          7.65         11.32         5.31 o                         
  18   2   4          1.80          3.93         3.39 o                         
  19   2   4         10.10         12.65         4.43 o                         
  20   2   4          8.33         10.10         3.71 o                         
 -21   3   4         23.50         28.74         4.48 o                         
 -20   3   4          0.08          2.28         1.86 o                         
 -19   3   4         12.30          8.93         2.00 o                         
 -18   3   4        104.48        126.09         8.88 o                         
 -17   3   4          2.95          7.29         3.45 o                         
 -16   3   4        104.37        112.98         4.79 o                         
 -15   3   4         14.42         22.30         2.75 o                         
 -14   3   4        451.70        454.79         9.31 o                         
 -13   3   4        532.73        558.15         8.97 o                         
 -12   3   4        125.31        118.55         3.90 o                         
 -11   3   4        422.25        414.28         4.62 o                         
 -10   3   4         42.23         40.76         1.70 o                         
  -9   3   4        380.78        341.36         4.03 o                         
  -8   3   4        200.00        182.60         3.46 o                         
  -7   3   4        172.46        172.89         2.91 o                         
  -6   3   4          3.70          6.03         0.83 o                         
  -5   3   4        450.74        522.13         5.44 o                         
  -4   3   4          5.19          1.18         0.48 o                         
  -3   3   4        212.44        216.05         3.90 o                         
  -2   3   4        145.15        174.32         1.82 o                         
  -1   3   4        145.32        151.94         4.84 o                         
   0   3   4        213.46        209.18         4.31 o                         
   1   3   4        352.07        358.04         3.85 o                         
   2   3   4        188.74        186.38         3.95 o                         
   3   3   4         35.11         29.12         1.36 o                         
   4   3   4          1.35          1.89         1.08 o                         
   5   3   4        169.48        174.22         3.09 o                         
   6   3   4         14.95         19.81         1.73 o                         
   7   3   4         90.32         79.95         3.26 o                         
   8   3   4         10.84         10.58         1.24 o                         
   9   3   4        277.59        274.45         6.13 o                         
  10   3   4       1040.67       1134.04        13.20 o                         
  11   3   4          8.75         12.98         2.44 o                         
  12   3   4         17.70         15.70         2.66 o                         
  13   3   4          1.58          4.07         2.32 o                         
  14   3   4         52.41         50.19         5.62 o                         
  15   3   4        119.34        127.09         6.11 o                         
  16   3   4          0.40          4.50         2.53 o                         
  17   3   4          4.84          7.35         3.44 o                         
  18   3   4          4.34          5.13         3.05 o                         
  19   3   4         16.78         23.80         6.90 o                         
  20   3   4          6.43         10.47         5.88 o                         
 -21   4   4          4.60          6.17         3.22 o                         
 -20   4   4         17.68         18.06         2.95 o                         
 -19   4   4          0.19          1.22         1.88 o                         
 -18   4   4          8.86          9.27         1.82 o                         
 -17   4   4        177.88        185.80         7.70 o                         
 -16   4   4        134.75        122.00         4.54 o                         
 -15   4   4         23.15         24.54         2.68 o                         
 -14   4   4          2.13          2.20         1.64 o                         
 -13   4   4          7.26         10.13         2.09 o                         
 -12   4   4          0.04          3.18         1.53 o                         
 -11   4   4          0.72          4.70         1.68 o                         
 -10   4   4         64.77         69.89         3.45 o                         
  -9   4   4        414.53        433.00         7.79 o                         
  -8   4   4        280.73        285.61         7.33 o                         
  -7   4   4          4.16          4.33         0.96 o                         
  -6   4   4         72.32         74.74         3.31 o                         
  -5   4   4         23.07         25.46         2.13 o                         
  -4   4   4         60.90         56.51         3.14 o                         
  -3   4   4        211.53        230.43         2.60 o                         
  -2   4   4       1886.11       1927.23        13.18 o                         
  -1   4   4        658.52        673.03         3.74 o                         
   0   4   4        164.62        165.26         8.19 o                         
   1   4   4         46.79         53.77         2.34 o                         
   2   4   4        162.00        192.01         3.56 o                         
   3   4   4        427.67        440.95         5.64 o                         
   4   4   4         14.49         25.71         2.06 o                         
   5   4   4         19.54         32.92         5.98 o                         
   6   4   4        451.54        500.83         5.48 o                         
   7   4   4        343.34        362.70         6.26 o                         
   8   4   4        399.96        378.79         5.86 o                         
   9   4   4         63.87         46.75         2.36 o                         
  10   4   4          2.37          7.70         1.79 o                         
  11   4   4         42.93         39.39         2.67 o                         
  12   4   4        115.83        108.74         6.08 o                         
  13   4   4        105.69        117.06         5.08 o                         
  14   4   4         50.53         57.12         3.46 o                         
  15   4   4          0.07          3.11         2.81 o                         
  16   4   4         10.47          7.62         3.02 o                         
  17   4   4          6.78          6.50         3.22 o                         
  18   4   4          6.58          5.73         3.24 o                         
  19   4   4          1.97          5.71         5.43 o                         
 -20   5   4          7.76          8.96         2.27 o                         
 -19   5   4          3.91          8.29         2.49 o                         
 -18   5   4         19.09         19.06         3.46 o                         
 -17   5   4          3.24          2.54         1.88 o                         
 -16   5   4         37.17         44.32         3.89 o                         
 -15   5   4         18.49         21.90         2.76 o                         
 -14   5   4        151.33        154.35         4.74 o                         
 -13   5   4          0.05          3.47         2.08 o                         
 -12   5   4        103.30         99.87         3.53 o                         
 -11   5   4        107.74        116.33         3.53 o                         
 -10   5   4        138.96        133.25         3.47 o                         
  -9   5   4         16.11         10.94         1.63 o                         
  -8   5   4        203.58        202.48         6.16 o                         
  -7   5   4          9.48          7.01         1.23 o                         
  -6   5   4        580.67        569.84         6.08 o                         
  -5   5   4        217.62        213.22         3.38 o                         
  -4   5   4        180.93        171.20         2.72 o                         
  -3   5   4        106.09        120.62         3.80 o                         
  -2   5   4         59.85         59.16         3.12 o                         
  -1   5   4        138.47        143.35         2.77 o                         
   0   5   4        337.50        351.64         4.34 o                         
   1   5   4         34.53         29.53         1.57 o                         
   2   5   4         86.06         80.49         2.65 o                         
   3   5   4         56.67         59.13         1.89 o                         
   4   5   4         13.17         15.33         3.19 o                         
   5   5   4        157.78        155.47         3.72 o                         
   6   5   4        352.23        352.24         6.04 o                         
   7   5   4        258.66        265.93         4.84 o                         
   8   5   4        512.03        504.03         6.45 o                         
   9   5   4          1.27          2.82         1.47 o                         
  10   5   4        170.11        178.48         4.28 o                         
  11   5   4          0.71          2.96         1.37 o                         
  12   5   4         63.82         57.18         3.16 o                         
  13   5   4        120.56         99.15        13.55 o                         
  14   5   4        177.34        171.17         7.00 o                         
  15   5   4        134.77        137.42         6.63 o                         
  16   5   4         33.85         37.00         3.53 o                         
  17   5   4          0.35          6.78         6.02 o                         
  18   5   4          5.87         10.18         3.66 o                         
 -19   6   4          0.29          2.02         1.96 o                         
 -18   6   4         18.46         16.30         2.55 o                         
 -17   6   4          0.16          2.56         1.80 o                         
 -16   6   4          8.25         10.99         2.15 o                         
 -15   6   4         62.98         64.49         3.92 o                         
 -14   6   4         34.43         34.40         3.05 o                         
 -13   6   4          2.28          2.95         1.75 o                         
 -12   6   4         56.17         58.21         3.29 o                         
 -11   6   4         28.69         25.04         3.21 o                         
 -10   6   4          0.99          3.93         1.80 o                         
  -9   6   4          1.11          3.97         1.70 o                         
  -8   6   4        658.98        636.59         7.70 o                         
  -7   6   4        912.64        918.59        16.40 o                         
  -6   6   4         30.10         34.70         2.77 o                         
  -5   6   4        287.71        280.37         8.00 o                         
  -4   6   4        227.60        204.29         6.53 o                         
  -3   6   4         57.92         74.29         3.72 o                         
  -2   6   4        181.81        166.37         4.55 o                         
  -1   6   4        282.15        296.21         5.20 o                         
   0   6   4        179.71        166.19         3.51 o                         
   1   6   4        149.31        142.47         3.75 o                         
   2   6   4         26.42         20.13         1.29 o                         
   3   6   4        461.92        467.24         6.31 o                         
   4   6   4         10.79         12.14         1.10 o                         
   5   6   4         70.57         71.36         2.83 o                         
   6   6   4         30.53         32.33         2.10 o                         
   7   6   4         69.26         57.12         3.91 o                         
   8   6   4       1004.37        982.08         9.79 o                         
   9   6   4        214.90        207.14         5.09 o                         
  10   6   4          5.78          4.92         1.73 o                         
  11   6   4         47.88         45.89         3.02 o                         
  12   6   4         22.81         21.50         3.73 o                         
  13   6   4          1.40          2.48         1.91 o                         
  14   6   4          0.64          4.88         2.20 o                         
  15   6   4          4.80          6.22         2.45 o                         
  16   6   4         38.09         39.35         4.99 o                         
  17   6   4          8.17         16.81         6.22 o                         
  18   6   4         39.07         45.48         8.64 o                         
 -18   7   4         19.89         18.03         3.00 o                         
 -17   7   4         62.91         67.88         4.10 o                         
 -16   7   4         58.90         66.77         9.92 o                         
 -15   7   4         12.94         10.01         2.14 o                         
 -14   7   4          0.13          4.79         1.79 o                         
 -13   7   4         16.45         14.79         2.18 o                         
 -12   7   4         34.60         39.37         2.64 o                         
 -11   7   4          2.95          4.60         2.88 o                         
 -10   7   4        181.42        173.97         6.36 o                         
  -9   7   4        448.57        440.90        10.87 o                         
  -8   7   4         14.20         10.30         2.65 o                         
  -7   7   4          1.93          3.35         1.30 o                         
  -6   7   4          1.23          3.28         1.23 o                         
  -5   7   4        103.09         90.72         4.19 o                         
  -4   7   4          3.05          4.96         1.80 o                         
  -3   7   4        669.95        648.54         9.18 o                         
  -2   7   4        238.24        222.05         4.99 o                         
  -1   7   4          4.40          5.58         1.51 o                         
   0   7   4        896.96        915.07        13.85 o                         
   1   7   4        445.00        464.80         4.56 o                         
   2   7   4          5.26          6.16         0.86 o                         
   3   7   4         27.43         19.67         2.03 o                         
   4   7   4          0.09          2.10         1.21 o                         
   5   7   4        966.83        921.48         8.48 o                         
   6   7   4          2.73          4.08         1.10 o                         
   7   7   4        755.23        784.44        16.17 o                         
   8   7   4        116.69        104.76         3.32 o                         
   9   7   4         37.68         40.44         2.12 o                         
  10   7   4         13.32          6.85         1.42 o                         
  11   7   4          0.87          2.48         1.27 o                         
  12   7   4          1.75          6.20         2.76 o                         
  13   7   4         28.13         27.95         2.94 o                         
  14   7   4         30.94         39.06         5.05 o                         
  15   7   4         42.48         58.20         6.68 o                         
  16   7   4          2.46          2.94         1.88 o                         
  17   7   4          1.37          4.00         1.75 o                         
 -17   8   4          1.41          4.94         2.42 o                         
 -16   8   4          0.41          4.96         1.90 o                         
 -15   8   4          0.30          3.26         2.49 o                         
 -14   8   4          0.06          2.94         2.43 o                         
 -13   8   4          8.79          9.88         3.03 o                         
 -12   8   4         17.59         12.94         3.16 o                         
 -11   8   4         37.31         44.20         4.79 o                         
 -10   8   4         89.56         87.79         5.30 o                         
  -9   8   4        132.25        136.69         5.37 o                         
  -8   8   4         79.77         60.60         4.74 o                         
  -7   8   4          8.61          9.75         2.18 o                         
  -6   8   4        190.51        186.81         7.68 o                         
  -5   8   4        301.32        292.68         6.98 o                         
  -4   8   4        406.57        420.86         9.05 o                         
  -3   8   4         19.45         29.36         3.24 o                         
  -2   8   4         13.47         15.78         2.71 o                         
  -1   8   4         51.17         52.15         4.85 o                         
   0   8   4        860.70        843.90        10.55 o                         
   1   8   4        542.29        523.92        10.35 o                         
   2   8   4         51.56         44.95         2.80 o                         
   3   8   4         69.04         65.68         2.51 o                         
   4   8   4        190.34        185.90         5.05 o                         
   5   8   4          5.54          6.61         1.80 o                         
   6   8   4          0.24          2.16         1.43 o                         
   7   8   4         11.76          8.81         1.49 o                         
   8   8   4          0.04          4.30         3.18 o                         
   9   8   4         50.51         49.35         2.82 o                         
  10   8   4        134.67        158.72         5.45 o                         
  11   8   4          7.61          6.86         2.76 o                         
  12   8   4          0.36          2.49         1.94 o                         
  13   8   4         12.80         19.10         3.53 o                         
  14   8   4         57.88         59.72         3.78 o                         
  15   8   4         62.55         67.11         5.16 o                         
 -16   9   4         41.98         38.26         5.10 o                         
 -15   9   4         25.21         29.49         3.67 o                         
 -14   9   4         44.59         39.77         6.81 o                         
 -13   9   4          2.40          9.77         3.08 o                         
 -12   9   4          8.64          9.65         2.66 o                         
 -11   9   4          4.55         22.88         9.98 o                         
 -10   9   4          9.21          7.06         2.05 o                         
  -9   9   4         23.22         24.87         3.38 o                         
  -8   9   4         47.78         51.08         3.72 o                         
  -7   9   4          0.12         -0.02         1.95 o                         
  -6   9   4         16.43         18.33         2.62 o                         
  -5   9   4         47.82         41.59         4.16 o                         
  -4   9   4          0.02          4.79         2.51 o                         
  -3   9   4        369.45        368.64         6.98 o                         
  -2   9   4        273.74        269.61         5.47 o                         
  -1   9   4        115.07        111.03         4.90 o                         
   0   9   4        149.29        137.19         4.53 o                         
   1   9   4         21.28         21.19         3.01 o                         
   2   9   4         59.71         62.53         6.37 o                         
   3   9   4         39.60         38.11         3.62 o                         
   4   9   4          1.49          3.34         1.55 o                         
   5   9   4          0.10          5.93         2.78 o                         
   6   9   4         19.78         18.96         1.91 o                         
   7   9   4         10.34         15.82         1.99 o                         
   8   9   4          1.57          3.93         1.26 o                         
   9   9   4          1.08          4.41         1.60 o                         
  10   9   4         15.55         16.83         2.11 o                         
  11   9   4         13.03         13.17         3.28 o                         
  12   9   4         12.68         11.25         5.75 o                         
  13   9   4          2.42          3.49         1.67 o                         
  14   9   4          0.66          5.40         2.69 o                         
 -14  10   4          7.29          4.44         1.55 o                         
 -13  10   4          0.82          4.66         1.91 o                         
 -12  10   4          0.33          4.82         2.61 o                         
 -11  10   4          3.40          9.06         2.74 o                         
 -10  10   4          0.73          5.77         2.57 o                         
  -9  10   4          4.49          7.13         2.22 o                         
  -8  10   4          6.73          7.18         2.22 o                         
  -7  10   4          6.90          8.92         2.76 o                         
  -6  10   4          4.43          5.10         1.45 o                         
  -5  10   4         18.16         17.47         3.16 o                         
  -4  10   4          7.67          6.64         2.32 o                         
  -3  10   4          3.11          6.71         2.23 o                         
  -2  10   4          0.88          5.16         1.76 o                         
  -1  10   4          1.68          4.61         2.70 o                         
   0  10   4          0.02          4.02         1.90 o                         
   1  10   4         52.61         53.36         5.21 o                         
   2  10   4          7.01          5.01         2.37 o                         
   3  10   4          2.17          5.98         2.58 o                         
   4  10   4          5.76          7.43         2.28 o                         
   5  10   4          3.42          4.70         2.02 o                         
   6  10   4          0.18          4.42         2.17 o                         
   7  10   4          0.04          3.83         2.16 o                         
   8  10   4          0.40          3.09         1.32 o                         
   9  10   4          0.32          0.44         1.96 o                         
  10  10   4          0.45          1.06         1.13 o                         
  11  10   4         40.14         53.29         5.08 o                         
  12  10   4          0.08          4.98         2.71 o                         
 -11  11   4         23.82         22.55         4.69 o                         
 -10  11   4          0.05          5.41         2.37 o                         
  -9  11   4          3.63          2.11         1.61 o                         
  -8  11   4          1.94          4.85         1.83 o                         
  -7  11   4         39.34         53.31         4.78 o                         
  -6  11   4          0.92          6.00         2.17 o                         
  -5  11   4         16.64         16.06         3.60 o                         
  -4  11   4          0.92          2.80         1.39 o                         
  -3  11   4          0.17          1.45         1.34 o                         
  -2  11   4          1.87          3.38         1.58 o                         
  -1  11   4          4.60          8.34         2.35 o                         
   0  11   4          3.35          5.12         1.65 o                         
   1  11   4          5.29          4.68         1.45 o                         
   2  11   4          2.42          5.50         2.04 o                         
   3  11   4          0.02          4.41         2.13 o                         
   4  11   4          9.71         12.48         2.84 o                         
   5  11   4          0.24          2.98         2.16 o                         
   6  11   4          0.02          4.00         2.46 o                         
   7  11   4          5.99          7.89         2.09 o                         
   8  11   4         37.80         22.67         8.70 o                         
   9  11   4          2.16          2.92         1.66 o                         
  10  11   4         11.58          9.85         5.16 o                         
  -8  12   4          2.61          7.40         4.50 o                         
  -7  12   4         36.05         37.05         4.27 o                         
  -6  12   4         12.64         11.66         3.26 o                         
  -5  12   4          0.90          2.56         2.26 o                         
  -4  12   4         23.45         17.56         4.72 o                         
  -3  12   4         19.86         21.62         4.64 o                         
  -2  12   4         25.77         27.80         3.79 o                         
  -1  12   4          8.48         10.63         3.01 o                         
   0  12   4          8.62          6.08         2.03 o                         
   1  12   4          0.37          3.46         1.43 o                         
   2  12   4          0.64          6.49         4.12 o                         
   3  12   4          7.79          1.30         4.22 o                         
   4  12   4         12.27          4.76         2.83 o                         
   5  12   4         37.57         38.19         5.86 o                         
   6  12   4          0.10          3.08         2.88 o                         
 -21   1   5          1.26          3.73         1.39 o                         
 -20   1   5          1.66          4.34         1.93 o                         
 -19   1   5          7.17          5.15         1.43 o                         
 -18   1   5          2.70          4.51         1.42 o                         
 -17   1   5          0.02          2.49         1.31 o                         
 -16   1   5         11.53         11.36         1.83 o                         
 -15   1   5         28.74         32.78         3.38 o                         
 -14   1   5        100.11         87.65         3.03 o                         
 -13   1   5         61.24         67.22         2.77 o                         
 -12   1   5        156.46        161.19         3.30 o                         
 -11   1   5         48.87         55.35         2.57 o                         
 -10   1   5         27.38         24.70         1.53 o                         
  -9   1   5        201.23        189.01         4.21 o                         
  -8   1   5         37.56         38.26         1.61 o                         
  -7   1   5         19.17         19.36         1.78 o                         
  -6   1   5          0.51          6.90         1.02 o                         
  -5   1   5        486.88        478.71         3.82 o                         
  -4   1   5        977.35        995.63         5.16 o                         
  -3   1   5         54.44         53.70         1.37 o                         
  -2   1   5          6.22         10.72         1.37 o                         
  -1   1   5          0.01          1.11         0.61 o                         
   0   1   5        322.42        338.04         5.07 o                         
   1   1   5        836.21        822.07         5.26 o                         
   2   1   5        181.69        189.29         5.36 o                         
   3   1   5        510.18        489.38         4.74 o                         
   4   1   5        103.60         84.99         4.13 o                         
   5   1   5         37.73         32.89         3.14 o                         
   6   1   5        329.22        324.40         7.49 o                         
   7   1   5         49.59         53.15         5.37 o                         
   8   1   5          0.01          0.82         0.59 o                         
   9   1   5         76.43         71.52         4.03 o                         
  10   1   5        313.90        308.45         6.08 o                         
  11   1   5         30.44         35.56         5.24 o                         
  12   1   5          0.57          2.71         2.51 o                         
  13   1   5         10.37         11.15         3.11 o                         
  14   1   5        121.60        101.54         8.14 o                         
  15   1   5         86.53        105.87         7.42 o                         
  16   1   5          3.95          5.32         4.10 o                         
  17   1   5          0.46          5.66         3.32 o                         
  18   1   5         16.66         11.84         3.92 o                         
  19   1   5         54.79         59.54         6.37 o                         
 -21   2   5         26.05         16.00         2.57 o                         
 -20   2   5         35.67         40.39         3.29 o                         
 -19   2   5          2.12          3.94         1.38 o                         
 -18   2   5         21.37         21.10         2.76 o                         
 -17   2   5         70.95         62.82         4.31 o                         
 -16   2   5        201.02        200.55         4.00 o                         
 -15   2   5         47.56         48.60         2.32 o                         
 -14   2   5          3.73          4.58         1.31 o                         
 -13   2   5        105.89        112.67         4.74 o                         
 -12   2   5          2.18          4.58         1.16 o                         
 -11   2   5         12.30          9.46         1.22 o                         
 -10   2   5         30.09         27.50         1.87 o                         
  -9   2   5          0.08          2.89         0.95 o                         
  -8   2   5        103.19        113.16         2.29 o                         
  -7   2   5       1421.78       1431.46         8.15 o                         
  -6   2   5         84.10         85.16         2.48 o                         
  -5   2   5         48.16         48.37         1.88 o                         
  -4   2   5        693.94        758.36         5.43 o                         
  -3   2   5       2000.02       2141.68         9.62 o                         
  -2   2   5        551.11        501.19         7.95 o                         
  -1   2   5          3.15          6.76         1.72 o                         
   0   2   5        400.30        417.15         5.45 o                         
   1   2   5        625.07        655.97         7.08 o                         
   2   2   5        207.86        207.72         3.30 o                         
   3   2   5         48.22         48.13         3.11 o                         
   4   2   5         13.13         13.31         1.67 o                         
   5   2   5        104.09        100.23         3.06 o                         
   6   2   5         31.16         39.83         2.83 o                         
   7   2   5         21.70         24.18         1.96 o                         
   8   2   5        229.47        241.45         9.33 o                         
   9   2   5        193.76        176.36         6.02 o                         
  10   2   5         46.82         49.53         3.49 o                         
  11   2   5         80.82         65.50         2.79 o                         
  12   2   5         20.05         29.74         9.92 o                         
  13   2   5         55.46         60.59         4.59 o                         
  14   2   5         86.38         92.66         9.85 o                         
  15   2   5          1.02          3.95         2.76 o                         
  16   2   5          5.98         11.46         3.49 o                         
  17   2   5          0.01          2.87         2.55 o                         
  18   2   5         14.06         17.81         6.40 o                         
  19   2   5          0.00          7.36         4.03 o                         
 -21   3   5          2.04          5.03         2.25 o                         
 -20   3   5          0.76          3.43         2.02 o                         
 -19   3   5          0.34          4.56         1.39 o                         
 -18   3   5         15.99         16.91         2.41 o                         
 -17   3   5          4.20          7.03         1.89 o                         
 -16   3   5          6.42          8.12         1.68 o                         
 -15   3   5         35.20         29.77         2.32 o                         
 -14   3   5         11.34          9.84         1.55 o                         
 -13   3   5         79.92         69.20         2.75 o                         
 -12   3   5         11.18         11.35         1.74 o                         
 -11   3   5          0.11          2.80         1.33 o                         
 -10   3   5        253.64        264.80         5.74 o                         
  -9   3   5          0.15          2.22         0.69 o                         
  -8   3   5         47.46         50.44         3.22 o                         
  -7   3   5          1.34          2.07         0.57 o                         
  -6   3   5         87.66         98.74         1.98 o                         
  -5   3   5        163.03        149.65         2.58 o                         
  -4   3   5         11.29         12.06         1.34 o                         
  -3   3   5        158.01        155.66         3.03 o                         
  -2   3   5       1226.08       1324.89        13.43 o                         
  -1   3   5        319.75        329.41         4.28 o                         
   0   3   5        324.61        326.80         2.61 o                         
   1   3   5        109.32         97.07         2.42 o                         
   2   3   5         28.43         28.43         2.09 o                         
   3   3   5         49.27         56.50         1.65 o                         
   4   3   5        110.46        123.73         4.23 o                         
   5   3   5         24.97         18.97         1.44 o                         
   6   3   5          6.04          4.07         1.07 o                         
   7   3   5          0.02          2.55         1.34 o                         
   8   3   5         67.69         54.17         4.51 o                         
   9   3   5         12.20          5.89         1.26 o                         
  10   3   5        156.16        157.90         6.64 o                         
  11   3   5        367.60        340.64        13.55 o                         
  12   3   5        506.49        487.34         8.16 o                         
  13   3   5          2.60          3.71         3.73 o                         
  14   3   5         68.88         51.06         6.03 o                         
  15   3   5        104.16        106.77         6.62 o                         
  16   3   5         15.73         16.99         5.43 o                         
  17   3   5         41.31         38.06         4.49 o                         
  18   3   5          0.00          1.89         3.33 o                         
  19   3   5          5.41          4.73         3.91 o                         
 -20   4   5         12.64         13.07         2.33 o                         
 -19   4   5          5.78          7.71         2.26 o                         
 -18   4   5          0.49          2.12         1.86 o                         
 -17   4   5          3.40          5.34         2.13 o                         
 -16   4   5         17.53         19.37         2.64 o                         
 -15   4   5        283.85        263.05         4.39 o                         
 -14   4   5        179.10        182.91         4.34 o                         
 -13   4   5          0.00          3.13         1.40 o                         
 -12   4   5         40.97         51.98         4.30 o                         
 -11   4   5          0.03          2.82         1.16 o                         
 -10   4   5        818.12        822.75         7.38 o                         
  -9   4   5        115.96        120.21         2.58 o                         
  -8   4   5          1.68          0.72         0.50 o                         
  -7   4   5          3.99          4.59         0.83 o                         
  -6   4   5         24.51         25.74         1.92 o                         
  -5   4   5        429.76        501.74         7.20 o                         
  -4   4   5        219.57        235.71         5.67 o                         
  -3   4   5         25.21         25.44         2.78 o                         
  -2   4   5          9.39          9.55         1.78 o                         
  -1   4   5        402.65        412.20         8.33 o                         
   0   4   5        758.84        828.02         7.71 o                         
   1   4   5          0.25          1.67         0.84 o                         
   2   4   5        375.62        411.06         3.85 o                         
   3   4   5        158.37        148.12         2.71 o                         
   4   4   5        225.81        226.65         3.42 o                         
   5   4   5        113.78        112.59         2.71 o                         
   6   4   5         16.03         13.60         1.69 o                         
   7   4   5          3.73          5.53         1.23 o                         
   8   4   5        302.47        289.11         5.47 o                         
   9   4   5        243.40        214.14         5.21 o                         
  10   4   5         58.26         64.19         3.40 o                         
  11   4   5         91.70         86.06         6.39 o                         
  12   4   5         25.53         32.09         3.70 o                         
  13   4   5         33.77         37.51         4.38 o                         
  14   4   5         11.41          7.96         3.66 o                         
  15   4   5          0.07          5.04         5.31 o                         
  16   4   5        141.79        160.17         7.45 o                         
  17   4   5         20.56         34.25         5.40 o                         
  18   4   5         53.05         69.85         6.73 o                         
 -20   5   5          0.98          1.81         2.58 o                         
 -19   5   5          9.08          8.46         2.61 o                         
 -18   5   5          8.02          6.40         2.48 o                         
 -17   5   5         49.82         65.61         4.12 o                         
 -16   5   5         38.31         32.55         3.49 o                         
 -15   5   5          3.45          3.93         1.69 o                         
 -14   5   5          6.64         11.65         2.09 o                         
 -13   5   5         20.74         13.51         2.11 o                         
 -12   5   5        127.62        113.75         3.76 o                         
 -11   5   5         43.41         35.27         2.50 o                         
 -10   5   5          8.91          8.56         1.54 o                         
  -9   5   5        156.91        179.43         6.14 o                         
  -8   5   5        133.59        146.40         4.99 o                         
  -7   5   5        119.21        105.55         2.91 o                         
  -6   5   5         54.84         51.81         2.34 o                         
  -5   5   5         84.75         83.09         4.33 o                         
  -4   5   5         86.05         92.92         6.03 o                         
  -3   5   5         11.13          8.38         1.69 o                         
  -2   5   5          1.17          1.97         1.16 o                         
  -1   5   5          0.28          0.62         0.59 o                         
   0   5   5          2.57          2.49         0.95 o                         
   1   5   5         42.39         37.27         3.12 o                         
   2   5   5        154.45        158.26         4.77 o                         
   3   5   5        262.08        263.85         4.67 o                         
   4   5   5         20.23         23.04         2.15 o                         
   5   5   5         10.36         14.23         1.85 o                         
   6   5   5         17.63         14.77         1.51 o                         
   7   5   5          1.27          3.80         1.37 o                         
   8   5   5         12.47         17.01         1.82 o                         
   9   5   5          4.37          4.75         1.85 o                         
  10   5   5        275.82        300.93         5.82 o                         
  11   5   5         16.03         15.13         2.24 o                         
  12   5   5         52.03         38.68         4.33 o                         
  13   5   5         37.54         46.32         3.44 o                         
  14   5   5         12.89         18.35         4.19 o                         
  15   5   5         60.68         73.22         5.54 o                         
  16   5   5         13.36          1.88         2.53 o                         
  17   5   5          0.00          4.19         4.22 o                         
  18   5   5         16.09         18.93         7.14 o                         
 -19   6   5         22.19         20.01         3.77 o                         
 -18   6   5          6.62          6.15         1.90 o                         
 -17   6   5          4.62          3.89         1.82 o                         
 -16   6   5          3.17          6.97         4.44 o                         
 -15   6   5          4.09          2.32         1.54 o                         
 -14   6   5          0.59          4.34         1.66 o                         
 -13   6   5         23.24         20.33         2.50 o                         
 -12   6   5          3.61          4.21         1.29 o                         
 -11   6   5          6.48          5.70         1.58 o                         
 -10   6   5          1.42          4.33         1.60 o                         
  -9   6   5         97.98         87.77         3.05 o                         
  -8   6   5          1.01          4.73         1.68 o                         
  -7   6   5        292.58        290.11         6.82 o                         
  -6   6   5        103.95         86.20         6.03 o                         
  -5   6   5          0.01          2.61         1.50 o                         
  -4   6   5        246.58        232.62         5.99 o                         
  -3   6   5        280.61        274.21         5.41 o                         
  -2   6   5        222.22        220.42         4.62 o                         
  -1   6   5        701.46        698.95         8.12 o                         
   0   6   5        403.00        392.10         7.74 o                         
   1   6   5        211.64        202.28         2.80 o                         
   2   6   5         63.29         70.97         2.33 o                         
   3   6   5          9.07          8.96         1.13 o                         
   4   6   5        220.61        225.76         7.10 o                         
   5   6   5          0.52          1.98         1.09 o                         
   6   6   5        121.60        112.38         3.06 o                         
   7   6   5          6.36          6.55         1.40 o                         
   8   6   5        309.11        311.24         6.25 o                         
   9   6   5        191.69        189.06        13.20 o                         
  10   6   5          0.05          2.64         1.80 o                         
  11   6   5          6.89         10.33         2.87 o                         
  12   6   5          5.07          5.15         3.43 o                         
  13   6   5          2.85          3.98         4.04 o                         
  14   6   5         44.34         51.58         8.79 o                         
  15   6   5         62.21         53.03         7.96 o                         
  16   6   5         39.11         51.43         7.12 o                         
  17   6   5         18.62         19.79         5.49 o                         
 -18   7   5          0.00          3.61         2.29 o                         
 -17   7   5         20.56         19.10         4.74 o                         
 -16   7   5         45.00         43.90         4.12 o                         
 -15   7   5         40.18         43.79         4.15 o                         
 -14   7   5          0.07          3.00         3.38 o                         
 -13   7   5          0.40          1.58         2.10 o                         
 -12   7   5          0.49          2.30         1.46 o                         
 -11   7   5          0.11          3.14         2.01 o                         
 -10   7   5        123.41         93.76         6.84 o                         
  -9   7   5         59.91         50.96         4.43 o                         
  -8   7   5        156.21        160.41         6.85 o                         
  -7   7   5         38.32         34.88         4.69 o                         
  -6   7   5          0.30          2.53         1.27 o                         
  -5   7   5        160.42        166.42         5.63 o                         
  -4   7   5         38.48         44.57         4.01 o                         
  -3   7   5         31.50         26.41         3.40 o                         
  -2   7   5        160.38        161.74         4.47 o                         
  -1   7   5       1149.06       1113.30        23.80 o                         
   0   7   5        663.60        669.73         9.82 o                         
   1   7   5        133.82        115.24         2.13 o                         
   2   7   5         19.69         23.36         1.48 o                         
   3   7   5         17.13         19.10         2.43 o                         
   4   7   5        347.07        313.38         7.49 o                         
   5   7   5          6.70          5.76         1.61 o                         
   6   7   5          8.69         11.72         1.61 o                         
   7   7   5          4.01          8.02         2.00 o                         
   8   7   5         46.72         42.41         6.83 o                         
   9   7   5         10.66          8.93         2.66 o                         
  10   7   5          5.69          7.59         2.94 o                         
  11   7   5         21.03         19.53         4.11 o                         
  12   7   5         73.58         83.37         7.73 o                         
  13   7   5         16.85         13.78         3.41 o                         
  14   7   5         50.56         68.27         7.49 o                         
  15   7   5          1.22          0.77         3.66 o                         
  16   7   5          1.99          1.00         3.95 o                         
 -17   8   5          0.01          4.67         4.60 o                         
 -16   8   5          2.10          1.98         2.25 o                         
 -15   8   5         38.09         39.19         5.19 o                         
 -14   8   5         12.09         16.98         3.73 o                         
 -13   8   5         12.22          9.88         3.37 o                         
 -12   8   5          3.65          2.82         1.55 o                         
 -11   8   5          6.56          9.80         4.32 o                         
 -10   8   5         39.81         39.27         4.32 o                         
  -9   8   5          1.29          1.88         1.66 o                         
  -8   8   5         22.57         22.19         3.70 o                         
  -7   8   5          9.70          7.32         1.98 o                         
  -6   8   5        147.34        144.98         4.30 o                         
  -5   8   5         72.27         73.40         4.56 o                         
  -4   8   5         90.06         86.39         5.57 o                         
  -3   8   5          0.79          0.67         1.85 o                         
  -2   8   5          5.59          5.81         1.74 o                         
  -1   8   5        181.62        186.68         6.60 o                         
   0   8   5          6.85          8.97         2.02 o                         
   1   8   5         21.77         22.50         2.55 o                         
   2   8   5         54.42         54.56         3.93 o                         
   3   8   5         42.76         32.88         1.93 o                         
   4   8   5         36.09         34.14         2.04 o                         
   5   8   5         39.22         37.87         2.60 o                         
   6   8   5         45.67         43.92         2.16 o                         
   7   8   5         82.32         83.10         3.26 o                         
   8   8   5          1.73          5.91         1.98 o                         
   9   8   5        204.53        209.75         6.30 o                         
  10   8   5         24.09         21.93         3.82 o                         
  11   8   5          0.67          3.96         1.71 o                         
  12   8   5          0.27          3.88         1.80 o                         
  13   8   5         41.99         38.86         4.37 o                         
  14   8   5         52.33         52.99         6.75 o                         
 -15   9   5          3.70          6.88         2.59 o                         
 -14   9   5         10.44         11.79         2.88 o                         
 -13   9   5          2.16          4.44         1.73 o                         
 -12   9   5         10.65         11.08         2.85 o                         
 -11   9   5          3.76          5.28         2.02 o                         
 -10   9   5          3.44          7.01         3.92 o                         
  -9   9   5         31.16         33.43         3.26 o                         
  -8   9   5          0.98          4.55         2.25 o                         
  -7   9   5          5.11          8.95         3.41 o                         
  -6   9   5         11.05         10.45         2.29 o                         
  -5   9   5          0.48          3.13         1.76 o                         
  -4   9   5          1.51          4.04         1.66 o                         
  -3   9   5         43.20         44.30         4.61 o                         
  -2   9   5         11.63         10.62         2.26 o                         
  -1   9   5          2.92          2.31         1.65 o                         
   0   9   5         26.96         25.19         3.36 o                         
   1   9   5          2.97          4.57         2.15 o                         
   2   9   5          2.88          5.64         2.24 o                         
   3   9   5          3.83          3.87         1.61 o                         
   4   9   5          0.69          3.24         2.17 o                         
   5   9   5          7.35         10.74         2.41 o                         
   6   9   5          5.78          4.62         2.73 o                         
   7   9   5         52.09         58.51         4.46 o                         
   8   9   5         31.77         21.29         3.74 o                         
   9   9   5         28.58         28.51         2.55 o                         
  10   9   5         11.38         10.62         2.68 o                         
  11   9   5          1.27          4.26         2.02 o                         
  12   9   5          0.01          1.20         1.56 o                         
  13   9   5          8.61          5.70         2.42 o                         
 -13  10   5          1.83          3.23         2.39 o                         
 -12  10   5          7.16          9.65         2.37 o                         
 -11  10   5          1.74          3.98         2.19 o                         
 -10  10   5         25.88         25.22         3.99 o                         
  -9  10   5          0.10          3.97         1.88 o                         
  -8  10   5         58.31         64.98         6.71 o                         
  -7  10   5         32.49         30.15         3.89 o                         
  -6  10   5         13.77         15.49         3.11 o                         
  -5  10   5          9.57         10.42         2.26 o                         
  -4  10   5        118.68        125.65         7.70 o                         
  -3  10   5         91.42        104.64         5.49 o                         
  -2  10   5          0.06          3.51         1.58 o                         
  -1  10   5          9.56         10.37         2.50 o                         
   0  10   5          7.70         11.48         2.43 o                         
   1  10   5         11.00          8.57         2.27 o                         
   2  10   5         96.92         96.01        11.94 o                         
   3  10   5        370.78        358.20        10.07 o                         
   4  10   5        145.18        157.63         6.99 o                         
   5  10   5          1.35          3.18         1.92 o                         
   6  10   5         23.91         24.34         5.17 o                         
   7  10   5         30.58         35.52         4.39 o                         
   8  10   5          5.96          4.47         2.32 o                         
   9  10   5          3.58          2.13         3.09 o                         
  10  10   5         20.99         16.02         5.65 o                         
  11  10   5          9.70          5.19         2.83 o                         
 -10  11   5          3.87          9.27         3.22 o                         
  -9  11   5          2.00          5.24         2.33 o                         
  -8  11   5          1.17          6.34         2.61 o                         
  -7  11   5          4.07          7.10         2.20 o                         
  -6  11   5         48.87         51.93         5.13 o                         
  -5  11   5         84.59         81.89         4.14 o                         
  -4  11   5        143.41        167.07         4.84 o                         
  -3  11   5        105.52         93.05         6.10 o                         
  -2  11   5          9.28          9.13         2.41 o                         
  -1  11   5          3.16          4.75         2.04 o                         
   0  11   5         12.41         16.49         3.59 o                         
   1  11   5          4.54          4.05         1.89 o                         
   2  11   5          8.48         13.54         2.80 o                         
   3  11   5          1.53          6.19         2.53 o                         
   4  11   5          0.22          4.20         1.90 o                         
   5  11   5          0.01          5.27         1.73 o                         
   6  11   5          0.00          2.85         2.45 o                         
   7  11   5          4.36          7.96         5.81 o                         
   8  11   5          3.52          4.87         2.50 o                         
  -6  12   5          0.67          3.57         1.72 o                         
  -5  12   5         69.69         77.94         4.36 o                         
  -4  12   5          5.31          4.85         2.32 o                         
  -3  12   5          4.68          4.22         2.03 o                         
  -2  12   5         10.39         15.31         4.28 o                         
  -1  12   5         26.68         17.78         5.10 o                         
   0  12   5         41.80         39.62         4.68 o                         
   1  12   5         17.05         22.39         5.78 o                         
   2  12   5        123.59        116.81         8.45 o                         
   3  12   5        107.66        128.86         6.29 o                         
   4  12   5         61.93         70.15         7.46 o                         
 -21   0   6         10.04         15.83         2.77 o                         
 -20   0   6         70.82         59.70         6.30 o                         
 -19   0   6          0.00          2.10         1.61 o                         
 -18   0   6         10.05         13.39         2.95 o                         
 -17   0   6         19.99         24.18         2.68 o                         
 -16   0   6          0.18          1.84         1.60 o                         
 -15   0   6          6.76          5.72         1.62 o                         
 -14   0   6          0.36          5.65         1.80 o                         
 -13   0   6        118.02        113.88         4.73 o                         
 -12   0   6        213.47        227.31         6.66 o                         
 -11   0   6        775.73        830.76        14.01 o                         
 -10   0   6        713.04        723.61         8.29 o                         
  -9   0   6       1754.69       1849.88        32.35 o                         
  -8   0   6        349.48        322.03         8.57 o                         
  -7   0   6         54.32         71.22         3.92 o                         
  -6   0   6        423.12        424.23         6.90 o                         
  -5   0   6        261.92        271.67         5.67 o                         
  -4   0   6          3.75          6.53         1.49 o                         
  -3   0   6        273.00        274.31         4.20 o                         
  -2   0   6       1093.40        968.46        19.66 o                         
  -1   0   6        546.07        599.68         8.08 o                         
   0   0   6        490.01        513.22        14.54 o                         
   1   0   6          0.74          0.94         2.12 o                         
   2   0   6         20.07         22.40         2.49 o                         
   3   0   6          4.72          3.55         2.55 o                         
   4   0   6         72.51         76.71         5.10 o                         
   5   0   6          0.84          2.86         2.33 o                         
   6   0   6        177.69        185.83        12.36 o                         
   7   0   6          1.54          7.70         4.25 o                         
   8   0   6         64.33         48.60         5.37 o                         
   9   0   6         13.93         24.57         5.10 o                         
  10   0   6          5.97          5.90         3.04 o                         
  11   0   6          1.20          3.86         4.31 o                         
  12   0   6         51.49         44.50         6.69 o                         
  13   0   6         17.86         24.33         5.31 o                         
  14   0   6          0.77          2.80         3.83 o                         
  15   0   6         12.94          9.05         5.63 o                         
  16   0   6          6.08         14.60         5.57 o                         
  17   0   6         55.89         45.54         6.93 o                         
  18   0   6         40.20         39.90         8.17 o                         
 -21   1   6         13.70          7.39         1.77 o                         
 -20   1   6          0.02          2.59         1.26 o                         
 -19   1   6         41.48         33.91         2.92 o                         
 -18   1   6         54.44         66.89         5.17 o                         
 -17   1   6          1.43          2.73         1.12 o                         
 -16   1   6         20.55         22.71         1.98 o                         
 -15   1   6          2.80          3.69         1.35 o                         
 -14   1   6         32.36         31.17         1.89 o                         
 -13   1   6         15.93         13.64         1.52 o                         
 -12   1   6        260.49        260.88         4.48 o                         
 -11   1   6        235.60        241.20         3.84 o                         
 -10   1   6         43.60         48.58         3.42 o                         
  -9   1   6          5.16          7.71         1.32 o                         
  -8   1   6         42.30         44.89         2.33 o                         
  -7   1   6        337.06        328.46         3.48 o                         
  -6   1   6        109.78        105.65         2.23 o                         
  -5   1   6         89.67         99.79         2.27 o                         
  -4   1   6        198.75        220.86         4.80 o                         
  -3   1   6         32.17         44.49         2.78 o                         
  -2   1   6         45.90         38.28         3.68 o                         
  -1   1   6        230.26        220.82         4.32 o                         
   0   1   6          0.43          3.10         0.96 o                         
   1   1   6        143.16        152.78         3.75 o                         
   2   1   6         49.63         38.86         3.67 o                         
   3   1   6         17.96         15.62         1.17 o                         
   4   1   6         69.04         70.07         2.59 o                         
   5   1   6        769.57        771.43        15.61 o                         
   6   1   6          7.85          8.06         2.05 o                         
   7   1   6        138.22        132.70         4.71 o                         
   8   1   6         32.39         30.26         3.38 o                         
   9   1   6          4.23          4.19         2.86 o                         
  10   1   6          0.32          1.70         1.91 o                         
  11   1   6         24.13         30.28         5.26 o                         
  12   1   6          1.61          2.46         3.73 o                         
  13   1   6          0.03          2.48         2.67 o                         
  14   1   6         31.14         24.04         3.83 o                         
  15   1   6         36.45         31.41         4.76 o                         
  16   1   6          1.87          7.94         4.29 o                         
  17   1   6          6.35         20.85         7.37 o                         
  18   1   6         12.68         12.45         4.63 o                         
 -21   2   6          9.77          9.23         2.32 o                         
 -20   2   6          2.83          3.85         1.95 o                         
 -19   2   6          6.44          4.61         1.49 o                         
 -18   2   6         28.60         31.74         2.24 o                         
 -17   2   6          8.24          6.80         1.55 o                         
 -16   2   6        100.86         96.91         4.24 o                         
 -15   2   6         27.95         30.48         2.18 o                         
 -14   2   6         20.44         18.52         1.73 o                         
 -13   2   6          0.58          2.13         1.29 o                         
 -12   2   6         59.83         58.43         2.38 o                         
 -11   2   6        112.37        108.23         2.50 o                         
 -10   2   6         54.82         55.88         2.27 o                         
  -9   2   6        275.10        271.49         3.58 o                         
  -8   2   6          2.82          3.32         1.16 o                         
  -7   2   6        169.62        174.69         3.43 o                         
  -6   2   6          3.37          2.85         0.80 o                         
  -5   2   6        155.56        168.55         2.86 o                         
  -4   2   6         12.00         19.11         1.96 o                         
  -3   2   6        242.09        240.15         3.45 o                         
  -2   2   6        947.57        969.35         8.63 o                         
  -1   2   6         87.29         91.60         4.24 o                         
   0   2   6          0.69          1.26         0.84 o                         
   1   2   6         29.21         25.12         2.41 o                         
   2   2   6        158.79        139.94         3.71 o                         
   3   2   6        499.49        551.40         8.02 o                         
   4   2   6         25.83         21.70         1.83 o                         
   5   2   6        212.05        209.15         8.55 o                         
   6   2   6        172.79        172.59         4.01 o                         
   7   2   6         23.71         18.90         2.75 o                         
   8   2   6          1.65          2.45         0.92 o                         
   9   2   6          1.46          4.91         2.38 o                         
  10   2   6        219.41        213.50         8.69 o                         
  11   2   6        181.37        176.86         8.18 o                         
  12   2   6         32.28         37.85         5.40 o                         
  13   2   6         21.91         19.08         3.67 o                         
  14   2   6          0.02          3.03         2.38 o                         
  15   2   6         57.47         54.52         5.27 o                         
  16   2   6         11.20          4.62         3.32 o                         
  17   2   6          2.72          5.54         3.10 o                         
  18   2   6          3.13          4.81         2.95 o                         
 -20   3   6         11.36         13.67         3.97 o                         
 -19   3   6          7.81          9.12         2.57 o                         
 -18   3   6          0.57          2.21         1.95 o                         
 -17   3   6         26.58         25.97         2.89 o                         
 -16   3   6         42.18         38.99         4.48 o                         
 -15   3   6          6.10          6.17         1.29 o                         
 -14   3   6         49.28         43.91         2.17 o                         
 -13   3   6         28.23         24.20         1.84 o                         
 -12   3   6        237.16        215.57         7.39 o                         
 -11   3   6        384.01        383.86         5.37 o                         
 -10   3   6         17.98         18.68         2.16 o                         
  -9   3   6         81.69         71.81         3.07 o                         
  -8   3   6          0.72          2.56         0.61 o                         
  -7   3   6        157.16        168.57         3.47 o                         
  -6   3   6         12.15         10.37         1.33 o                         
  -5   3   6          7.44          6.15         1.15 o                         
  -4   3   6         46.70         53.59         2.36 o                         
  -3   3   6          3.66          4.71         1.08 o                         
  -2   3   6          7.34          8.50         1.07 o                         
  -1   3   6        442.45        479.74         8.94 o                         
   0   3   6          1.50          3.19         0.91 o                         
   1   3   6        111.98        109.58         2.62 o                         
   2   3   6         86.50         81.97         2.22 o                         
   3   3   6        675.15        678.04         9.26 o                         
   4   3   6       1014.37       1025.32        29.17 o                         
   5   3   6         70.12         54.99         2.22 o                         
   6   3   6         38.48         45.71         3.04 o                         
   7   3   6        147.15        149.03         3.92 o                         
   8   3   6        126.46        120.91         3.43 o                         
   9   3   6          5.26          4.30         2.38 o                         
  10   3   6          3.39          2.84         5.87 o                         
  11   3   6          3.75          3.14         2.40 o                         
  12   3   6        101.19        123.90        16.53 o                         
  13   3   6          3.30          4.70         2.05 o                         
  14   3   6         77.36         79.59         9.38 o                         
  15   3   6          0.52          1.61         2.99 o                         
  16   3   6          5.36          7.95         3.27 o                         
  17   3   6         10.92         12.51         4.34 o                         
  18   3   6          0.01          2.57         2.26 o                         
 -20   4   6          4.62          2.00         1.30 o                         
 -19   4   6         11.39         11.60         2.66 o                         
 -18   4   6         26.00         34.22         3.36 o                         
 -17   4   6         11.71          7.50         2.45 o                         
 -16   4   6          3.75          3.18         1.64 o                         
 -15   4   6          6.13          9.43         2.03 o                         
 -14   4   6          6.32          4.57         1.89 o                         
 -13   4   6        161.58        172.76         4.66 o                         
 -12   4   6         97.94         84.79         4.17 o                         
 -11   4   6          0.09          2.09         1.16 o                         
 -10   4   6          0.66          4.71         1.81 o                         
  -9   4   6         34.07         33.65         2.97 o                         
  -8   4   6         13.29         15.83         2.04 o                         
  -7   4   6        118.78        114.92         2.89 o                         
  -6   4   6        340.76        331.10         8.31 o                         
  -5   4   6        288.56        326.38         5.65 o                         
  -4   4   6        100.79         92.60         2.04 o                         
  -3   4   6          0.04          2.03         1.21 o                         
  -2   4   6         80.08         66.85         4.91 o                         
  -1   4   6         11.14         19.80         2.41 o                         
   0   4   6          7.69          4.00         1.10 o                         
   1   4   6        156.25        145.76         7.11 o                         
   2   4   6        477.25        489.71         8.65 o                         
   3   4   6        617.70        604.66        14.03 o                         
   4   4   6        388.96        422.30        10.47 o                         
   5   4   6          1.01          1.65         1.20 o                         
   6   4   6         17.43         15.88         2.07 o                         
   7   4   6         23.50         20.87         2.32 o                         
   8   4   6          0.76          3.05         1.16 o                         
   9   4   6          2.51          3.42         1.71 o                         
  10   4   6        135.62        152.92         3.91 o                         
  11   4   6        145.19        136.33        11.21 o                         
  12   4   6         46.17         48.29         4.16 o                         
  13   4   6          7.90          6.19         2.74 o                         
  14   4   6          0.25          2.68         2.29 o                         
  15   4   6          4.77          4.57         3.37 o                         
  16   4   6          0.04          4.25         3.57 o                         
  17   4   6          0.14          2.33         2.75 o                         
 -19   5   6          9.29          8.55         3.32 o                         
 -18   5   6          1.79          5.03         2.31 o                         
 -17   5   6          0.79          4.59         1.91 o                         
 -16   5   6         12.12         11.50         2.32 o                         
 -15   5   6         33.68         29.65         4.54 o                         
 -14   5   6          9.44          9.62         1.92 o                         
 -13   5   6         58.65         58.95         6.04 o                         
 -12   5   6         27.63         28.10         3.45 o                         
 -11   5   6         21.07         27.15         3.33 o                         
 -10   5   6          0.59          3.55         1.19 o                         
  -9   5   6         38.07         39.65         4.32 o                         
  -8   5   6        217.75        229.52         4.37 o                         
  -7   5   6          9.21          8.36         1.14 o                         
  -6   5   6         87.40         93.73         5.65 o                         
  -5   5   6          1.56          5.57         2.21 o                         
  -4   5   6         55.54         57.12         3.94 o                         
  -3   5   6         55.83         59.99         3.25 o                         
  -2   5   6         21.09         18.21         2.35 o                         
  -1   5   6         60.40         52.31         3.92 o                         
   0   5   6         59.30         58.46         2.43 o                         
   1   5   6          2.69          4.13         1.33 o                         
   2   5   6         92.58         97.59         4.89 o                         
   3   5   6        501.60        489.16         9.22 o                         
   4   5   6        511.47        510.61         8.45 o                         
   5   5   6        404.98        394.10        21.99 o                         
   6   5   6         98.41         85.89         2.77 o                         
   7   5   6         93.20         89.25         3.70 o                         
   8   5   6        227.48        233.49        10.71 o                         
   9   5   6          4.67          3.88         1.87 o                         
  10   5   6         22.18         18.21         2.66 o                         
  11   5   6          3.60         10.13         3.11 o                         
  12   5   6         32.93         45.56         5.33 o                         
  13   5   6          1.06          4.93         2.98 o                         
  14   5   6         53.94         63.79         7.76 o                         
  15   5   6          2.11          4.81         2.73 o                         
  16   5   6          3.41          6.05         2.53 o                         
 -18   6   6         16.96         14.23         3.47 o                         
 -17   6   6          9.37          7.12         2.01 o                         
 -16   6   6          1.09          4.07         1.83 o                         
 -15   6   6         48.33         46.00         4.13 o                         
 -14   6   6         15.95         12.05         3.00 o                         
 -13   6   6          3.66          4.36         1.47 o                         
 -12   6   6          0.97          3.86         1.93 o                         
 -11   6   6          0.31          3.85         1.38 o                         
 -10   6   6         25.41         28.74         3.66 o                         
  -9   6   6         27.54         30.61         3.46 o                         
  -8   6   6          0.09          1.34         1.89 o                         
  -7   6   6        142.18        156.68         5.73 o                         
  -6   6   6         37.06         33.78         4.21 o                         
  -5   6   6         27.68         26.99         3.66 o                         
  -4   6   6         83.05         89.46         4.66 o                         
  -3   6   6        240.08        243.34         5.70 o                         
  -2   6   6         23.33         21.65         2.74 o                         
  -1   6   6          0.16          3.73         1.77 o                         
   0   6   6          0.41          3.63         1.51 o                         
   1   6   6          6.93         12.79         1.51 o                         
   2   6   6         38.07         39.61         3.56 o                         
   3   6   6        112.88        110.99         4.15 o                         
   4   6   6         68.89         73.40         5.75 o                         
   5   6   6         52.00         47.29         4.02 o                         
   6   6   6         44.18         45.82         6.32 o                         
   7   6   6        331.83        310.07        12.77 o                         
   8   6   6        328.89        335.83        13.06 o                         
   9   6   6          0.07          5.69         3.00 o                         
  10   6   6          1.23         12.06         6.52 o                         
  11   6   6          1.09          3.13         2.32 o                         
  12   6   6         40.09         43.59        16.87 o                         
  13   6   6          6.40         16.90         5.93 o                         
  14   6   6         14.20         16.01         6.99 o                         
  15   6   6         10.82         12.12         6.49 o                         
  16   6   6          1.37          5.57         4.25 o                         
 -17   7   6          2.49          8.02         3.28 o                         
 -16   7   6          3.66          6.67         3.04 o                         
 -15   7   6         24.49         26.35         4.18 o                         
 -14   7   6         11.58          7.79         2.12 o                         
 -13   7   6          5.68          9.10         2.91 o                         
 -12   7   6         28.05         30.63         4.11 o                         
 -11   7   6          5.66          7.50         2.32 o                         
 -10   7   6         44.06         37.88         4.26 o                         
  -9   7   6         27.79         34.38         5.87 o                         
  -8   7   6         25.72         31.42         3.69 o                         
  -7   7   6         47.78         38.57         4.64 o                         
  -6   7   6         29.78         25.81         3.81 o                         
  -5   7   6        302.31        306.14         9.13 o                         
  -4   7   6        160.21        191.73         5.67 o                         
  -3   7   6        326.97        318.61         7.98 o                         
  -2   7   6        133.37        157.46         6.11 o                         
  -1   7   6        246.24        239.87         6.77 o                         
   0   7   6        138.30        138.12         4.62 o                         
   1   7   6         36.74         47.10         3.68 o                         
   2   7   6         93.97        114.46        17.16 o                         
   3   7   6        104.79         88.59         5.90 o                         
   4   7   6        127.24        115.73         5.88 o                         
   5   7   6        144.51        139.06         7.05 o                         
   6   7   6         34.93         34.30         3.86 o                         
   7   7   6          4.76          8.46         3.34 o                         
   8   7   6         73.81         58.70         8.33 o                         
   9   7   6          8.46         12.90         6.10 o                         
  10   7   6          0.39          6.88         3.50 o                         
  11   7   6         82.88         89.22         5.47 o                         
  12   7   6          8.19          5.10         4.04 o                         
  13   7   6          2.31          7.73         4.48 o                         
  14   7   6          3.45          5.66         7.11 o                         
 -16   8   6          2.23          4.80         2.46 o                         
 -15   8   6          0.91          5.18         2.67 o                         
 -14   8   6         17.67         15.01         4.07 o                         
 -13   8   6         55.79         53.35         5.23 o                         
 -12   8   6          9.46         11.98         2.87 o                         
 -11   8   6          1.54          0.60         2.44 o                         
 -10   8   6         20.65         21.47         3.65 o                         
  -9   8   6          1.43          6.52         2.60 o                         
  -8   8   6         12.73         10.51         2.47 o                         
  -7   8   6          1.93          3.62         1.65 o                         
  -6   8   6          6.91          7.81         2.41 o                         
  -5   8   6         10.73         17.29         3.04 o                         
  -4   8   6          2.88          5.38         2.03 o                         
  -3   8   6          2.09          2.39         1.61 o                         
  -2   8   6         26.68         28.00         3.64 o                         
  -1   8   6         79.30         89.45         6.07 o                         
   0   8   6        225.73        229.09         5.59 o                         
   1   8   6          8.03          9.57         2.35 o                         
   2   8   6         18.07         19.21         4.11 o                         
   3   8   6        119.88        113.58         6.06 o                         
   4   8   6          2.60          2.83         1.64 o                         
   5   8   6          5.09          4.59         1.96 o                         
   6   8   6         83.38         88.99         7.72 o                         
   7   8   6        141.13        132.78         6.61 o                         
   8   8   6         28.59         30.99         8.73 o                         
   9   8   6          4.69          7.33         2.13 o                         
  10   8   6          5.31          5.34         3.86 o                         
  11   8   6         15.08         23.12         5.87 o                         
  12   8   6          4.12          5.79         2.13 o                         
  13   8   6         19.47         23.00         5.63 o                         
 -14   9   6         22.61         35.07         9.49 o                         
 -13   9   6          2.40          6.05         3.36 o                         
 -12   9   6          0.21          3.03         2.12 o                         
 -11   9   6          6.15          9.09         4.39 o                         
 -10   9   6          3.47          4.57         1.23 o                         
  -9   9   6         32.31         27.11         3.79 o                         
  -8   9   6         45.37         32.96         5.15 o                         
  -7   9   6          1.36          3.32         2.15 o                         
  -6   9   6          8.57         10.80         2.10 o                         
  -5   9   6          7.17          4.04         1.59 o                         
  -4   9   6         24.61         32.30         3.43 o                         
  -3   9   6         37.76         37.50         3.56 o                         
  -2   9   6        139.60        154.19         7.36 o                         
  -1   9   6         75.75         79.44         4.94 o                         
   0   9   6         27.04         23.33         3.90 o                         
   1   9   6          3.83          5.81         2.02 o                         
   2   9   6          0.61          1.42         1.59 o                         
   3   9   6         10.48          9.40         2.79 o                         
   4   9   6          3.08          4.46         1.86 o                         
   5   9   6          0.09          1.41         1.90 o                         
   6   9   6          8.14         17.33         4.22 o                         
   7   9   6          0.44          4.93         3.11 o                         
   8   9   6          0.06         -0.03         2.39 o                         
   9   9   6          0.64          7.33         2.80 o                         
  10   9   6         13.92         16.27         4.56 o                         
  11   9   6         10.75          9.23         5.37 o                         
 -12  10   6          0.83          3.69         2.38 o                         
 -11  10   6         50.64         73.65         5.60 o                         
 -10  10   6         78.23         71.98         5.56 o                         
  -9  10   6         31.85         35.16         4.06 o                         
  -8  10   6          6.35         13.63         2.99 o                         
  -7  10   6          8.44          8.87         3.52 o                         
  -6  10   6         10.81         18.68         3.43 o                         
  -5  10   6         51.59         56.31         4.60 o                         
  -4  10   6         31.83         30.10         3.82 o                         
  -3  10   6         12.09         15.76         3.28 o                         
  -2  10   6         29.56         28.68         3.94 o                         
  -1  10   6         43.74         44.93         4.57 o                         
   0  10   6         65.82         62.89         4.60 o                         
   1  10   6         38.12         28.01         4.88 o                         
   2  10   6          6.04          7.91         2.57 o                         
   3  10   6          7.72         11.85         3.01 o                         
   4  10   6          7.68          9.73         2.50 o                         
   5  10   6         15.72         26.19         4.08 o                         
   6  10   6         12.88         12.09         3.56 o                         
   7  10   6          2.67          2.77         2.45 o                         
   8  10   6          0.16          3.01         2.04 o                         
   9  10   6          3.43          6.81         6.16 o                         
  -9  11   6          1.71          2.19         1.99 o                         
  -8  11   6         31.38         38.14         7.89 o                         
  -7  11   6         30.56         25.22         4.57 o                         
  -6  11   6          0.02          3.41         1.39 o                         
  -5  11   6          0.03          3.25         2.12 o                         
  -4  11   6          2.61          3.91         1.53 o                         
  -3  11   6          6.23         10.30         2.86 o                         
  -2  11   6          1.43          4.03         1.44 o                         
  -1  11   6         21.18         18.60         3.62 o                         
   0  11   6          1.31          2.34         1.08 o                         
   1  11   6          7.50          4.00         2.57 o                         
   2  11   6         11.86         10.81         3.49 o                         
   3  11   6         76.24         77.08         7.30 o                         
   4  11   6         48.21         52.97         7.05 o                         
   5  11   6          3.15          7.74         3.29 o                         
   6  11   6          2.55          7.27         3.42 o                         
 -20   1   7          2.08          4.70         1.62 o                         
 -19   1   7          2.14          3.88         1.33 o                         
 -18   1   7          8.50          4.68         1.80 o                         
 -17   1   7          6.37          6.14         2.23 o                         
 -16   1   7          7.54          5.65         1.52 o                         
 -15   1   7          7.02          5.51         1.16 o                         
 -14   1   7          7.31          6.33         1.60 o                         
 -13   1   7         68.71         66.87         3.45 o                         
 -12   1   7        298.42        297.94         5.07 o                         
 -11   1   7         19.74         14.87         1.80 o                         
 -10   1   7          0.54          2.79         1.01 o                         
  -9   1   7        100.02         97.69         3.02 o                         
  -8   1   7        605.80        633.55         5.97 o                         
  -7   1   7        653.83        670.93         5.62 o                         
  -6   1   7         92.98        106.91         2.50 o                         
  -5   1   7        197.14        206.14         3.43 o                         
  -4   1   7         48.69         49.91         2.18 o                         
  -3   1   7         53.74         53.89         4.45 o                         
  -2   1   7         98.76        113.51         2.98 o                         
  -1   1   7          1.31          2.62         0.86 o                         
   0   1   7          0.10          1.74         0.83 o                         
   1   1   7          0.36          1.29         1.00 o                         
   2   1   7          1.11          2.55         1.09 o                         
   3   1   7        116.12        124.01         7.00 o                         
   4   1   7         83.13         75.44         3.49 o                         
   5   1   7          0.01          0.74         1.59 o                         
   6   1   7         73.69         73.05         3.78 o                         
   7   1   7        511.52        547.04        10.71 o                         
   8   1   7         96.89         86.33         4.36 o                         
   9   1   7         42.68         37.47         3.67 o                         
  10   1   7         44.43         42.73         6.12 o                         
  11   1   7         16.22         17.46         3.98 o                         
  12   1   7         77.15         69.71         5.19 o                         
  13   1   7          0.36          4.03         2.85 o                         
  14   1   7         41.59         41.32         4.36 o                         
  15   1   7         35.94         39.31         4.85 o                         
  16   1   7         79.12         82.43         6.12 o                         
  17   1   7         50.15         53.59         6.25 o                         
 -20   2   7         12.71         10.73         3.55 o                         
 -19   2   7         17.07         14.07         2.54 o                         
 -18   2   7         10.48          4.99         1.84 o                         
 -17   2   7          0.84          3.83         1.54 o                         
 -16   2   7          0.73          3.79         1.29 o                         
 -15   2   7         15.69         13.38         1.51 o                         
 -14   2   7         67.99         60.65         3.02 o                         
 -13   2   7        103.42        108.92         4.22 o                         
 -12   2   7        215.44        207.20         5.36 o                         
 -11   2   7        198.65        202.64         4.04 o                         
 -10   2   7         38.82         41.56         2.43 o                         
  -9   2   7          6.27          7.55         1.39 o                         
  -8   2   7        373.44        372.26         5.48 o                         
  -7   2   7        356.14        366.18        11.04 o                         
  -6   2   7        110.92        121.99         3.15 o                         
  -5   2   7        334.88        345.41         4.54 o                         
  -4   2   7        123.18        117.24         6.07 o                         
  -3   2   7         74.26         73.63         3.05 o                         
  -2   2   7          7.73         13.97         2.02 o                         
  -1   2   7          2.96          5.87         1.05 o                         
   0   2   7         75.97         86.87         2.84 o                         
   1   2   7        405.50        404.06        10.82 o                         
   2   2   7        131.87        136.41         2.80 o                         
   3   2   7          1.47          2.47         1.17 o                         
   4   2   7        231.73        258.98         9.97 o                         
   5   2   7          5.59          3.64         1.22 o                         
   6   2   7          4.24          6.78         1.93 o                         
   7   2   7         31.85         29.86         4.13 o                         
   8   2   7         12.06         19.84         3.24 o                         
   9   2   7          0.26          4.89         2.83 o                         
  10   2   7          1.63          5.66         2.81 o                         
  11   2   7          3.76          6.67         3.08 o                         
  12   2   7          3.69          2.36         2.30 o                         
  13   2   7          2.67          7.52         4.69 o                         
  14   2   7          7.36         10.21         3.85 o                         
  15   2   7         16.57         18.73         4.98 o                         
  16   2   7          8.43          9.76         3.61 o                         
  17   2   7          2.90          4.44         5.21 o                         
 -19   3   7          3.03          4.23         1.95 o                         
 -18   3   7          5.59          7.49         2.46 o                         
 -17   3   7          0.63          4.93         2.19 o                         
 -16   3   7          0.21          2.32         1.80 o                         
 -15   3   7          0.98          3.93         1.57 o                         
 -14   3   7         99.69         86.83         4.74 o                         
 -13   3   7         30.70         33.13         4.79 o                         
 -12   3   7         13.07         11.20         1.87 o                         
 -11   3   7          2.65          4.61         1.64 o                         
 -10   3   7         11.53         13.87         2.11 o                         
  -9   3   7        403.03        357.17        19.33 o                         
  -8   3   7         56.56         63.87         2.63 o                         
  -7   3   7        170.08        186.53         5.05 o                         
  -6   3   7         10.77         15.86         1.82 o                         
  -5   3   7         78.93         68.17         2.72 o                         
  -4   3   7         94.61        109.82         2.89 o                         
  -3   3   7        299.39        310.71         4.32 o                         
  -2   3   7        206.86        189.14         3.45 o                         
  -1   3   7          7.10          6.51         1.15 o                         
   0   3   7          5.98          4.93         0.97 o                         
   1   3   7        105.51         96.58         3.06 o                         
   2   3   7        320.02        310.14         5.46 o                         
   3   3   7        321.63        315.54         5.62 o                         
   4   3   7        359.25        350.99         5.43 o                         
   5   3   7        213.88        197.14        11.71 o                         
   6   3   7          0.01          2.21         1.15 o                         
   7   3   7         13.40         16.91         3.97 o                         
   8   3   7         64.97         58.18         4.93 o                         
   9   3   7        271.88        293.73         7.10 o                         
  10   3   7         99.45        100.78         4.83 o                         
  11   3   7         17.75         25.32         3.36 o                         
  12   3   7         23.93         24.61         3.70 o                         
  13   3   7          8.07         11.75         3.74 o                         
  14   3   7          6.06          7.15         3.09 o                         
  15   3   7          9.06         11.02         3.79 o                         
  16   3   7         80.01         67.65         7.84 o                         
 -19   4   7          4.56          4.31         2.15 o                         
 -18   4   7         10.00          6.55         2.43 o                         
 -17   4   7          0.02          4.36         1.79 o                         
 -16   4   7          0.58          2.11         1.68 o                         
 -15   4   7          1.63          5.56         1.79 o                         
 -14   4   7         18.08         20.48         2.82 o                         
 -13   4   7         38.05         36.64         3.99 o                         
 -12   4   7        125.11        127.61         7.90 o                         
 -11   4   7          0.02          0.31         1.42 o                         
 -10   4   7          1.91          3.51         1.28 o                         
  -9   4   7         79.20         95.81         4.41 o                         
  -8   4   7        132.07        141.24         3.52 o                         
  -7   4   7        183.01        174.81         3.99 o                         
  -6   4   7        168.68        178.56         3.67 o                         
  -5   4   7        133.63        131.72         8.11 o                         
  -4   4   7          2.23          1.88         1.15 o                         
  -3   4   7         21.42         28.94         4.56 o                         
  -2   4   7          3.15          1.90         0.95 o                         
  -1   4   7        119.77        113.72         3.78 o                         
   0   4   7        348.27        390.42         9.53 o                         
   1   4   7        234.51        238.10         8.21 o                         
   2   4   7        383.15        358.71         6.05 o                         
   3   4   7        144.22        136.67         6.44 o                         
   4   4   7          1.03          1.34         1.03 o                         
   5   4   7         31.13         36.25         2.69 o                         
   6   4   7          1.35          5.86         1.90 o                         
   7   4   7        184.50        187.93         9.75 o                         
   8   4   7        187.42        177.44        13.89 o                         
   9   4   7         35.39         34.67         3.57 o                         
  10   4   7          0.17          7.82         4.87 o                         
  11   4   7         19.82         20.05         4.84 o                         
  12   4   7          1.73          1.90         2.03 o                         
  13   4   7         19.17         14.24         3.09 o                         
  14   4   7         66.18         64.47        10.40 o                         
  15   4   7         18.88         19.45         4.44 o                         
  16   4   7         45.93         59.85         6.15 o                         
 -18   5   7          5.23          7.08         2.91 o                         
 -17   5   7          9.78          6.82         2.03 o                         
 -16   5   7          0.01          0.48         2.00 o                         
 -15   5   7          1.58          3.80         1.65 o                         
 -14   5   7          0.76          2.95         1.70 o                         
 -13   5   7         18.94         25.44         6.29 o                         
 -12   5   7         19.19         24.53         4.27 o                         
 -11   5   7          7.09          4.14         2.99 o                         
 -10   5   7         40.31         36.19         5.38 o                         
  -9   5   7         35.31         36.98         4.57 o                         
  -8   5   7         60.03         58.99         6.65 o                         
  -7   5   7        114.02        114.47         7.39 o                         
  -6   5   7         47.09         36.82         5.41 o                         
  -5   5   7         23.71         20.39         2.27 o                         
  -4   5   7         29.26         28.55         3.29 o                         
  -3   5   7         70.53         74.86         4.58 o                         
  -2   5   7        139.54        148.55         5.18 o                         
  -1   5   7          4.61          3.14         1.11 o                         
   0   5   7          2.02          3.32         1.21 o                         
   1   5   7          3.72          4.73         1.73 o                         
   2   5   7        108.67        110.77         3.19 o                         
   3   5   7         74.25         68.81         2.99 o                         
   4   5   7         57.70         58.01         6.18 o                         
   5   5   7          4.80          6.48         3.75 o                         
   6   5   7          1.41          2.30         2.51 o                         
   7   5   7         14.38         16.24         2.88 o                         
   8   5   7         10.97         15.54         3.54 o                         
   9   5   7        173.02        172.73        12.24 o                         
  10   5   7         37.21         44.12         6.10 o                         
  11   5   7          8.90          4.60         3.75 o                         
  12   5   7          6.95         11.56         4.69 o                         
  13   5   7         17.20         31.97         5.99 o                         
  14   5   7         31.70         40.55         7.11 o                         
  15   5   7          3.27          9.20         5.60 o                         
 -17   6   7          0.02          3.87         2.60 o                         
 -16   6   7         40.42         38.03         6.20 o                         
 -15   6   7         11.15         18.48         9.99 o                         
 -14   6   7          5.37          5.94         1.77 o                         
 -13   6   7          4.64          5.59         2.19 o                         
 -12   6   7          0.19          3.43         1.65 o                         
 -11   6   7         39.71         37.76         5.33 o                         
 -10   6   7         43.75         38.21         5.26 o                         
  -9   6   7         24.35         25.59         3.52 o                         
  -8   6   7          1.33          2.26         1.95 o                         
  -7   6   7          0.12          3.92         2.23 o                         
  -6   6   7         28.67         36.72         4.62 o                         
  -5   6   7        135.75        127.84         5.47 o                         
  -4   6   7         12.00          8.10         2.13 o                         
  -3   6   7          1.19          3.83         1.36 o                         
  -2   6   7         10.87          9.42         1.71 o                         
  -1   6   7          0.24          4.63         1.23 o                         
   0   6   7         86.60        108.95         3.89 o                         
   1   6   7         40.03         41.51         4.04 o                         
   2   6   7         80.79         85.26         5.44 o                         
   3   6   7         63.84         60.15         3.12 o                         
   4   6   7          1.82          4.36         2.54 o                         
   5   6   7         14.86         13.86         3.53 o                         
   6   6   7         50.96         45.47         3.82 o                         
   7   6   7         43.17         38.30         3.93 o                         
   8   6   7          0.39          0.50         3.42 o                         
   9   6   7         39.23         44.42         7.17 o                         
  10   6   7         42.34         50.11         6.52 o                         
  11   6   7          3.84          7.79         3.69 o                         
  12   6   7          7.44         12.83         5.46 o                         
  13   6   7          0.13          6.87         5.75 o                         
  14   6   7         64.78         65.00        22.68 o                         
 -16   7   7          6.41          5.83         2.12 o                         
 -15   7   7          4.24          9.59         2.71 o                         
 -14   7   7          8.40          5.06         3.06 o                         
 -13   7   7          0.04          3.72         1.92 o                         
 -12   7   7         37.04         31.26         5.29 o                         
 -11   7   7         25.57         32.63         4.41 o                         
 -10   7   7          4.21          3.00         2.02 o                         
  -9   7   7         29.97         30.01         4.24 o                         
  -8   7   7         20.80         21.88         3.65 o                         
  -7   7   7         57.19         55.22         5.90 o                         
  -6   7   7          0.00          1.33         1.52 o                         
  -5   7   7         40.93         41.99         4.85 o                         
  -4   7   7         33.74         43.92         3.73 o                         
  -3   7   7        177.05        192.73         5.92 o                         
  -2   7   7          2.89          3.31         1.54 o                         
  -1   7   7          6.81          8.42         2.06 o                         
   0   7   7         11.22         12.44         2.13 o                         
   1   7   7          3.93          5.35         2.05 o                         
   2   7   7          0.48          2.10         1.89 o                         
   3   7   7        198.78        198.13         5.44 o                         
   4   7   7        153.98        130.35        12.21 o                         
   5   7   7         61.62         59.67        12.07 o                         
   6   7   7         17.49         13.18         3.02 o                         
   7   7   7          9.64          9.38         3.41 o                         
   8   7   7         33.24         30.53         7.33 o                         
   9   7   7          4.34          2.24         4.19 o                         
  10   7   7          3.50          6.43         5.19 o                         
  11   7   7          0.21          9.11         5.25 o                         
  12   7   7         11.93         15.63         5.90 o                         
  13   7   7          3.63          5.16         4.16 o                         
 -15   8   7          0.62          4.44         2.32 o                         
 -14   8   7          0.00          5.65         3.44 o                         
 -13   8   7          3.90          7.60         2.44 o                         
 -12   8   7          4.97          7.57         2.42 o                         
 -11   8   7         24.99         31.92         4.49 o                         
 -10   8   7         28.98         40.07         5.06 o                         
  -9   8   7         22.80         31.58         4.32 o                         
  -8   8   7         53.03         57.41         8.58 o                         
  -7   8   7          0.51          3.68         2.01 o                         
  -6   8   7          3.70          2.73         1.55 o                         
  -5   8   7          0.89          3.51         1.64 o                         
  -4   8   7          9.07         10.88         2.26 o                         
  -3   8   7          0.03          3.54         1.71 o                         
  -2   8   7        232.02        232.82         7.48 o                         
  -1   8   7        188.80        161.95         5.96 o                         
   0   8   7          6.93         10.59         2.41 o                         
   1   8   7          6.36          5.70         1.96 o                         
   2   8   7          3.89          7.22         2.15 o                         
   3   8   7         61.26         66.21        10.91 o                         
   4   8   7         11.52          7.19         4.00 o                         
   5   8   7         48.78         50.82         5.40 o                         
   6   8   7         58.01         41.20         9.87 o                         
   7   8   7         45.91         46.20         7.61 o                         
   8   8   7          0.24         -0.80         3.42 o                         
   9   8   7          8.03          6.22         3.89 o                         
  10   8   7         12.84         16.16         5.54 o                         
  11   8   7         31.35         29.67         8.23 o                         
 -13   9   7          7.91          8.24         2.44 o                         
 -12   9   7         35.25         28.67        16.81 o                         
 -11   9   7         20.12         23.33         4.30 o                         
 -10   9   7          7.44          7.53         2.23 o                         
  -9   9   7          7.59          5.39         2.10 o                         
  -8   9   7         10.70         19.35         2.92 o                         
  -7   9   7         17.30         20.43         2.79 o                         
  -6   9   7         50.74         61.31         5.35 o                         
  -5   9   7         24.87         28.61         3.58 o                         
  -4   9   7          9.87         22.42         3.12 o                         
  -3   9   7          8.72         11.64         2.25 o                         
  -2   9   7          5.03          8.91         2.11 o                         
  -1   9   7         33.08         34.40         3.51 o                         
   0   9   7         33.47         35.63         3.86 o                         
   1   9   7          0.26          5.51         2.79 o                         
   2   9   7          0.47          3.64         2.07 o                         
   3   9   7         18.81         19.16         4.04 o                         
   4   9   7         62.48         53.63        12.11 o                         
   5   9   7         20.54         22.89         3.82 o                         
   6   9   7          0.54          6.50         3.83 o                         
   7   9   7         11.07         11.08         3.41 o                         
   8   9   7         20.65         17.65         3.56 o                         
   9   9   7          8.94          3.04         3.01 o                         
  10   9   7          8.84          8.26         4.36 o                         
 -10  10   7          0.38          5.41         2.20 o                         
  -9  10   7          3.91          5.36         2.03 o                         
  -8  10   7          7.05          8.76         2.23 o                         
  -7  10   7          5.02          6.34         2.25 o                         
  -6  10   7         15.82         11.96         2.51 o                         
  -5  10   7          4.92          6.53         2.36 o                         
  -4  10   7          0.01          2.89         1.09 o                         
  -3  10   7          0.12          2.91         1.33 o                         
  -2  10   7          1.59          3.41         1.42 o                         
  -1  10   7          0.02          2.23         1.42 o                         
   0  10   7          7.44          5.67         1.94 o                         
   1  10   7          6.49          6.14         2.87 o                         
   2  10   7         40.43         46.50         6.89 o                         
   3  10   7         21.88         14.73         5.54 o                         
   4  10   7          0.48          3.72         2.77 o                         
   5  10   7          3.51          5.20         3.16 o                         
   6  10   7         20.01         15.63         8.02 o                         
   7  10   7         62.33         61.31         6.76 o                         
  -6  11   7         13.11          9.50         2.73 o                         
  -5  11   7          0.02          3.57         1.55 o                         
  -4  11   7         21.44         12.92         4.07 o                         
  -3  11   7         21.39         22.24         4.24 o                         
  -2  11   7          8.51         12.69         3.21 o                         
  -1  11   7          7.60          7.67         2.04 o                         
   0  11   7          0.28          6.38         3.64 o                         
   1  11   7          0.32          1.22         1.99 o                         
   2  11   7         21.22         27.79         6.34 o                         
   3  11   7         20.63         20.58         5.24 o                         
 -19   0   8          0.03          5.37         5.60 o                         
 -18   0   8          6.48          5.04         2.45 o                         
 -17   0   8         12.96          6.25         2.19 o                         
 -16   0   8          1.27          2.82         1.23 o                         
 -15   0   8          0.09          2.24         1.58 o                         
 -14   0   8         43.58         31.96         4.88 o                         
 -13   0   8          0.21          3.92         2.71 o                         
 -12   0   8          0.17          1.96         1.49 o                         
 -11   0   8          0.01          2.49         1.52 o                         
 -10   0   8        301.46        326.92         8.32 o                         
  -9   0   8        602.30        621.20        23.67 o                         
  -8   0   8        355.05        380.44         7.34 o                         
  -7   0   8         13.72         12.38         1.90 o                         
  -6   0   8          0.63          2.05         1.31 o                         
  -5   0   8        262.72        284.38        15.17 o                         
  -4   0   8        594.70        600.08         8.02 o                         
  -3   0   8          9.09         12.86         5.75 o                         
  -2   0   8         65.14         75.38         7.70 o                         
  -1   0   8          0.10          3.92         2.57 o                         
   0   0   8         33.53         38.40         7.26 o                         
   1   0   8          8.79         17.34         4.36 o                         
   2   0   8         67.34         63.73         5.49 o                         
   3   0   8         16.40         24.86         7.11 o                         
   4   0   8        343.05        342.46        11.53 o                         
   5   0   8        427.69        442.23        15.66 o                         
   6   0   8        341.18        359.48        13.74 o                         
   7   0   8         10.15          2.18         2.80 o                         
   8   0   8         17.26         22.83         5.46 o                         
   9   0   8         98.75         89.39         6.40 o                         
  10   0   8        315.68        282.21        16.07 o                         
  11   0   8        150.27        155.25         9.85 o                         
  12   0   8          0.24         10.53         5.54 o                         
  14   0   8          0.85          2.80         4.60 o                         
  15   0   8         22.92         24.66         6.61 o                         
  16   0   8          0.50          3.39         3.66 o                         
 -19   1   8          1.04          2.70         1.66 o                         
 -18   1   8          8.05          8.42         2.44 o                         
 -17   1   8         40.61         39.68         5.45 o                         
 -16   1   8         13.96          8.11         2.04 o                         
 -15   1   8         18.53         14.32         2.23 o                         
 -14   1   8         54.04         45.04         3.57 o                         
 -13   1   8          0.50          2.19         1.38 o                         
 -12   1   8         17.84         14.84         1.97 o                         
 -11   1   8          2.32          2.60         0.95 o                         
 -10   1   8         21.69         24.17         2.59 o                         
  -9   1   8          9.69          6.07         1.29 o                         
  -8   1   8         19.32         19.97         2.10 o                         
  -7   1   8        486.52        515.36         7.17 o                         
  -6   1   8         67.78         65.26         2.71 o                         
  -5   1   8         79.62         96.86         2.99 o                         
  -4   1   8         34.62         30.53         5.29 o                         
  -3   1   8         35.20         33.07         3.99 o                         
  -2   1   8         33.06         43.45         5.59 o                         
  -1   1   8         34.31         52.38         5.55 o                         
   0   1   8         37.61         34.99         5.19 o                         
   1   1   8         26.88         27.83         4.50 o                         
   2   1   8         98.19        106.65         8.05 o                         
   3   1   8         33.15         31.52         6.92 o                         
   4   1   8        127.58        129.66         4.64 o                         
   5   1   8         12.39          7.61         1.96 o                         
   6   1   8         38.55         50.25         3.45 o                         
   7   1   8        128.56        109.84         4.66 o                         
   8   1   8        127.51        141.19         5.78 o                         
   9   1   8         32.33         29.33         3.75 o                         
  10   1   8         17.11         26.03         3.73 o                         
  11   1   8         10.83         13.02         3.34 o                         
  12   1   8          2.12          9.23         4.10 o                         
  13   1   8          2.88          5.52         2.44 o                         
  14   1   8         18.68         14.27         4.17 o                         
  15   1   8         30.64         41.11         5.21 o                         
 -19   2   8          2.35          5.77         2.07 o                         
 -18   2   8          0.81          3.71         1.96 o                         
 -17   2   8          4.57          7.63         2.43 o                         
 -16   2   8          0.56          0.29         1.40 o                         
 -15   2   8          0.42          3.39         1.65 o                         
 -14   2   8          0.98          3.13         1.58 o                         
 -13   2   8         17.61         12.07         3.26 o                         
 -12   2   8          2.43          4.08         3.19 o                         
 -11   2   8          5.86          6.79         1.26 o                         
 -10   2   8         86.32         72.13         3.21 o                         
  -9   2   8          0.03          1.04         0.83 o                         
  -8   2   8         11.27         17.02         2.08 o                         
  -7   2   8         44.20         43.87         2.33 o                         
  -6   2   8        108.80        109.05         3.08 o                         
  -5   2   8         24.12         28.30         2.89 o                         
  -4   2   8        117.62        126.02         2.80 o                         
  -3   2   8        223.97        230.57         7.39 o                         
  -2   2   8        207.79        186.51         4.36 o                         
  -1   2   8        532.35        555.09         7.58 o                         
   0   2   8         89.97         80.70         5.53 o                         
   1   2   8         43.74         38.29         3.08 o                         
   2   2   8        238.98        271.64         5.06 o                         
   3   2   8         53.32         37.97         4.07 o                         
   4   2   8          0.48          3.68         1.60 o                         
   5   2   8          6.37          8.43         2.46 o                         
   6   2   8         31.79         33.78         8.80 o                         
   7   2   8          6.55          8.25         2.19 o                         
   8   2   8          0.03          2.78         2.52 o                         
   9   2   8         14.44         15.86         3.11 o                         
  10   2   8          0.49          2.29         2.55 o                         
  11   2   8          5.38          8.39         5.37 o                         
  12   2   8         12.36         10.67         3.61 o                         
  13   2   8         11.71          7.98         3.55 o                         
  14   2   8          4.74          5.63         4.38 o                         
  15   2   8          0.27          2.74         3.98 o                         
 -18   3   8          0.00          5.36         3.16 o                         
 -17   3   8          0.54          2.05         1.39 o                         
 -16   3   8          1.82          2.81         2.46 o                         
 -15   3   8          4.63          5.80         1.65 o                         
 -14   3   8          0.51          1.57         1.53 o                         
 -13   3   8          0.10          2.37         1.12 o                         
 -12   3   8          1.40          2.01         1.48 o                         
 -11   3   8         36.78         43.91         3.79 o                         
 -10   3   8         67.64         62.12         3.75 o                         
  -9   3   8         29.87         26.05         2.80 o                         
  -8   3   8        152.74        160.18         4.37 o                         
  -7   3   8        227.58        228.85         6.47 o                         
  -6   3   8          6.02          7.83         1.26 o                         
  -5   3   8         59.83         54.01         6.15 o                         
  -4   3   8          6.72          7.12         1.39 o                         
  -3   3   8         35.38         31.88         2.67 o                         
  -2   3   8         37.11         32.29         2.20 o                         
  -1   3   8         14.65         13.81         2.73 o                         
   0   3   8         36.63         35.96         3.45 o                         
   1   3   8         66.60         68.54         3.35 o                         
   2   3   8          7.24          5.86         1.40 o                         
   3   3   8         36.64         37.81         3.24 o                         
   4   3   8         27.25         26.23         2.42 o                         
   5   3   8          0.03          3.15         1.83 o                         
   6   3   8         10.52         17.90         4.75 o                         
   7   3   8          2.44          7.11         2.74 o                         
   8   3   8         59.85         63.94         3.86 o                         
   9   3   8         15.37         13.92         3.11 o                         
  10   3   8         10.00          6.61         3.98 o                         
  11   3   8          5.93          6.53         3.24 o                         
  12   3   8          2.24          2.25         2.02 o                         
  13   3   8          1.47          3.86         2.86 o                         
  14   3   8          2.11          2.70         2.07 o                         
  15   3   8          5.11          3.10         3.66 o                         
 -18   4   8          0.17          5.08         1.99 o                         
 -17   4   8          6.26          3.14         2.38 o                         
 -16   4   8          5.50          8.99         2.89 o                         
 -15   4   8          1.87          4.38         1.52 o                         
 -14   4   8         15.08         15.63         3.37 o                         
 -13   4   8         43.66         37.20         5.32 o                         
 -12   4   8          1.13          3.70         2.03 o                         
 -11   4   8          0.12          4.42         2.40 o                         
 -10   4   8         16.93         21.55         3.93 o                         
  -9   4   8          1.95          4.10         2.57 o                         
  -8   4   8          4.33          4.89         1.93 o                         
  -7   4   8         43.34         39.85         5.69 o                         
  -6   4   8         38.17         48.17         6.56 o                         
  -5   4   8          1.95          1.02         1.26 o                         
  -4   4   8          0.05          2.78         1.27 o                         
  -3   4   8         49.39         39.29         6.59 o                         
  -2   4   8         67.88         52.86         6.14 o                         
  -1   4   8         40.61         43.81         5.86 o                         
   0   4   8          0.01          4.17         2.93 o                         
   1   4   8         12.57         11.34         1.99 o                         
   2   4   8        101.87         93.57         5.32 o                         
   3   4   8         92.78         75.86         7.23 o                         
   4   4   8         11.36         10.94         2.42 o                         
   5   4   8         17.71         15.81         3.77 o                         
   6   4   8         47.13         58.84         6.55 o                         
   7   4   8        122.16        144.84         8.43 o                         
   8   4   8        140.66        124.07         9.85 o                         
   9   4   8          1.94          8.97         5.19 o                         
  10   4   8         35.89         34.80         5.72 o                         
  12   4   8          0.66          0.88         5.10 o                         
  13   4   8          0.02          3.89         3.98 o                         
 -17   5   8         50.55         52.38         7.48 o                         
 -16   5   8         14.39          9.11         8.42 o                         
 -15   5   8          0.13          0.66         1.33 o                         
 -14   5   8          3.87          7.79         2.85 o                         
 -13   5   8          5.30          5.20         2.11 o                         
 -12   5   8         26.95         30.29         5.09 o                         
 -11   5   8          0.33          3.67         1.95 o                         
 -10   5   8          2.82          4.27         1.83 o                         
  -9   5   8          8.21         11.36         2.52 o                         
  -8   5   8          3.30          3.44         1.83 o                         
  -7   5   8          0.07          2.72         1.21 o                         
  -6   5   8         31.19         33.05         5.16 o                         
  -5   5   8         79.63         98.28         5.35 o                         
  -4   5   8        106.69        104.40         5.02 o                         
  -3   5   8        243.20        255.71         6.21 o                         
  -2   5   8        134.78        145.47         4.66 o                         
  -1   5   8         16.58         16.18         2.83 o                         
   0   5   8          5.05          6.52         1.26 o                         
   1   5   8         42.33         30.21         3.65 o                         
   2   5   8          9.68         14.27         2.52 o                         
   3   5   8         43.13         33.00         4.12 o                         
   4   5   8        149.13        159.37         6.73 o                         
   5   5   8        238.77        209.87        17.28 o                         
   6   5   8        214.41        229.15         9.82 o                         
   7   5   8         23.39         37.31         6.31 o                         
   8   5   8         16.68         17.40         4.90 o                         
   9   5   8          0.01          2.74         3.42 o                         
  10   5   8         22.88         31.06         5.49 o                         
  11   5   8          0.00          2.03         3.69 o                         
  12   5   8         18.49         25.39         7.55 o                         
  13   5   8         10.65         11.21         6.19 o                         
 -16   6   8          4.45          6.49         3.40 o                         
 -15   6   8          8.01          4.03         1.78 o                         
 -14   6   8          2.61          3.98         2.16 o                         
 -13   6   8         13.73         12.75         4.22 o                         
 -12   6   8          1.02          3.08         1.92 o                         
 -11   6   8         39.83         45.62         9.11 o                         
 -10   6   8          1.71          3.09         1.70 o                         
  -9   6   8         32.99         46.68         5.86 o                         
  -8   6   8         65.96         72.86        12.33 o                         
  -7   6   8         74.53         86.62         5.68 o                         
  -6   6   8         15.80         15.27         2.47 o                         
  -5   6   8          9.77         14.28         2.78 o                         
  -4   6   8         37.70         41.87         4.19 o                         
  -3   6   8         31.10         26.86         3.05 o                         
  -2   6   8         23.18         13.41         1.97 o                         
  -1   6   8         89.73        107.56         4.36 o                         
   0   6   8         42.13         37.18         3.31 o                         
   1   6   8          1.60          3.17         2.19 o                         
   2   6   8         15.01         18.14         5.43 o                         
   3   6   8          4.84          7.63         4.29 o                         
   4   6   8         12.31          9.42         3.00 o                         
   5   6   8         10.07          7.27         6.46 o                         
   6   6   8          7.27          7.40         4.36 o                         
   7   6   8         64.47         52.79        18.26 o                         
   8   6   8         12.05         18.46         5.46 o                         
   9   6   8          0.84          4.87         5.54 o                         
  10   6   8          0.44          1.06         3.75 o                         
  12   6   8         63.50         61.25         8.23 o                         
 -15   7   8          1.14          4.13         2.67 o                         
 -14   7   8          1.20          4.59         2.21 o                         
 -13   7   8          6.89         11.28         3.37 o                         
 -12   7   8          2.93          4.21         1.70 o                         
 -11   7   8          0.54          1.19         2.11 o                         
 -10   7   8          0.44          0.85         1.75 o                         
  -9   7   8          2.27          4.19         1.99 o                         
  -8   7   8          0.28          1.62         1.50 o                         
  -7   7   8          0.13          2.59         1.32 o                         
  -6   7   8         44.35         37.38         4.53 o                         
  -5   7   8          7.37          7.56         1.63 o                         
  -4   7   8          0.55          3.25         1.50 o                         
  -3   7   8         75.99         64.01         4.35 o                         
  -2   7   8          0.10          2.46         1.71 o                         
  -1   7   8        142.31        153.35         6.36 o                         
   0   7   8          4.05          5.84         1.94 o                         
   1   7   8          0.01          4.92         2.44 o                         
   2   7   8         58.41         70.82         6.90 o                         
   3   7   8         23.97         20.49         4.06 o                         
   4   7   8          2.61          3.65         1.96 o                         
   5   7   8          1.15          3.10         2.27 o                         
   6   7   8          0.04          2.74         3.19 o                         
   7   7   8         11.27         13.12         6.28 o                         
   8   7   8          0.40          4.95         5.07 o                         
   9   7   8          0.00          0.97         3.60 o                         
  10   7   8         40.33         33.18         7.08 o                         
  11   7   8         38.96         50.17         7.87 o                         
 -13   8   8         11.51         12.57         3.79 o                         
 -12   8   8          2.28          4.41         1.91 o                         
 -11   8   8          0.68          2.05         1.70 o                         
 -10   8   8          0.67          5.27         2.53 o                         
  -9   8   8          4.50          9.49         3.57 o                         
  -8   8   8         55.21         47.13         6.09 o                         
  -7   8   8         64.96         61.75         6.54 o                         
  -6   8   8          3.67          2.56         1.93 o                         
  -5   8   8          0.82          2.98         1.59 o                         
  -4   8   8          0.07          2.69         2.30 o                         
  -3   8   8          3.13          6.06         2.61 o                         
  -2   8   8          0.15          3.20         1.48 o                         
  -1   8   8          4.09          9.72         2.07 o                         
   0   8   8         24.71         20.53         2.70 o                         
   1   8   8         16.16         23.98         4.62 o                         
   2   8   8          0.84          2.81         2.01 o                         
   3   8   8         69.05         81.75         8.32 o                         
   4   8   8        151.33        142.47         8.32 o                         
   5   8   8         69.50         57.89        13.83 o                         
   6   8   8         21.15         20.94         7.52 o                         
   7   8   8          9.39          5.49         3.36 o                         
   8   8   8          5.30          4.45         5.66 o                         
   9   8   8          2.78          5.10         3.86 o                         
 -11   9   8          0.40          3.15         2.00 o                         
 -10   9   8          1.30          1.21         1.74 o                         
  -9   9   8         15.04         18.12         3.18 o                         
  -8   9   8         24.17         28.47         3.31 o                         
  -7   9   8         20.29         22.55         4.03 o                         
  -6   9   8         27.98         35.17         4.97 o                         
  -5   9   8         14.64         16.44         3.26 o                         
  -4   9   8          8.02          5.41         1.70 o                         
  -3   9   8          1.07          2.25         1.30 o                         
  -2   9   8          0.28          2.64         1.31 o                         
  -1   9   8          6.06          8.36         2.13 o                         
   0   9   8          0.47          4.54         6.71 o                         
   1   9   8          0.29          2.86         2.66 o                         
   2   9   8         24.60         27.25         5.78 o                         
   3   9   8          8.63          9.26         4.14 o                         
   4   9   8          2.10          6.21         3.24 o                         
   5   9   8         16.97         23.98         5.21 o                         
   6   9   8          8.69         15.69         9.26 o                         
   7   9   8          6.52          9.29         5.93 o                         
  -7  10   8          2.27          2.53         1.76 o                         
  -6  10   8          3.47          4.32         2.61 o                         
  -5  10   8         43.01         41.39         4.50 o                         
  -4  10   8         58.53         61.01         4.52 o                         
  -3  10   8         43.21         45.74         3.74 o                         
  -2  10   8         23.64         21.00         3.54 o                         
  -1  10   8          0.84          1.70         1.79 o                         
   0  10   8          6.35         10.48         3.38 o                         
   1  10   8          2.88          5.99         2.99 o                         
   2  10   8          4.96          6.89         2.33 o                         
   3  10   8          0.07          3.07         3.63 o                         
   4  10   8          0.08          6.63         2.80 o                         
 -18   1   9          7.67          7.63         2.25 o                         
 -17   1   9          0.72          2.81         1.50 o                         
 -16   1   9          2.04          2.41         1.63 o                         
 -15   1   9         11.12         10.39         2.50 o                         
 -14   1   9         42.13         37.70         4.27 o                         
 -13   1   9          2.41          7.34         2.06 o                         
 -12   1   9          5.39          6.58         1.58 o                         
 -11   1   9          0.04          3.54         1.35 o                         
 -10   1   9          5.73          6.35         1.65 o                         
  -9   1   9          3.50          5.97         1.66 o                         
  -8   1   9         17.96         14.97         2.12 o                         
  -7   1   9          0.14          2.80         1.14 o                         
  -6   1   9         22.87         20.17         3.47 o                         
  -5   1   9         87.12         88.12         5.17 o                         
  -4   1   9         10.60          9.42         1.94 o                         
  -3   1   9          8.50         10.29         2.13 o                         
  -2   1   9         32.20         33.22         2.77 o                         
  -1   1   9         55.24         56.05         6.29 o                         
   0   1   9        101.67        101.27         6.26 o                         
   1   1   9          0.52         -0.38         1.67 o                         
   2   1   9          3.83          2.07         1.20 o                         
   3   1   9         22.12         32.47         6.31 o                         
   4   1   9          1.78          2.12         1.56 o                         
   5   1   9         11.61         13.14         4.88 o                         
   6   1   9          6.56          9.52         3.37 o                         
   7   1   9         20.75         20.77         2.82 o                         
   8   1   9         43.85         45.05         3.90 o                         
   9   1   9        124.65        113.48         5.99 o                         
  10   1   9         53.16         63.87         4.80 o                         
  11   1   9          8.79          6.25         4.78 o                         
  12   1   9         14.17         15.03         4.19 o                         
  13   1   9         25.74         27.63         4.73 o                         
  14   1   9         48.54         35.51         6.83 o                         
 -17   2   9          1.58          4.18         2.37 o                         
 -16   2   9          8.96          8.67         2.42 o                         
 -15   2   9         14.18         18.62         3.73 o                         
 -14   2   9          0.63          5.06         1.77 o                         
 -13   2   9          1.25          3.14         1.63 o                         
 -12   2   9          0.40          5.05         1.74 o                         
 -11   2   9          7.34         10.50         3.87 o                         
 -10   2   9          0.47          2.63         1.90 o                         
  -9   2   9          0.40          1.66         1.21 o                         
  -8   2   9          1.70          3.30         1.26 o                         
  -7   2   9        115.49        119.68         6.02 o                         
  -6   2   9         39.13         37.65         3.42 o                         
  -5   2   9          5.09          4.69         1.08 o                         
  -4   2   9        122.43        119.33         3.47 o                         
  -3   2   9        197.56        171.60         8.16 o                         
  -2   2   9         14.38         11.90         2.45 o                         
  -1   2   9         10.96         12.48         2.47 o                         
   0   2   9          0.00          1.70         0.98 o                         
   1   2   9         47.35         46.89         3.08 o                         
   2   2   9         63.16         48.75         9.64 o                         
   3   2   9         77.77         72.81         6.95 o                         
   4   2   9         18.72         16.00         3.69 o                         
   5   2   9         25.69         27.80         2.93 o                         
   6   2   9         30.50         40.73         7.17 o                         
   7   2   9         28.69         31.96         3.16 o                         
   8   2   9         25.35         19.37         3.97 o                         
   9   2   9          8.85         20.36         6.68 o                         
  10   2   9          0.30          4.41         2.15 o                         
  11   2   9          1.13          0.97         2.39 o                         
  12   2   9          4.42          3.83         3.57 o                         
  13   2   9          2.66          2.83         4.75 o                         
 -17   3   9         11.90          8.50         2.51 o                         
 -16   3   9          3.86          5.60         2.46 o                         
 -15   3   9          6.13         10.13         3.08 o                         
 -14   3   9         18.27         22.68         4.58 o                         
 -13   3   9         95.97        106.02         5.18 o                         
 -12   3   9         59.12         62.15         6.99 o                         
 -11   3   9         18.61         19.37         3.39 o                         
 -10   3   9         79.17         67.90         6.81 o                         
  -9   3   9         61.94         49.64         6.19 o                         
  -8   3   9          9.79          9.04         2.07 o                         
  -7   3   9          0.21          2.88         1.22 o                         
  -6   3   9          0.45          2.53         1.90 o                         
  -5   3   9         75.66         67.97         4.48 o                         
  -4   3   9          0.92          1.36         1.19 o                         
  -3   3   9         71.37         84.78         4.97 o                         
  -2   3   9          9.63          9.88         2.94 o                         
  -1   3   9         18.60         15.98         6.64 o                         
   0   3   9         57.49         41.37         4.10 o                         
   1   3   9         55.48         52.30         7.65 o                         
   2   3   9          2.89          5.07         5.04 o                         
   3   3   9         23.14         30.11         7.90 o                         
   4   3   9         89.85        114.28        23.71 o                         
   5   3   9         12.31          6.34         4.04 o                         
   6   3   9          6.68         13.15         5.49 o                         
   7   3   9          0.36          6.16         4.69 o                         
   8   3   9          1.73         11.00         5.04 o                         
   9   3   9          6.41         10.68         4.87 o                         
  10   3   9          0.72          2.30         3.16 o                         
  11   3   9          1.02         -0.24         2.92 o                         
  12   3   9          1.51          5.43         3.69 o                         
  13   3   9          2.97         -0.15         3.51 o                         
 -16   4   9         17.68         21.86         4.66 o                         
 -15   4   9         12.28         11.48         3.01 o                         
 -14   4   9         15.28         14.36         3.21 o                         
 -13   4   9         31.64         35.04         6.08 o                         
 -12   4   9         26.35         27.82         4.48 o                         
 -11   4   9          8.54          5.66         1.77 o                         
 -10   4   9          0.02          3.33         1.41 o                         
  -9   4   9          2.07          3.50         1.84 o                         
  -8   4   9         20.34         24.73         5.90 o                         
  -7   4   9          2.36          6.31         2.21 o                         
  -6   4   9         42.78         49.08         8.57 o                         
  -5   4   9        116.56        118.01         8.69 o                         
  -4   4   9         41.77         32.65         6.31 o                         
  -3   4   9          0.24          2.65         1.20 o                         
  -2   4   9          1.34          2.35         1.39 o                         
  -1   4   9         10.26         18.37         5.93 o                         
   0   4   9         81.59         91.05         5.77 o                         
   1   4   9         32.77         31.68         6.56 o                         
   2   4   9          0.74          1.70         1.42 o                         
   3   4   9         15.18         26.37         5.99 o                         
   4   4   9          8.33          8.35         3.66 o                         
   5   4   9         44.94         55.00        18.93 o                         
   7   4   9         14.02         23.53         6.81 o                         
   8   4   9          6.18          9.70         3.98 o                         
   9   4   9          7.78          4.45         4.16 o                         
  10   4   9          4.70          2.21         3.48 o                         
  11   4   9          4.92          8.46         5.07 o                         
  12   4   9          8.99         12.50         5.52 o                         
 -15   5   9          0.01          5.55         2.75 o                         
 -14   5   9         22.53         19.82         4.47 o                         
 -13   5   9         47.45         51.76         6.64 o                         
 -12   5   9          9.30          5.32         1.77 o                         
 -11   5   9          3.78          3.61         1.88 o                         
 -10   5   9          6.58          7.45         2.08 o                         
  -9   5   9          3.04          4.67         1.98 o                         
  -8   5   9         15.79          9.30         2.64 o                         
  -7   5   9         64.46         59.91         9.79 o                         
  -6   5   9        103.97        105.80        13.81 o                         
  -5   5   9         47.72         37.60         6.45 o                         
  -4   5   9         14.70         14.00         4.37 o                         
  -3   5   9         34.27         34.03         6.36 o                         
  -2   5   9         48.62         41.97         4.53 o                         
  -1   5   9          3.86          8.29         3.75 o                         
   0   5   9          8.90         12.01         2.91 o                         
   1   5   9          0.65          2.12         2.27 o                         
   2   5   9          3.51          6.40         3.04 o                         
   3   5   9          0.45          2.77         2.27 o                         
   4   5   9         10.89          8.20         3.60 o                         
   5   5   9          2.35          6.22         3.48 o                         
   6   5   9         12.11          3.30         3.21 o                         
   7   5   9         17.69         26.10         6.78 o                         
   8   5   9          0.01          2.03         3.54 o                         
   9   5   9          1.42          5.40         5.43 o                         
  10   5   9          0.23          0.94         3.98 o                         
  11   5   9         13.13         26.57         8.14 o                         
 -14   6   9         17.66         14.17         4.54 o                         
 -13   6   9         20.90         25.62         5.03 o                         
 -12   6   9          0.00          4.29         1.92 o                         
 -11   6   9          3.77          4.66         2.54 o                         
 -10   6   9          3.90          5.12         2.50 o                         
  -9   6   9          2.30          4.14         1.94 o                         
  -8   6   9          0.78          4.62         1.85 o                         
  -7   6   9          0.01          1.38         1.11 o                         
  -6   6   9          7.11          6.95         2.09 o                         
  -5   6   9          0.33          2.13         1.25 o                         
  -4   6   9          8.72          9.07         2.10 o                         
  -3   6   9         13.59         11.48         2.05 o                         
  -2   6   9         54.35         60.35         7.61 o                         
  -1   6   9         41.05         45.08         5.71 o                         
   0   6   9        102.62         82.96        20.42 o                         
   1   6   9        203.37        219.91         9.73 o                         
   2   6   9         20.90         16.08         5.62 o                         
   3   6   9         20.55         20.85         7.28 o                         
   4   6   9          1.14          3.24         2.80 o                         
   5   6   9          4.79          5.66         3.10 o                         
   6   6   9          0.80          5.22         4.13 o                         
   7   6   9          7.18         13.65         6.84 o                         
   8   6   9         30.96         37.75        12.50 o                         
   9   6   9         67.69         64.85        10.17 o                         
  10   6   9         43.22         65.03         8.97 o                         
 -13   7   9          1.97          1.98         2.81 o                         
 -12   7   9          0.14          2.92         1.33 o                         
 -11   7   9          0.77          4.21         2.11 o                         
 -10   7   9          1.00          5.60         2.44 o                         
  -9   7   9         22.51         30.57         5.73 o                         
  -8   7   9          7.89          4.52         2.03 o                         
  -7   7   9          0.03          3.46         1.52 o                         
  -6   7   9         23.75         22.28         5.74 o                         
  -5   7   9         13.85         12.94         2.58 o                         
  -4   7   9         17.42         24.94         3.84 o                         
  -3   7   9         16.04         16.27         2.29 o                         
  -2   7   9         15.35         10.55         3.18 o                         
  -1   7   9          0.45          3.05         2.47 o                         
   0   7   9          1.11          1.47         2.18 o                         
   1   7   9          6.88         17.21         2.85 o                         
   2   7   9          0.21          5.62         2.66 o                         
   3   7   9         15.10         13.86         4.10 o                         
   5   7   9         28.37         35.10        10.23 o                         
   6   7   9          0.00          4.16         3.42 o                         
   7   7   9          8.19          7.11         6.34 o                         
   8   7   9         30.46         31.59        10.76 o                         
   9   7   9         48.55         40.32        17.72 o                         
 -11   8   9          0.82          2.65         1.57 o                         
 -10   8   9          7.58          6.38         3.05 o                         
  -9   8   9          6.34          9.39         2.52 o                         
  -8   8   9          0.47          2.09         3.07 o                         
  -7   8   9          0.03          2.89         1.70 o                         
  -6   8   9         17.54         24.14         4.52 o                         
  -5   8   9         20.88         20.74         3.46 o                         
  -4   8   9         26.98         29.15         3.63 o                         
  -3   8   9          6.31          6.61         1.91 o                         
  -2   8   9          4.43          5.31         1.70 o                         
  -1   8   9          0.04          3.86         2.76 o                         
   0   8   9          0.42          2.32         2.47 o                         
   1   8   9          1.54          6.77         2.99 o                         
   2   8   9         15.02         15.22         3.58 o                         
   3   8   9         43.18         53.19         8.17 o                         
   4   8   9          1.69          5.37         3.19 o                         
   5   8   9          0.11          3.69         4.04 o                         
   7   8   9          0.29          2.89         2.06 o                         
  -8   9   9          0.50          3.83         2.10 o                         
  -7   9   9          0.15          2.90         1.84 o                         
  -6   9   9          0.00          6.01         2.01 o                         
  -5   9   9          1.56          3.48         1.77 o                         
  -4   9   9          5.94          7.20         2.12 o                         
  -3   9   9          1.69          1.04         1.55 o                         
  -2   9   9          0.07          2.86         1.54 o                         
  -1   9   9         16.78         19.73         4.56 o                         
   0   9   9         14.64         14.89         3.88 o                         
   1   9   9          9.75          9.80         2.51 o                         
   2   9   9          4.10          2.37         2.27 o                         
   3   9   9          8.22          7.44         3.07 o                         
   4   9   9          4.14          9.47         4.81 o                         
 -16   0  10         31.28         28.66         7.06 o                         
 -15   0  10          0.04          1.45         2.60 o                         
 -14   0  10          0.61          4.62         2.85 o                         
 -13   0  10         29.60         22.36         5.19 o                         
 -12   0  10         68.99         58.67         6.96 o                         
 -11   0  10         66.82         58.96         5.67 o                         
 -10   0  10         88.64         98.29         5.07 o                         
  -9   0  10         64.62         65.34         6.32 o                         
  -8   0  10         23.13         18.24         6.50 o                         
  -7   0  10         11.89         19.71         2.86 o                         
  -6   0  10          5.79          5.93         2.83 o                         
  -4   0  10         56.44         39.87         7.14 o                         
  -3   0  10          0.56          3.36         2.33 o                         
  -2   0  10         30.81         16.22         6.31 o                         
  -1   0  10          0.14          2.83         2.42 o                         
   0   0  10         98.55         99.74         6.52 o                         
   1   0  10         58.62         67.86        12.33 o                         
   2   0  10        119.19        114.40        12.09 o                         
   3   0  10         33.72         28.52         8.41 o                         
   4   0  10          9.61          5.31         3.83 o                         
   5   0  10          5.02          3.13         3.89 o                         
   6   0  10         50.74         53.65         6.02 o                         
   8   0  10          0.20          3.24         3.89 o                         
   9   0  10         28.42         17.87         4.63 o                         
  10   0  10         36.49         47.10         6.31 o                         
  11   0  10          0.01          1.77         2.98 o                         
  12   0  10          0.03          1.06         3.33 o                         
 -16   1  10          2.74          2.25         2.15 o                         
 -15   1  10          3.21          1.00         0.88 o                         
 -14   1  10          0.14          3.55         1.29 o                         
 -13   1  10          2.04          2.41         1.58 o                         
 -12   1  10          0.21          2.11         1.67 o                         
 -11   1  10         18.09         26.51         5.22 o                         
 -10   1  10         37.00         28.84         3.33 o                         
  -9   1  10         71.49         76.36         4.33 o                         
  -8   1  10          2.77          2.96         1.31 o                         
  -7   1  10          0.10          1.90         1.31 o                         
  -6   1  10          5.02         10.94         1.82 o                         
  -5   1  10         13.13          6.48         1.80 o                         
  -4   1  10          3.38          4.39         1.74 o                         
  -3   1  10        144.77        152.24         5.51 o                         
  -2   1  10        173.58        167.53         9.63 o                         
  -1   1  10        145.05        154.78         6.50 o                         
   0   1  10        180.83        189.62         8.75 o                         
   1   1  10         21.68         14.36         3.32 o                         
   2   1  10          3.20          3.17         1.51 o                         
   3   1  10          0.58          4.21         2.03 o                         
   4   1  10         31.17         32.56         7.98 o                         
   5   1  10         37.87         30.77         8.19 o                         
   6   1  10          0.44          2.52         1.54 o                         
   7   1  10          0.12          2.63         1.92 o                         
   8   1  10          0.58          3.51         1.98 o                         
   9   1  10          0.48          4.94         2.67 o                         
  10   1  10          0.53          3.42         2.00 o                         
  11   1  10         28.28         28.25         9.60 o                         
  12   1  10         57.90         43.26        11.16 o                         
 -16   2  10         15.31          7.76         6.13 o                         
 -15   2  10         26.52         20.24         5.63 o                         
 -14   2  10         39.03         42.21         6.76 o                         
 -13   2  10          5.10          5.30         1.95 o                         
 -12   2  10         13.67         10.07         3.56 o                         
 -11   2  10          0.45          1.70         1.25 o                         
 -10   2  10         32.28         28.67         4.43 o                         
  -9   2  10          9.20         11.28         3.04 o                         
  -8   2  10          7.93          4.18         1.30 o                         
  -7   2  10          2.73          3.26         1.19 o                         
  -6   2  10         38.62         28.75         4.96 o                         
  -5   2  10         18.70         17.79         3.60 o                         
  -4   2  10         13.00          9.36         2.84 o                         
  -3   2  10         28.95         35.92        11.59 o                         
  -2   2  10         41.10         39.25         9.67 o                         
  -1   2  10         37.34         32.29         9.61 o                         
   0   2  10         20.07         24.42         7.28 o                         
   1   2  10         33.32         56.48         8.49 o                         
   2   2  10         12.49         13.71         5.90 o                         
   3   2  10          7.70          8.08         3.66 o                         
   4   2  10          3.32          5.01         2.21 o                         
   5   2  10         71.54         77.45         9.47 o                         
   6   2  10         35.84         36.63        13.74 o                         
   7   2  10          6.02          5.49         6.93 o                         
   9   2  10         30.05         37.43         6.25 o                         
  10   2  10         10.10         12.45         4.93 o                         
 -15   3  10          2.68          5.63         2.72 o                         
 -14   3  10          0.83          2.48         2.23 o                         
 -13   3  10          2.75          2.72         1.25 o                         
 -12   3  10          9.13          6.43         5.93 o                         
 -11   3  10          0.10          4.29         1.71 o                         
 -10   3  10          0.66          1.66         1.43 o                         
  -9   3  10          8.86          6.37         2.21 o                         
  -8   3  10          5.52          6.43         1.87 o                         
  -7   3  10          0.80          3.52         1.82 o                         
  -6   3  10          5.16          3.09         0.98 o                         
  -5   3  10         11.00         10.98         2.71 o                         
  -4   3  10          0.10          2.61         1.61 o                         
  -3   3  10         44.57         50.40        14.22 o                         
  -2   3  10         48.31         55.47        14.30 o                         
  -1   3  10         36.14         43.68        11.38 o                         
   0   3  10         31.76         24.01         6.99 o                         
   1   3  10         29.29         27.75         8.94 o                         
   2   3  10          0.31          1.15         1.77 o                         
   3   3  10         14.13         13.21         4.28 o                         
   4   3  10         36.42         35.86        12.06 o                         
   5   3  10         16.18         14.13         5.10 o                         
   6   3  10         11.11         10.12         5.78 o                         
   7   3  10         18.63         21.94         5.87 o                         
   8   3  10          0.88          5.78         4.93 o                         
   9   3  10          0.79          4.25         3.54 o                         
  10   3  10          0.36          4.60         3.83 o                         
  11   3  10          6.08          5.90         4.60 o                         
 -14   4  10         13.89         11.77         3.98 o                         
 -13   4  10          5.43          3.59         4.26 o                         
 -12   4  10          1.33          2.26         1.33 o                         
 -11   4  10         12.04         12.27         3.12 o                         
 -10   4  10          8.44          5.97         1.87 o                         
  -9   4  10          7.39          8.22         2.52 o                         
  -8   4  10          0.01          1.56         1.24 o                         
  -7   4  10          1.82          1.34         1.01 o                         
  -6   4  10          1.09          3.03         1.38 o                         
  -5   4  10          4.85          4.38         1.94 o                         
  -4   4  10         26.87         24.49         4.84 o                         
  -3   4  10         92.49         84.82        21.74 o                         
  -2   4  10         77.26         77.56        21.53 o                         
  -1   4  10         33.16         30.94         4.53 o                         
   0   4  10          5.68         11.77         5.84 o                         
   1   4  10          3.85          0.91         2.01 o                         
   2   4  10         19.63         18.05         8.82 o                         
   3   4  10         18.52         21.68         6.84 o                         
   4   4  10         15.02          9.82         3.66 o                         
   5   4  10          0.16          4.87         3.16 o                         
   6   4  10         20.63         18.31         4.66 o                         
   7   4  10         29.88         26.63        10.06 o                         
   8   4  10         15.09         17.64         4.90 o                         
   9   4  10          1.81          4.78         3.66 o                         
  10   4  10          1.45          4.22         3.39 o                         
 -13   5  10         24.17         27.35         6.26 o                         
 -12   5  10         19.44         16.28         4.84 o                         
 -11   5  10          0.07          3.74         1.61 o                         
 -10   5  10          1.38          2.57         1.52 o                         
  -9   5  10         16.92         26.10         4.56 o                         
  -8   5  10         17.92         19.15         4.14 o                         
  -7   5  10         13.29         13.27         3.23 o                         
  -6   5  10         37.51         26.90         7.38 o                         
  -5   5  10         19.11         10.99         3.56 o                         
  -4   5  10          4.97          3.99         2.52 o                         
  -3   5  10         13.35         15.03         4.26 o                         
  -2   5  10         10.18         13.15         3.08 o                         
  -1   5  10          1.34          3.19         2.25 o                         
   0   5  10         12.03         17.43         5.75 o                         
   1   5  10         60.51         53.29        21.29 o                         
   2   5  10         42.94         41.35        13.21 o                         
   3   5  10         51.41         50.14        13.06 o                         
   4   5  10         72.84         69.60        22.44 o                         
   5   5  10         19.39         32.47         9.73 o                         
   6   5  10          3.94          6.34         3.51 o                         
   7   5  10         12.02         14.75         5.01 o                         
   8   5  10          5.54          4.98         4.28 o                         
   9   5  10          5.24          3.54         3.77 o                         
 -12   6  10         37.93         44.63         7.57 o                         
 -11   6  10         31.11         27.94         5.52 o                         
 -10   6  10          0.10          4.40         2.51 o                         
  -9   6  10          0.03          3.66         1.58 o                         
  -8   6  10          0.24          3.51         1.64 o                         
  -7   6  10         10.64         13.02         2.65 o                         
  -6   6  10          5.06          4.26         1.85 o                         
  -5   6  10         14.32         13.10         4.36 o                         
  -4   6  10         57.16         51.28         7.53 o                         
  -3   6  10         58.93         75.25         5.21 o                         
  -2   6  10         13.52         13.74         3.48 o                         
  -1   6  10          0.15          3.22         2.23 o                         
   0   6  10          0.38          2.15         1.93 o                         
   1   6  10         10.35          7.40         5.19 o                         
   2   6  10          0.06         -1.09         3.60 o                         
   3   6  10          3.31         -0.18         2.80 o                         
   4   6  10          0.21          2.33         3.60 o                         
   5   6  10          0.13          5.43         4.22 o                         
   6   6  10          1.86          5.07         4.51 o                         
   7   6  10          0.01          4.25         3.77 o                         
   8   6  10          2.20          3.54         4.63 o                         
 -10   7  10          0.28          4.23         2.17 o                         
  -9   7  10         13.60         11.10         3.50 o                         
  -8   7  10         23.92         22.50         5.00 o                         
  -7   7  10          3.78          4.08         1.68 o                         
  -6   7  10          0.03          2.44         1.44 o                         
  -5   7  10          0.05          2.27         1.75 o                         
  -4   7  10          0.08          2.71         1.88 o                         
  -3   7  10          1.24          2.42         1.80 o                         
  -2   7  10          8.28         11.30         3.45 o                         
  -1   7  10         71.56         71.82         6.47 o                         
   0   7  10        108.09        109.06        27.37 o                         
   1   7  10          2.72          8.02         4.84 o                         
   2   7  10          2.16          2.48         3.42 o                         
   3   7  10          0.25          5.78         4.16 o                         
   4   7  10          0.02          3.19         2.98 o                         
   5   7  10          0.43          2.60         3.89 o                         
   6   7  10          4.29          4.10         2.51 o                         
  -7   8  10          0.01          4.00         1.80 o                         
  -6   8  10         10.73         11.83         3.23 o                         
  -5   8  10          7.03          6.59         2.06 o                         
  -4   8  10          0.37          4.60         1.87 o                         
  -3   8  10          0.31          2.51         1.79 o                         
  -2   8  10          3.96          3.91         2.44 o                         
  -1   8  10         14.49         13.83         5.25 o                         
   0   8  10         17.34         22.89         7.87 o                         
   1   8  10          0.45          5.40         2.15 o                         
   2   8  10          2.74          3.57         3.36 o                         
   3   8  10          9.56         17.11         7.08 o                         
 -14   1  11          0.99          2.94         2.57 o                         
 -13   1  11          0.06          2.69         2.38 o                         
 -12   1  11          1.88          8.17         3.75 o                         
 -10   1  11          2.32          2.67         1.97 o                         
  -9   1  11         16.04         13.11         3.77 o                         
  -8   1  11          2.97          4.70         1.62 o                         
  -7   1  11         20.33         17.37         3.52 o                         
  -6   1  11         24.72         33.59         5.37 o                         
  -5   1  11         28.82         19.91         9.94 o                         
  -4   1  11         33.26         23.95         8.23 o                         
  -3   1  11          5.29          4.81         3.54 o                         
  -2   1  11         23.53         22.50         7.28 o                         
  -1   1  11         95.80         73.97        11.62 o                         
   0   1  11          3.64          2.39         2.68 o                         
   1   1  11          0.17          1.27         2.21 o                         
   2   1  11         10.12         10.15         4.31 o                         
   3   1  11          7.77         10.06         3.86 o                         
   4   1  11         13.10          9.67         3.63 o                         
   5   1  11          8.38          8.41         3.75 o                         
   6   1  11          7.84          8.82         4.10 o                         
   7   1  11          7.16          5.84         3.21 o                         
   8   1  11         18.13         21.77         7.61 o                         
 -13   2  11         34.17         41.81         6.36 o                         
 -12   2  11         55.29         55.56         7.35 o                         
 -11   2  11          7.92          5.85         1.99 o                         
 -10   2  11          0.64          1.52         1.20 o                         
  -9   2  11          6.10          4.50         2.26 o                         
  -8   2  11          4.53          1.66         1.46 o                         
  -7   2  11          0.53          1.60         1.42 o                         
  -6   2  11          0.00          1.92         1.57 o                         
  -5   2  11         12.55         16.49         6.49 o                         
  -4   2  11         27.16         14.45         7.11 o                         
  -3   2  11          6.94          5.37         5.66 o                         
  -2   2  11          5.12          6.31         4.69 o                         
   0   2  11         11.08          4.69         5.60 o                         
   1   2  11          5.80          2.86         3.75 o                         
   2   2  11         44.65         37.87        15.28 o                         
   3   2  11         63.94         61.76        18.99 o                         
   4   2  11         39.17         37.34        12.27 o                         
   5   2  11         15.12          6.31         2.39 o                         
   6   2  11          0.65          6.16         3.80 o                         
   8   2  11          8.98          8.85         3.66 o                         
   9   2  11          0.47          3.01         1.95 o                         
 -13   3  11         38.24         30.54         5.74 o                         
 -12   3  11         19.25         12.82         4.03 o                         
 -11   3  11         29.01         33.38         5.94 o                         
 -10   3  11         20.54         21.66         4.31 o                         
  -9   3  11          6.98          7.50         2.42 o                         
  -8   3  11          0.03          2.82         1.78 o                         
  -7   3  11          0.03          4.00         1.66 o                         
  -6   3  11         11.74         11.35         3.38 o                         
  -5   3  11         40.37         31.11        12.30 o                         
  -4   3  11          1.29          0.41         2.86 o                         
  -3   3  11          0.19          5.75         7.49 o                         
  -2   3  11          4.18          4.63         2.62 o                         
  -1   3  11         34.46         30.82         9.47 o                         
   0   3  11         72.03         62.99        19.91 o                         
   1   3  11         87.31         86.32        11.86 o                         
   2   3  11        104.40        119.32        13.21 o                         
   3   3  11         92.15         80.96        25.27 o                         
   4   3  11         36.16         34.68        13.95 o                         
   5   3  11          1.80          5.28         4.19 o                         
   6   3  11          0.89          1.92         3.10 o                         
   7   3  11          1.33          2.54         2.80 o                         
   8   3  11          0.79          1.09         2.09 o                         
 -12   4  11         25.03         20.71         4.71 o                         
 -11   4  11          0.89          4.55         3.49 o                         
 -10   4  11          0.55          3.85         2.04 o                         
  -9   4  11          7.60          6.29         1.70 o                         
  -8   4  11          0.49          0.73         1.29 o                         
  -6   4  11         16.17         13.56         5.62 o                         
  -5   4  11         19.60         23.50         6.96 o                         
  -4   4  11         41.89         39.90        12.77 o                         
  -3   4  11          0.11          4.04         3.48 o                         
  -2   4  11         26.34         20.32         9.08 o                         
  -1   4  11          2.43          6.22         3.72 o                         
   0   4  11         39.10         30.05        12.03 o                         
   1   4  11         28.68         27.28         7.70 o                         
   2   4  11         12.71         13.92         5.72 o                         
   3   4  11         11.96          8.85         3.60 o                         
   4   4  11          0.03          7.23         4.01 o                         
   5   4  11          4.44          3.63         1.89 o                         
   6   4  11          0.06          5.34         3.48 o                         
   7   4  11          4.59          5.49         3.92 o                         
 -10   5  11          8.93          6.03         1.77 o                         
  -9   5  11          1.22          1.96         1.66 o                         
  -8   5  11          0.30          2.98         1.84 o                         
  -7   5  11          0.26          1.76         1.67 o                         
  -6   5  11          2.54          2.78         1.63 o                         
  -5   5  11         19.47         17.52         7.01 o                         
  -4   5  11          1.16          1.98         2.54 o                         
  -3   5  11         10.32          6.52         6.16 o                         
  -2   5  11          3.98          1.92         1.89 o                         
  -1   5  11          2.40          2.57         2.01 o                         
   0   5  11          2.47          2.33         2.30 o                         
   1   5  11          6.82          5.63         2.48 o                         
   2   5  11         28.88         22.97         7.26 o                         
   3   5  11          8.20         10.00         7.46 o                         
   4   5  11          7.90          5.22         3.27 o                         
   5   5  11          5.86          7.28         3.69 o                         
   6   5  11          2.17          1.89         2.39 o                         
  -8   6  11          2.91          4.29         2.82 o                         
  -7   6  11          1.05          6.72         2.99 o                         
  -6   6  11          0.71          4.39         2.67 o                         
  -5   6  11          1.16          1.94         1.60 o                         
  -4   6  11          0.82          4.95         2.71 o                         
  -2   6  11         10.51         10.12         5.01 o                         
  -1   6  11          6.21          5.75         4.98 o                         
   0   6  11          0.83          6.13         3.57 o                         
   1   6  11          0.10          2.89         1.71 o                         
   2   6  11          4.84          5.72         3.63 o                         
   3   6  11          7.52          5.40         5.16 o                         
   4   6  11          1.64          3.54         2.06 o                         
  -4   7  11          0.95          3.28         2.20 o                         
  -3   7  11          1.23          2.65         2.65 o                         
  -2   7  11          0.53          7.11         6.02 o                         
  -1   7  11          9.30          8.23         5.63 o                         
 -10   1  12          4.60          5.88         3.11 o                         
  -8   1  12          4.46          0.91         2.65 o                         
  -5   1  12          0.72          2.18         2.36 o                         
  -4   1  12          5.39          1.15         2.01 o                         
  -3   1  12          0.38          2.12         2.03 o                         
  -2   1  12          5.36          6.55         2.39 o                         
  -1   1  12         38.03         37.90        15.93 o                         
   1   1  12          0.12         -1.03         2.30 o                         
   2   1  12          0.51          2.68         1.80 o                         
   3   1  12          4.44          7.96         5.78 o                         
   4   1  12          8.42          6.34         3.98 o                         
 -10   2  12          5.92          5.72         3.56 o                         
  -9   2  12          0.29          3.68         2.82 o                         
  -8   2  12          0.10          1.04         1.40 o                         
  -5   2  12         10.39          6.31         4.13 o                         
  -4   2  12          6.92          6.10         4.69 o                         
  -3   2  12          0.04          0.41         2.71 o                         
  -2   2  12          0.57          3.98         2.86 o                         
  -1   2  12          7.10          7.17         4.10 o                         
   0   2  12         19.37         20.03         8.85 o                         
   1   2  12         19.90         15.45         9.64 o                         
   3   2  12         15.45         15.19         6.16 o                         
   4   2  12          4.54          1.62         2.62 o                         
   5   2  12         20.63          8.46         6.37 o                         
  -9   3  12         13.36         19.05         6.02 o                         
  -8   3  12         46.00         33.31         6.11 o                         
  -7   3  12         22.03         19.30         4.76 o                         
  -5   3  12          0.94          2.45         2.48 o                         
  -4   3  12          2.99          6.05         3.45 o                         
  -3   3  12         19.54         13.71         6.72 o                         
  -2   3  12          6.71          5.49         2.92 o                         
   2   3  12          0.47          3.69         3.07 o                         
   3   3  12          1.10          5.13         3.92 o                         
   4   3  12          4.67          2.83         2.03 o                         
  -7   4  12         18.62         13.48        10.56 o                         
  -6   4  12         24.87         19.82         9.61 o                         
  -5   4  12          7.41          6.10         3.98 o                         
  -4   4  12          0.02          2.45         2.12 o                         
  -3   4  12          0.56          3.45         4.66 o                         
  -2   4  12          1.13          4.78         4.48 o                         
  -1   4  12          0.59          1.42         3.04 o                         
   0   4  12          0.20          5.22         2.60 o                         
   2   4  12         12.04          9.29         6.02 o                         
  -4   5  12          2.49          4.34         2.68 o                         
  -3   5  12          0.22          8.08         3.77 o                         
  -2   5  12          4.49          3.13         2.83 o                         
  -1   5  12         21.17         13.04        10.41 o                         
                                                                                
